# Supplementary material for: Comparative iTRAQ proteomics revealed proteins associated with lobed fin regeneration in Bichirs
Source: Proteome Sci. 2019 Nov 20;17:6. doi: 10.1186/s12953-019-0153-0 (PMC6869209; doi:10.1186/s12953-019-0153-0)
Supplement: Supplementary file 1 — Additional file 1. All of the proteins identified in the present study with annotations. [file 12953_2019_153_MOESM1_ESM.xls]

## Sheet: all_protein_annot
Hits	Accession	Desription	Score	Cov	SameSets	Spectrum	Unique Spectrum	Peptide	Unique Peptide	NCBInr Identity	NCBInr E_Value	NCBInr Accession	NCBInr Description	Uniprot_Swissprot Identity	Uniprot_Swissprot E_Value	Uniprot_Swissprot Accession	Uniprot_Swissprot Description	Uniprot_Tremble Identity	Uniprot_Tremble E_Value	Uniprot_Tremble Accession	Uniprot_Tremble Description	Protein_or_Domain	COG Identity	COG E-Value	COG_ID	COG Function-Description	COG Code	COG Functional-Categories	KEGG(ko_id|rank|evalue|score|identity|ko_definition)	GO Biological_Process	GO Molecular_Function	GO Cellular_Component
1	PSE_GLEAN_10017623	[mRNA] locus=scaffold643:1428725:1433292:+ [translate_table: standard]	97	15.1	-	3	3	1	1	70.1	2e-25	gi|343459097|gb|AEM37707.1|	epididymal secretory protein E1 [Epinephelus bruneus]	65.98	6e-19	sp|O97763|NPC2_PIG	Epididymal secretory protein E1 OS=Sus scrofa GN=NPC2 PE=1 SV=1	70.1	1e-24	G1FKK4	G1FKK4_9PERO Epididymal secretory protein E1 (Fragment) OS=Epinephelus bruneus PE=2 SV=1	-	-	-	-	-	-	-	K13443|1|6e-26|115|bta:280815|Niemann-Pick C2 protein	GO:0032367//intracellular cholesterol transport	GO:0005515//protein binding	-
2	PSE_GLEAN_10010805	[mRNA] locus=scaffold1443:1184911:1216128:+ [translate_table: standard]	51	13.9	-	4	4	2	2	100	1e-43	gi|13272221|gb|AAK15790.1|	signal peptidase 18 subunit [Bos taurus]	98.61	6e-78	sp|Q5R9C7|SC11A_PONAB	Signal peptidase complex catalytic subunit SEC11A OS=Pongo abelii GN=SEC11A PE=2 SV=1	100	5e-43	Q9BDH8	Q9BDH8_BOVIN Signal peptidase 18 subunit (Fragment) OS=Bos taurus PE=4 SV=1	YIR022w	128	4e-30	COG0681	Signal peptidase I	U	Intracellular trafficking, secretion, and vesicular transport ;	K13280|1|5e-79|292|tgu:100190441|signal peptidase, endoplasmic reticulum-type [EC:3.4.-.-]	GO:0006412//translation;GO:0050796//regulation of insulin secretion;GO:0006465//signal peptide processing;GO:0006508//proteolysis;GO:0006112//energy reserve metabolic process;GO:0044281//small molecule metabolic process;GO:0006614//SRP-dependent cotranslational protein targeting to membrane	GO:0008236//serine-type peptidase activity	GO:0016021//integral to membrane;GO:0005789//endoplasmic reticulum membrane
3	PSE_GLEAN_10007948	[mRNA] locus=scaffold506:420562:649843:+ [translate_table: standard]	32	1.5	-	1	1	1	1	88.24	6e-84	gi|6624059|gb|AAF19234.1|AC008283_1	unknown [Homo sapiens]	77.09	0	sp|P13806|CA2D1_RABIT	Voltage-dependent calcium channel subunit alpha-2/delta-1 OS=Oryctolagus cuniculus GN=CACNA2D1 PE=1 SV=1	88.24	2e-83	Q9UDL7	Q9UDL7_HUMAN Putative uncharacterized protein CACNA2D1 (Fragment) OS=Homo sapiens GN=CACNA2D1 PE=2 SV=1	STM2315	60.8	1e-08	COG2304	Uncharacterized protein containing a von Willebrand factor type A (vWA) domain	R	General function prediction only ;	K04858|1|0.0|1503|ptr:463504|voltage-dependent calcium channel alpha-2/delta-1	GO:0034765//regulation of ion transmembrane transport;GO:0070588//calcium ion transmembrane transport;GO:0051924//regulation of calcium ion transport	GO:0046872//metal ion binding;GO:0005245//voltage-gated calcium channel activity;GO:0005515//protein binding	GO:0030315//T-tubule;GO:0016529//sarcoplasmic reticulum;GO:0005891//voltage-gated calcium channel complex
4	PSE_GLEAN_10009086	[mRNA] locus=scaffold2168:1209635:1214838:- [translate_table: standard]	21	2.9	-	2	2	1	1	67.09	1e-51	gi|335309716|ref|XP_003361743.1|	PREDICTED: leucine-rich repeat-containing protein 39, partial [Sus scrofa]	46.89	2e-79	sp|Q3ZC49|LRC39_BOVIN	Leucine-rich repeat-containing protein 39 OS=Bos taurus GN=LRRC39 PE=2 SV=1	67.53	1e-60	H2T9F3	H2T9F3_TAKRU Uncharacterized protein OS=Takifugu rubripes GN=LRRC39 PE=4 SV=1	alr0124_1	119	1e-26	COG4886	Leucine-rich repeat (LRR) protein	S	Function unknown ;	K12796|1|6e-18|92.4|dre:566811|erbb2-interacting protein	-	-
5	PSE_GLEAN_10018276	[mRNA] locus=scaffold1507:744572:1000994:+ [translate_table: standard]	483	4.7	-	22	22	8	8	85.57	0	gi|193786546|dbj|BAG51329.1|	unnamed protein product [Homo sapiens]	77.52	0	sp|Q2M1K9|ZN423_HUMAN	Zinc finger protein 423 OS=Homo sapiens GN=ZNF423 PE=1 SV=1	85.57	0	B3KNG7	B3KNG7_HUMAN cDNA FLJ14573 fis, clone NT2RM4000734, highly similar to Homo sapiens zinc finger protein 423 (ZNF423), mRNA OS=Homo sapiens PE=2 SV=1	SPAC144.09c	72.4	9e-12	COG5048	FOG: Zn-finger	R	General function prediction only ;	K10704|1|9e-111|403|dre:450031|ubiquitin-conjugating enzyme E2 variant	GO:0007219//Notch signaling pathway;GO:0030513//positive regulation of BMP signaling pathway;GO:0007275//multicellular organismal development;GO:0045892//negative regulation of transcription, DNA-dependent;GO:0045893//positive regulation of transcription, DNA-dependent	GO:0046872//metal ion binding;GO:0043565//sequence-specific DNA binding;GO:0046982//protein heterodimerization activity;GO:0042803//protein homodimerization activity	GO:0005634//nucleus
6	PSE_GLEAN_10007349	[mRNA] locus=scaffold848:551574:656938:+ [translate_table: standard]	31	1.5	-	1	1	1	1	91.69	0	gi|350595897|ref|XP_003484201.1|	PREDICTED: cullin-4B-like, partial [Sus scrofa]	79.42	0	sp|Q3TCH7|CUL4A_MOUSE	Cullin-4A OS=Mus musculus GN=Cul4a PE=1 SV=1	90.88	3e-153	F7FCH9	F7FCH9_MACMU Uncharacterized protein OS=Macaca mulatta GN=Mmu.3258 PE=3 SV=1	SPAC3A11.08	359	1e-98	COG5647	Cullin, a subunit of E3 ubiquitin ligase	O	Posttranslational modification, protein turnover, chaperones ;	K10609|1|0.0|1208|gga:418744|cullin 4	GO:0006511//ubiquitin-dependent protein catabolic process;GO:0006281//DNA repair;GO:0045750//positive regulation of S phase of mitotic cell cycle;GO:0045732//positive regulation of protein catabolic process;GO:0019048//virus-host interaction	GO:0031625//ubiquitin protein ligase binding	GO:0031464//Cul4A-RING ubiquitin ligase complex
7	PSE_GLEAN_10009914	[mRNA] locus=scaffold1068:298007:349444:- [translate_table: standard]	18	2.1	-	1	1	1	1	76.27	2e-18	gi|260813669|ref|XP_002601539.1|	hypothetical protein BRAFLDRAFT_127731 [Branchiostoma floridae] >gi|229286837|gb|EEN57551.1| hypothetical protein BRAFLDRAFT_127731 [Branchiostoma floridae]	55.65	2e-103	sp|Q7XPJ0|KCBP_ORYSJ	Kinesin-like calmodulin-binding protein homolog OS=Oryza sativa subsp. japonica GN=Os04g0666900 PE=2 SV=1	76.74	1e-159	H3AQU2	H3AQU2_LATCH Uncharacterized protein (Fragment) OS=Latimeria chalumnae PE=3 SV=1	SPAC1834.07	242	1e-63	COG5059	Kinesin-like protein	Z	Cytoskeleton ;	K10406|1|8e-138|491|cin:100187504|kinesin family member C2/C3	GO:0007018//microtubule-based movement	GO:0005524//ATP binding;GO:0003777//microtubule motor activity	GO:0005874//microtubule
8	PSE_GLEAN_10010795	[mRNA] locus=scaffold413:1033175:1088245:- [translate_table: standard]	222	25.2	-	9	3	3	1	96.15	6e-46	gi|119580554|gb|EAW60150.1|	ras-related C3 botulinum toxin substrate 2 (rho family, small GTP binding protein Rac2), isoform CRA_b [Homo sapiens]	88.46	8e-26	sp|P80236|RAC1_CAVPO	Ras-related C3 botulinum toxin substrate 1 (Fragment) OS=Cavia porcellus GN=RAC1 PE=1 SV=2	84.4	8e-52	A2BHI1	A2BHI1_DANRE Ras-related C3 botulinum toxin substrate 2 (Rho family, small GTP binding protein Rac2) OS=Danio rerio GN=rac2 PE=3 SV=1	SPAC110.03	151	3e-37	COG1100	GTPase SAR1 and related small G proteins	R	General function prediction only ;	K07860|1|5e-57|219|dre:415151|Ras-related C3 botulinum toxin substrate 2	-	GO:0000166//nucleotide binding	-
9	PSE_GLEAN_10016439	[mRNA] locus=scaffold31:1101548:1111649:- [translate_table: standard]	674	23.2	-	30	30	5	5	90.52	8e-93	gi|45384528|ref|NP_990330.1|	60S ribosomal protein L13 [Gallus gallus] >gi|730527|sp|P41125.2|RL13_CHICK RecName: Full=60S ribosomal protein L13; AltName: Full=Breast basic conserved protein 1	90.52	1e-93	sp|P41125|RL13_CHICK	60S ribosomal protein L13 OS=Gallus gallus GN=RPL13 PE=2 SV=2	90.05	8e-92	H0XUM6	H0XUM6_OTOGA 60S ribosomal protein L13 OS=Otolemur garnettii GN=RPL13 PE=3 SV=1	SPAC664.05	206	2e-53	COG4352	Ribosomal protein L13E	J	Translation, ribosomal structure and biogenesis ;	K02873|1|1e-93|342|gga:395849|large subunit ribosomal protein L13e	GO:0006413//translational initiation;GO:0019083//viral transcription;GO:0006414//translational elongation;GO:0006415//translational termination;GO:0006614//SRP-dependent cotranslational protein targeting to membrane;GO:0000184//nuclear-transcribed mRNA catabolic process, nonsense-mediated decay	GO:0003723//RNA binding;GO:0003735//structural constituent of ribosome;GO:0005515//protein binding	GO:0022625//cytosolic large ribosomal subunit
10	PSE_GLEAN_10004676	[mRNA] locus=scaffold2789:271005:423165:- [translate_table: standard]	388	10	-	12	12	8	8	83.87	2e-06	gi|295317391|ref|NP_001171277.1|	eukaryotic translation initiation factor 2-alpha kinase 4 isoform 2 [Mus musculus]	71.43	3e-18	sp|Q9QZ05|E2AK4_MOUSE	Eukaryotic translation initiation factor 2-alpha kinase 4 OS=Mus musculus GN=Eif2ak4 PE=1 SV=2	71.43	9e-17	G3HHU6	G3HHU6_CRIGR Eukaryotic translation initiation factor 2-alpha kinase 4 OS=Cricetulus griseus GN=I79_010207 PE=4 SV=1	-	-	-	-	-	-	-	K08860|1|1e-70|268|dre:100149925|eukaryotic translation initiation factor 2-alpha kinase [EC:2.7.11.1]	GO:0033554//cellular response to stress;GO:0006446//regulation of translational initiation	GO:0005488//binding;GO:0004674//protein serine/threonine kinase activity	GO:0005622//intracellular
11	PSE_GLEAN_10005123	[mRNA] locus=scaffold91:379735:447908:- [translate_table: standard]	28	7.1	-	2	2	1	1	92.59	2e-18	gi|402884757|ref|XP_003905841.1|	PREDICTED: ELKS/Rab6-interacting/CAST family member 1-like, partial [Papio anubis]	86.81	5e-62	sp|Q8IUD2|RB6I2_HUMAN	ELKS/Rab6-interacting/CAST family member 1 OS=Homo sapiens GN=ERC1 PE=1 SV=1	96.3	4e-19	Q5RH12	Q5RH12_DANRE Novel protein similar to vertebrate Rab6-interacting protein 2 (RAB6IP2) (Fragment) OS=Danio rerio GN=erc1b PE=4 SV=2	-	-	-	-	-	-	-	K16072|1|1e-62|238|mcc:707010|ELKS/RAB6-interacting/CAST family member 1	GO:0042147//retrograde transport, endosome to Golgi;GO:0007252//I-kappaB phosphorylation;GO:0007275//multicellular organismal development;GO:0051092//positive regulation of NF-kappaB transcription factor activity;GO:0015031//protein transport	GO:0017137//Rab GTPase binding;GO:0030165//PDZ domain binding;GO:0043522//leucine zipper domain binding	GO:0000139//Golgi membrane;GO:0008385//IkappaB kinase complex;GO:0042734//presynaptic membrane
12	PSE_GLEAN_10014345	[mRNA] locus=scaffold290:209363:251509:- [translate_table: standard]	78	4.3	-	7	7	4	4	82.42	5e-71	gi|33150698|gb|AAP97227.1|AF112994_1	arsenite-resistance protein ARS2 [Homo sapiens]	78.68	0	sp|Q66I22|SRRT_DANRE	Serrate RNA effector molecule homolog OS=Danio rerio GN=srrt PE=2 SV=1	83.03	1e-70	F6R6H1	F6R6H1_CALJA Uncharacterized protein OS=Callithrix jacchus GN=LOC100392630 PE=4 SV=1	-	-	-	-	-	-	-	-	GO:0097150//neuronal stem cell maintenance;GO:0006355//regulation of transcription, DNA-dependent;GO:0031053//primary miRNA processing;GO:0046685//response to arsenic-containing substance;GO:0008283//cell proliferation	GO:0003677//DNA binding;GO:0005515//protein binding	GO:0005654//nucleoplasm;GO:0005737//cytoplasm
13	PSE_GLEAN_10011758	[mRNA] locus=scaffold1301:1802084:1809692:- [translate_table: standard]	56	9.2	-	2	2	1	1	91.57	1e-41	gi|345323254|ref|XP_001508523.2|	PREDICTED: protein phosphatase 1G-like [Ornithorhynchus anatinus]	73.33	4e-68	sp|Q4R4V2|PPM1G_MACFA	Protein phosphatase 1G OS=Macaca fascicularis GN=PPM1G PE=2 SV=1	91.57	4e-41	F6S4D2	F6S4D2_ORNAN Uncharacterized protein (Fragment) OS=Ornithorhynchus anatinus GN=PPM1G PE=3 SV=1	SPAC2G11.07c	141	4e-34	COG0631	Serine/threonine protein phosphatase	T	Signal transduction mechanisms ;	K01090|1|1e-68|258|bta:286880|protein phosphatase [EC:3.1.3.16]	GO:0006470//protein dephosphorylation	GO:0004721//phosphoprotein phosphatase activity	GO:0044424//intracellular part
14	PSE_GLEAN_10013735	[mRNA] locus=scaffold1093:507290:655436:- [translate_table: standard]	22	3	-	1	1	1	1	89.72	2e-114	gi|224044009|ref|XP_002189470.1|	PREDICTED: vang-like 1 isoform 1 [Taeniopygia guttata]	84.98	4e-108	sp|Q80Z96|VANG1_MOUSE	Vang-like protein 1 OS=Mus musculus GN=Vangl1 PE=1 SV=2	88.75	4e-24	F8WI52	F8WI52_MOUSE Vang-like protein 1 OS=Mus musculus GN=Vangl1 PE=4 SV=1	-	-	-	-	-	-	-	K04510|1|2e-115|416|tgu:100225574|vang-like	GO:0007275//multicellular organismal development	GO:0005515//protein binding	GO:0016021//integral to membrane
15	PSE_GLEAN_10015142	[mRNA] locus=scaffold569:1523234:1585158:- [translate_table: standard]	174	7.2	-	7	7	5	5	90.91	2e-139	gi|326921263|ref|XP_003206881.1|	PREDICTED: dynactin subunit 1-like [Meleagris gallopavo]	77.96	0	sp|Q6PCJ1|DCTN1_XENLA	Dynactin subunit 1 OS=Xenopus laevis GN=dctn1 PE=2 SV=1	92.33	5e-140	G1MZP4	G1MZP4_MELGA Uncharacterized protein (Fragment) OS=Meleagris gallopavo GN=DCTN1 PE=4 SV=1	-	-	-	-	-	-	-	K04648|1|0.0|1569|acs:100558573|dynactin 1	GO:0060219//camera-type eye photoreceptor cell differentiation;GO:0045176//apical protein localization;GO:0010842//retina layer formation;GO:0040023//establishment of nucleus localization;GO:0019886//antigen processing and presentation of exogenous peptide antigen via MHC class II;GO:0048663//neuron fate commitment;GO:0007067//mitosis;GO:0006987//activation of signaling protein activity involved …	GO:0005515//protein binding	GO:0005829//cytosol;GO:0005874//microtubule;GO:0000776//kinetochore;GO:0030286//dynein complex;GO:0005813//centrosome;GO:0000922//spindle pole
16	PSE_GLEAN_10009114	[mRNA] locus=scaffold1030:1097136:1173272:- [translate_table: standard]	663	37.7	-	31	8	8	1	98.73	1e-85	gi|194387092|dbj|BAG59912.1|	unnamed protein product [Homo sapiens]	97.57	1e-116	sp|Q3MHP2|RB11B_BOVIN	Ras-related protein Rab-11B OS=Bos taurus GN=RAB11B PE=2 SV=3	99.37	4e-86	H3BBM7	H3BBM7_LATCH Uncharacterized protein OS=Latimeria chalumnae PE=3 SV=1	SPAC18G6.03	284	1e-76	COG1100	GTPase SAR1 and related small G proteins	R	General function prediction only ;	K07905|1|7e-118|423|tgu:100220367|Ras-related protein Rab-11B	GO:0007049//cell cycle;GO:0007264//small GTPase mediated signal transduction;GO:0006184//GTP catabolic process;GO:0006928//cellular component movement;GO:0015031//protein transport	GO:0019003//GDP binding;GO:0003924//GTPase activity;GO:0005525//GTP binding	GO:0005739//mitochondrion;GO:0016023//cytoplasmic membrane-bounded vesicle;GO:0005886//plasma membrane
17	PSE_GLEAN_10002866	[mRNA] locus=scaffold1160:237599:254221:+ [translate_table: standard]	48	5.8	-	3	1	2	1	77.35	1e-100	gi|12844604|dbj|BAB26428.1|	unnamed protein product [Mus musculus]	66.36	4e-166	sp|Q96HE7|ERO1A_HUMAN	ERO1-like protein alpha OS=Homo sapiens GN=ERO1L PE=1 SV=2	76.7	5e-37	G3RAY5	G3RAY5_GORGO Uncharacterized protein OS=Gorilla gorilla gorilla GN=ERO1L PE=4 SV=1	SPCC1450.14c	206	4e-53	COG5061	Oxidoreductin, endoplasmic reticulum membrane-associated protein involved in disulfide bond formation	OU	Posttranslational modification, protein turnover, chaperones ; Intracellular trafficking, secretion, and vesicular transport ;	K10950|1|2e-166|585|mcc:708329|ERO1-like protein alpha [EC:1.8.4.-]	GO:0051085//chaperone mediated protein folding requiring cofactor;GO:0009266//response to temperature stimulus;GO:0006464//cellular protein modification process	GO:0016491//oxidoreductase activity	GO:0005788//endoplasmic reticulum lumen;GO:0016020//membrane
18	PSE_GLEAN_10016088	[mRNA] locus=scaffold2025:2154680:2184557:+ [translate_table: standard]	50	5	-	1	1	1	1	93.24	7e-37	gi|8569492|pdb|2MSS|A	Chain A, Musashi1 Rbd2, Nmr >gi|8569493|pdb|2MST|A Chain A, Musashi1 Rbd2, Nmr	82.5	2e-113	sp|O43347|MSI1H_HUMAN	RNA-binding protein Musashi homolog 1 OS=Homo sapiens GN=MSI1 PE=1 SV=1	93.02	5e-09	G1M3X6	G1M3X6_AILME Uncharacterized protein (Fragment) OS=Ailuropoda melanoleuca GN=MSI1 PE=4 SV=1	jhp0766	63.2	6e-10	COG0724	RNA-binding proteins (RRM domain)	R	General function prediction only ;	K14411|1|2e-116|418|tgu:100227649|RNA-binding protein Musashi	-	-
19	PSE_GLEAN_10006897	[mRNA] locus=scaffold1838:875327:934092:+ [translate_table: standard]	489	19	-	17	17	4	4	84.35	2e-46	gi|326919420|ref|XP_003205979.1|	PREDICTED: dihydropteridine reductase-like [Meleagris gallopavo]	74.64	3e-72	sp|Q3T0Z7|DHPR_BOVIN	Dihydropteridine reductase OS=Bos taurus GN=QDPR PE=2 SV=1	84.38	2e-24	H9L0D2	H9L0D2_CHICK Uncharacterized protein (Fragment) OS=Gallus gallus GN=QDPR PE=4 SV=1	VNG1540G	89.7	5e-18	COG1028	Dehydrogenases with different specificities (related to short-chain alcohol dehydrogenases)	IQR	Lipid transport and metabolism ; Secondary metabolites biosynthesis, transport and catabolism ; General function prediction only ;	K00357|1|5e-74|278|cfa:479082|dihydropteridine reductase [EC:1.5.1.34]	GO:0055114//oxidation-reduction process;GO:0035690//cellular response to drug;GO:0001889//liver development;GO:0006729//tetrahydrobiopterin biosynthetic process;GO:0006559//L-phenylalanine catabolic process;GO:0033762//response to glucagon stimulus;GO:0010044//response to aluminum ion;GO:0010288//response to lead ion	GO:0070404//NADH binding;GO:0004155//6,7-dihydropteridine reductase activity;GO:0070402//NADPH binding;GO:0042803//protein homodimerization activity	GO:0005829//cytosol;GO:0043005//neuron projection;GO:0005739//mitochondrion
20	PSE_GLEAN_10015635	[mRNA] locus=scaffold21:1541824:1574736:+ [translate_table: standard]	575	18.4	-	15	15	6	6	92.31	7e-29	gi|149585479|ref|XP_001517728.1|	PREDICTED: ubiquitin thioesterase OTUB1-like, partial [Ornithorhynchus anatinus]	83.33	8e-123	sp|Q7TQI3|OTUB1_MOUSE	Ubiquitin thioesterase OTUB1 OS=Mus musculus GN=Otub1 PE=1 SV=2	92.42	9e-29	F7FB46	F7FB46_ORNAN Uncharacterized protein (Fragment) OS=Ornithorhynchus anatinus GN=OTUB1 PE=4 SV=1	-	-	-	-	-	-	-	K09602|1|9e-123|440|rno:293705|ubiquitin thioesterase protein OTUB1 [EC:3.4.-.-]	GO:2000780//negative regulation of double-strand break repair;GO:0006508//proteolysis;GO:1901315//negative regulation of histone H2A K63-linked ubiquitination;GO:0071108//protein K48-linked deubiquitination	GO:0008242//omega peptidase activity;GO:0019784//NEDD8-specific protease activity;GO:0031625//ubiquitin protein ligase binding;GO:0043130//ubiquitin binding;GO:0004843//ubiquitin-specific protease activity	GO:0005737//cytoplasm
21	PSE_GLEAN_10008109	[mRNA] locus=scaffold1022:573641:609226:+ [translate_table: standard]	209	8.9	-	12	12	4	4	92.59	4e-71	gi|395753023|ref|XP_003780380.1|	PREDICTED: LOW QUALITY PROTEIN: T-box transcription factor TBX1, partial [Pongo abelii]	89.85	1e-106	sp|O43435|TBX1_HUMAN	T-box transcription factor TBX1 OS=Homo sapiens GN=TBX1 PE=1 SV=1	91.44	3e-100	H9H7V9	H9H7V9_MONDO Uncharacterized protein OS=Monodelphis domestica GN=TBX1 PE=4 SV=1	-	-	-	-	-	-	-	K10175|1|2e-110|400|mdo:100029670|T-box protein 1	GO:0030878//thyroid gland development;GO:2001054//negative regulation of mesenchymal cell apoptotic process;GO:0002053//positive regulation of mesenchymal cell proliferation;GO:2001037//positive regulation of tongue muscle cell differentiation;GO:0060415//muscle tissue morphogenesis;GO:0007498//mesoderm development;GO:0042693//muscle cell fate commitment;GO:0009952//anterior/posterior pattern spe…	GO:0003700//sequence-specific DNA binding transcription factor activity;GO:0042803//protein homodimerization activity;GO:0043565//sequence-specific DNA binding	GO:0005634//nucleus
22	PSE_GLEAN_10019296	[mRNA] locus=scaffold1814:3498281:3563800:- [translate_table: standard]	220	17.5	-	13	13	8	8	86.67	3e-38	gi|350593927|ref|XP_003483794.1|	PREDICTED: phenylalanyl-tRNA synthetase beta chain-like [Sus scrofa]	78.47	0	sp|Q9WUA2|SYFB_MOUSE	Phenylalanine--tRNA ligase beta subunit OS=Mus musculus GN=Farsb PE=2 SV=2	82.62	0	H2ZZN3	H2ZZN3_LATCH Uncharacterized protein OS=Latimeria chalumnae GN=FARSB PE=4 SV=1	SPAC23A1.12c	530	4e-150	COG0072	Phenylalanyl-tRNA synthetase beta subunit	J	Translation, ribosomal structure and biogenesis ;	K01890|1|0.0|1015|dre:493608|phenylalanyl-tRNA synthetase beta chain [EC:6.1.1.20]	GO:0006432//phenylalanyl-tRNA aminoacylation	GO:0004826//phenylalanine-tRNA ligase activity;GO:0003723//RNA binding;GO:0005524//ATP binding;GO:0000287//magnesium ion binding	GO:0005737//cytoplasm
23	PSE_GLEAN_10006874	[mRNA] locus=scaffold1560:318974:345869:+ [translate_table: standard]	65	3.7	-	9	9	1	1	90.59	2e-37	gi|47211708|emb|CAF95863.1|	unnamed protein product [Tetraodon nigroviridis]	78.17	7e-105	sp|Q8VI63|MOB2_MOUSE	MOB kinase activator 2 OS=Mus musculus GN=Mob2 PE=2 SV=1	89.76	3e-106	H2SZH8	H2SZH8_TAKRU Uncharacterized protein OS=Takifugu rubripes GN=MOB2 PE=4 SV=1	-	-	-	-	-	-	-	K06685|1|2e-42|172|spu:583788|maintenance of ploidy protein MOB1 (MPS1 binder 1)	-	GO:0046872//metal ion binding	GO:0005730//nucleolus;GO:0005737//cytoplasm
24	PSE_GLEAN_10003534	[mRNA] locus=scaffold1598:324777:330926:- [translate_table: standard]	6630	35.8	-	294	90	67	21	55.56	8e-53	gi|326668984|ref|XP_003198907.1|	PREDICTED: retrotransposable element Tf2 155 kDa protein type 1-like [Danio rerio]	44.44	3e-14	sp|Q73HK8|SECA_WOLPM	Protein translocase subunit SecA OS=Wolbachia pipientis wMel GN=secA PE=3 SV=2	54.87	0	H2ZV24	H2ZV24_LATCH Uncharacterized protein OS=Latimeria chalumnae PE=4 SV=1	CPn0841	95.1	1e-18	COG0653	Preprotein translocase subunit SecA (ATPase, RNA helicase)	U	Intracellular trafficking, secretion, and vesicular transport ;	-	-	-
25	PSE_GLEAN_10012524	[mRNA] locus=scaffold3570:559804:612409:- [translate_table: standard]	146	18.4	-	7	7	3	3	45.88	1e-06	gi|348503140|ref|XP_003439124.1|	PREDICTED: hypothetical protein LOC100710642 [Oreochromis niloticus]	40	9e-07	sp|P28906|CD34_HUMAN	Hematopoietic progenitor cell antigen CD34 OS=Homo sapiens GN=CD34 PE=1 SV=2	44.58	1e-06	H9GQR3	H9GQR3_ANOCA Uncharacterized protein (Fragment) OS=Anolis carolinensis GN=CD34 PE=4 SV=1	-	-	-	-	-	-	-	K06474|1|9e-08|56.6|acs:100553261|CD34 antigen	-	-
26	PSE_GLEAN_10006367	[mRNA] locus=scaffold1933:714731:823048:- [translate_table: standard]	119	8	-	8	8	5	5	79.22	5e-33	gi|159164001|pdb|2D8Y|A	Chain A, Solution Structure Of The Lim Domain Of Epithelial Protein Lost In Neoplasm	65.93	3e-31	sp|Q9BT23|LIMD2_HUMAN	LIM domain-containing protein 2 OS=Homo sapiens GN=LIMD2 PE=1 SV=1	75	1e-35	F6R7B9	F6R7B9_ORNAN Uncharacterized protein (Fragment) OS=Ornithorhynchus anatinus GN=LIMA1 PE=4 SV=1	-	-	-	-	-	-	-	K09377|1|4e-08|60.8|xtr:448578|cysteine and glycine-rich protein!K08209|3|1e-07|59.7|tgu:100217895|MFS transporter, OCT family, solute carrier family 22 (organic cation transporter), member 13	GO:0051017//actin filament bundle assembly;GO:0030835//negative regulation of actin filament depolymerization;GO:0031529//ruffle organization	GO:0003785//actin monomer binding;GO:0051015//actin filament binding	GO:0001725//stress fiber;GO:0005925//focal adhesion;GO:0005737//cytoplasm
27	PSE_GLEAN_10014567	[mRNA] locus=scaffold636:1368353:1391472:+ [translate_table: standard]	62	6.7	-	3	3	1	1	98.97	9e-52	gi|33416516|gb|AAH55846.1|	Nat13 protein [Mus musculus]	95.21	8e-91	sp|Q6GP53|NAA50_XENLA	N-alpha-acetyltransferase 50 OS=Xenopus laevis GN=naa50 PE=2 SV=1	99.33	2e-83	H9GBV6	H9GBV6_ANOCA Uncharacterized protein (Fragment) OS=Anolis carolinensis GN=NAA50 PE=4 SV=1	SPBC13E7.02_2	85.5	5e-17	COG0456	Acetyltransferases	R	General function prediction only ;	K00670|1|9e-08|56.6|acs:100563427|peptide alpha-N-acetyltransferase [EC:2.3.1.88]	GO:0006474//N-terminal protein amino acid acetylation;GO:0001756//somitogenesis	GO:0008080//N-acetyltransferase activity;GO:0005515//protein binding	GO:0005737//cytoplasm
28	PSE_GLEAN_10019387	[mRNA] locus=scaffold1316:2752659:2780303:- [translate_table: standard]	21	1.6	-	1	1	1	1	96.45	5e-110	gi|52078478|gb|AAU25919.1|	G protein-binding protein [Oxyuranus scutellatus scutellatus]	81.37	0	sp|Q99ME9|NOG1_MOUSE	Nucleolar GTP-binding protein 1 OS=Mus musculus GN=Gtpbp4 PE=2 SV=3	87.5	1e-11	G3PZX5	G3PZX5_GASAC Uncharacterized protein (Fragment) OS=Gasterosteus aculeatus GN=GTPBP4 PE=4 SV=1	YPL093w	568	8e-162	COG1084	Predicted GTPase	R	General function prediction only ;	K06943|1|0.0|978|mdo:100017256|nucleolar GTP-binding protein	GO:0008156//negative regulation of DNA replication;GO:0030336//negative regulation of cell migration;GO:0050821//protein stabilization;GO:0000079//regulation of cyclin-dependent protein serine/threonine kinase activity;GO:0008285//negative regulation of cell proliferation;GO:0022408//negative regulation of cell-cell adhesion;GO:0031397//negative regulation of protein ubiquitination;GO:0033342//ne…	GO:0005525//GTP binding;GO:0003924//GTPase activity	GO:0031965//nuclear membrane;GO:0005794//Golgi apparatus;GO:0005730//nucleolus;GO:0048471//perinuclear region of cytoplasm
29	PSE_GLEAN_10000592	[mRNA] locus=scaffold3088:27391:58543:- [translate_table: standard]	29	3	-	1	1	1	1	93.39	2e-90	gi|41056003|ref|NP_957311.1|	microfibrillar-associated protein 1 [Danio rerio] >gi|30354417|gb|AAH52118.1| Microfibrillar-associated protein 1 [Danio rerio]	86.36	2e-84	sp|P55080|MFAP1_CHICK	Microfibrillar-associated protein 1 OS=Gallus gallus GN=MFAP1 PE=2 SV=1	93.39	7e-90	Q7ZTX7	Q7ZTX7_DANRE Microfibrillar-associated protein 1 OS=Danio rerio GN=mfap1 PE=2 SV=1	-	-	-	-	-	-	-	K13110|1|2e-91|336|dre:393992|microfibrillar-associated protein 1	-	-	GO:0001527//microfibril
30	PSE_GLEAN_10000299	[mRNA] locus=scaffold9385:9602:9979:+ [translate_table: standard] >PSE_GLEAN_10000115 [mRNA] locus=scaffold11380:269:646:- [translate_table: standard] >PSE_GLEAN_10011155 [mRNA] locus=scaffold362:163830:164207:- [translate_table: standard] >PS	3826	36	16	206	25	5	2	98.9	3e-46	gi|68532405|gb|AAH98112.1|	HIST2H2BE protein [Homo sapiens] >gi|68532407|gb|AAH98289.1| HIST2H2BE protein [Homo sapiens]	98.9	3e-47	sp|Q9PSW9|H2B8_CHICK	Histone H2B 8 OS=Gallus gallus GN=H2B-VIII PE=1 SV=3	98.9	1e-45	G1NRI6	G1NRI6_MELGA Histone H2B OS=Meleagris gallopavo PE=3 SV=1	-	-	-	-	-	-	-	K11252|1|5e-49|192|oaa:100093163|histone H2B	GO:0042742//defense response to bacterium;GO:0006334//nucleosome assembly	GO:0003677//DNA binding	GO:0000786//nucleosome;GO:0035267//NuA4 histone acetyltransferase complex;GO:0005811//lipid particle
31	PSE_GLEAN_10009625	[mRNA] locus=scaffold3569:107657:163948:+ [translate_table: standard]	137	13.5	-	3	3	2	2	100	5e-65	gi|432844957|ref|XP_004065793.1|	PREDICTED: ubiquitin-conjugating enzyme E2 K-like isoform 2 [Oryzias latipes]	97.5	8e-106	sp|P61087|UBE2K_MOUSE	Ubiquitin-conjugating enzyme E2 K OS=Mus musculus GN=Ube2k PE=1 SV=3	99.5	6e-106	F1QWM3	F1QWM3_DANRE Uncharacterized protein OS=Danio rerio GN=zgc:110791 PE=3 SV=1	YDR177w	165	5e-41	COG5078	Ubiquitin-protein ligase	O	Posttranslational modification, protein turnover, chaperones ;	K04649|1|2e-107|388|dre:30100|ubiquitin-conjugating enzyme (huntingtin interacting protein 2) [EC:6.3.2.19]	GO:0006511//ubiquitin-dependent protein catabolic process;GO:0070936//protein K48-linked ubiquitination	GO:0031625//ubiquitin protein ligase binding;GO:0005524//ATP binding;GO:0034450//ubiquitin-ubiquitin ligase activity	GO:0005737//cytoplasm
32	PSE_GLEAN_10016073	[mRNA] locus=scaffold2025:1536849:1545534:- [translate_table: standard]	50	4.8	-	3	3	1	1	87.04	3e-20	gi|12833749|dbj|BAB22649.1|	unnamed protein product [Mus musculus]	82.69	1e-104	sp|A2BG43|GLTP_DANRE	Glycolipid transfer protein OS=Danio rerio GN=gltp PE=3 SV=1	83.59	4e-59	G3HI76	G3HI76_CRIGR Glycolipid transfer protein OS=Cricetulus griseus GN=I79_010343 PE=4 SV=1	-	-	-	-	-	-	-	K08051|1|1e-28|126|bfo:BRAFLDRAFT_287605|pleckstrin homology domain containing, family A (phosphoinositide binding specific) member 8	GO:0046836//glycolipid transport	GO:0017089//glycolipid transporter activity;GO:0051861//glycolipid binding	GO:0016020//membrane;GO:0005737//cytoplasm
33	PSE_GLEAN_10004139	[mRNA] locus=scaffold536:279832:531039:- [translate_table: standard]	52	0.5	-	2	2	1	1	94.17	1e-137	gi|34536081|dbj|BAC87532.1|	unnamed protein product [Homo sapiens]	85.61	4e-138	sp|Q5R723|PPIE_PONAB	Peptidyl-prolyl cis-trans isomerase E OS=Pongo abelii GN=PPIE PE=2 SV=1	94.17	5e-137	Q6ZQZ4	Q6ZQZ4_HUMAN cDNA FLJ46776 fis, clone TRACH3026650, highly similar to Actin cross-linking family protein 7 OS=Homo sapiens PE=2 SV=1	SPBC28F2.03	213	4e-54	COG0652	Peptidyl-prolyl cis-trans isomerase (rotamase) - cyclophilin family	O	Posttranslational modification, protein turnover, chaperones ;	K10382|1|0.0|2305|mmu:13518|dystonin	-	-
34	PSE_GLEAN_10000952	[mRNA] locus=scaffold6020:35475:53679:+ [translate_table: standard]	64	10.1	-	2	2	2	2	51.56	1e-42	gi|54303929|emb|CAD27722.1|	MHC class II antigen alpha chain [Salmo salar]	38.75	2e-11	sp|P35737|DMB_MOUSE	Class II histocompatibility antigen, M beta 1 chain OS=Mus musculus GN=H2-DMb1 PE=2 SV=1	51.56	4e-42	Q5ZQM4	Q5ZQM4_SALSA MHC class II antigen alpha chain (Fragment) OS=Salmo salar GN=DAA PE=2 SV=1	-	-	-	-	-	-	-	K06752|1|3e-39|161|dre:30783|major histocompatibility complex, class II	-	-
35	PSE_GLEAN_10005432	[mRNA] locus=scaffold1727:122096:167277:+ [translate_table: standard]	311	12.7	-	11	11	4	4	90	6e-26	gi|99032005|pdb|2D1X|A	Chain A, The Crystal Structure Of The Cortactin-Sh3 Domain And Amap1- Peptide Complex >gi|99032006|pdb|2D1X|B Chain B, The Crystal Structure Of The Cortactin-Sh3 Domain And Amap1- Peptide Complex >gi|99032007|pdb|2D1X|C Chain C, The Crystal Structure Of The Cortactin-Sh3 Domain And Amap1- Peptide Complex >gi|99032008|pdb|2D1X|D Chain D, The Crystal Structure Of The Cortactin-Sh3 Domain And Amap1-…	77.55	3e-19	sp|P49710|HCLS1_MOUSE	Hematopoietic lineage cell-specific protein OS=Mus musculus GN=Hcls1 PE=1 SV=2	83.64	2e-21	E0VWM0	E0VWM0_PEDHC Cortactin, putative OS=Pediculus humanus subsp. corporis GN=Phum_PHUM488860 PE=4 SV=1	-	-	-	-	-	-	-	K06106|1|6e-147|520|pon:100174046|cortactin	GO:0007420//brain development;GO:0006898//receptor-mediated endocytosis	GO:0070064//proline-rich region binding	GO:0030027//lamellipodium;GO:0001726//ruffle;GO:0005938//cell cortex
36	PSE_GLEAN_10008000	[mRNA] locus=scaffold1489:39008:91821:+ [translate_table: standard]	835	49	-	47	47	10	10	92.77	1e-38	gi|449488981|ref|XP_002193880.2|	PREDICTED: adenylate kinase 2, mitochondrial [Taeniopygia guttata]	84.07	5e-113	sp|P29410|KAD2_RAT	Adenylate kinase 2, mitochondrial OS=Rattus norvegicus GN=Ak2 PE=2 SV=2	88.89	1e-59	Q6QZI4	Q6QZI4_PSEAM Adenylate kinase 2 (Fragment) OS=Pseudopleuronectes americanus GN=AK2 PE=2 SV=1	SPAC4G9.03	270	2e-72	COG0563	Adenylate kinase and related kinases	F	Nucleotide transport and metabolism ;	K00939|1|2e-115|415|dre:321793|adenylate kinase [EC:2.7.4.3]	GO:0046034//ATP metabolic process;GO:0046939//nucleotide phosphorylation;GO:0006172//ADP biosynthetic process;GO:0006119//oxidative phosphorylation;GO:0046083//adenine metabolic process;GO:0007420//brain development;GO:0097066//response to thyroid hormone stimulus;GO:0015949//nucleobase-containing small molecule interconversion;GO:0046060//dATP metabolic process;GO:0046033//AMP metabolic process;…	GO:0005524//ATP binding;GO:0004017//adenylate kinase activity	GO:0005758//mitochondrial intermembrane space;GO:0005743//mitochondrial inner membrane;GO:0005829//cytosol
37	PSE_GLEAN_10020331	[mRNA] locus=scaffold292:5818697:5835002:- [translate_table: standard]	567	8.2	-	19	19	6	6	95.24	8e-13	gi|432945679|ref|XP_004083718.1|	PREDICTED: heterogeneous nuclear ribonucleoprotein U-like [Oryzias latipes]	87.5	4e-11	sp|Q8VEK3|HNRPU_MOUSE	Heterogeneous nuclear ribonucleoprotein U OS=Mus musculus GN=Hnrnpu PE=1 SV=1	97.62	1e-12	G3NLG7	G3NLG7_GASAC Uncharacterized protein (Fragment) OS=Gasterosteus aculeatus GN=HNRNPU PE=4 SV=1	-	-	-	-	-	-	-	K12888|1|0.0|719|tgu:100221587|heterogeneous nuclear ribonucleoprotein U	GO:0070934//CRD-mediated mRNA stabilization	-	GO:0070937//CRD-mediated mRNA stability complex;GO:0071013//catalytic step 2 spliceosome
38	PSE_GLEAN_10009504	[mRNA] locus=scaffold1033:1034968:1064177:- [translate_table: standard]	32	2.4	1	1	1	1	1	97.18	2e-161	gi|148698420|gb|EDL30367.1|	Ras-related GTP binding C, isoform CRA_b [Mus musculus]	86.43	0	sp|Q99K70|RRAGC_MOUSE	Ras-related GTP-binding protein C OS=Mus musculus GN=Rragc PE=2 SV=1	94.6	2e-175	G9KLX1	G9KLX1_MUSPF Ras-related GTP binding D (Fragment) OS=Mustela putorius furo PE=2 SV=1	-	-	-	-	-	-	-	-	GO:0006351//transcription, DNA-dependent;GO:0034613//cellular protein localization;GO:0006184//GTP catabolic process;GO:0006915//apoptotic process;GO:0007264//small GTPase mediated signal transduction;GO:0032008//positive regulation of TOR signaling cascade;GO:0008380//RNA splicing;GO:0016049//cell growth;GO:0071230//cellular response to amino acid stimulus	GO:0005525//GTP binding;GO:0046982//protein heterodimerization activity;GO:0000287//magnesium ion binding;GO:0019003//GDP binding;GO:0003924//GTPase activity	GO:0005764//lysosome;GO:0005634//nucleus
39	PSE_GLEAN_10019074	[mRNA] locus=scaffold267:1986272:2014379:+ [translate_table: standard]	24	4.8	-	2	2	1	1	74.42	6e-12	gi|47169433|pdb|1V9D|A	Chain A, Crystal Structure Of The Core Fh2 Domain Of Mouse Mdia1 >gi|47169434|pdb|1V9D|B Chain B, Crystal Structure Of The Core Fh2 Domain Of Mouse Mdia1 >gi|47169435|pdb|1V9D|C Chain C, Crystal Structure Of The Core Fh2 Domain Of Mouse Mdia1 >gi|47169436|pdb|1V9D|D Chain D, Crystal Structure Of The Core Fh2 Domain Of Mouse Mdia1	64.12	2e-26	sp|O08808|DIAP1_MOUSE	Protein diaphanous homolog 1 OS=Mus musculus GN=Diaph1 PE=1 SV=1	82.35	2e-24	H2LGS4	H2LGS4_ORYLA Uncharacterized protein (Fragment) OS=Oryzias latipes GN=DIAPH1 PE=4 SV=1	-	-	-	-	-	-	-	K05740|1|2e-26|118|mmu:13367|diaphanous 1	GO:0030041//actin filament polymerization;GO:0031175//neuron projection development;GO:0051179//localization;GO:0050794//regulation of cellular process	GO:0003779//actin binding;GO:0017048//Rho GTPase binding;GO:0005522//profilin binding;GO:0044325//ion channel binding	GO:0043005//neuron projection;GO:0032587//ruffle membrane;GO:0044424//intracellular part
40	PSE_GLEAN_10015020	[mRNA] locus=scaffold1170:1876943:1882776:- [translate_table: standard]	375	68.2	-	10	10	3	3	78.41	5e-32	gi|318085579|ref|NP_001187919.1|	rho gdp-dissociation inhibitor 2 [Ictalurus punctatus] >gi|308324331|gb|ADO29300.1| rho gdp-dissociation inhibitor 2 [Ictalurus punctatus]	73.61	2e-25	sp|P52566|GDIR2_HUMAN	Rho GDP-dissociation inhibitor 2 OS=Homo sapiens GN=ARHGDIB PE=1 SV=3	78.41	2e-31	E3TG64	E3TG64_ICTPU Rho gdp-dissociation inhibitor 2 OS=Ictalurus punctatus GN=GDIR2 PE=2 SV=1	-	-	-	-	-	-	-	K12462|1|6e-31|132|dre:394132|Rho GDP-dissociation inhibitor	-	GO:0005094//Rho GDP-dissociation inhibitor activity	GO:0005737//cytoplasm
41	PSE_GLEAN_10004002	[mRNA] locus=scaffold2399:515807:602813:- [translate_table: standard]	225	5.9	-	7	7	3	3	76.28	2e-96	gi|114793879|pdb|2FYE|A	Chain A, Mutant Human Cathepsin S With Irreversible Inhibitor Cra- 14013	70.59	3e-122	sp|P25774|CATS_HUMAN	Cathepsin S OS=Homo sapiens GN=CTSS PE=1 SV=3	74.36	1e-83	G1MQG9	G1MQG9_MELGA Uncharacterized protein (Fragment) OS=Meleagris gallopavo GN=CTSS PE=3 SV=1	AF1946_2	90.9	7e-18	COG4870	Cysteine protease	O	Posttranslational modification, protein turnover, chaperones ;	K01368|1|4e-123|442|mdo:100017406|cathepsin S [EC:3.4.22.27]	GO:0045087//innate immune response;GO:0002480//antigen processing and presentation of exogenous peptide antigen via MHC class I, TAP-independent;GO:0006508//proteolysis;GO:0097067//cellular response to thyroid hormone stimulus;GO:0019886//antigen processing and presentation of exogenous peptide antigen via MHC class II;GO:0002250//adaptive immune response	GO:0004197//cysteine-type endopeptidase activity	GO:0036021//endolysosome lumen;GO:0005576//extracellular region;GO:0016020//membrane
42	PSE_GLEAN_10001852	[mRNA] locus=scaffold2284:251857:263701:- [translate_table: standard]	2145	61.1	-	73	28	7	2	89.92	5e-59	gi|327275447|ref|XP_003222485.1|	PREDICTED: hypothetical protein LOC100558684 [Anolis carolinensis]	85.71	1e-56	sp|P12829|MYL4_HUMAN	Myosin light chain 4 OS=Homo sapiens GN=MYL4 PE=1 SV=3	92.44	1e-58	H3B1V0	H3B1V0_LATCH Uncharacterized protein (Fragment) OS=Latimeria chalumnae GN=MYL4 PE=4 SV=1	SPAC3A12.14	82	2e-16	COG5126	Ca2+-binding protein (EF-Hand superfamily)	TZDR	Signal transduction mechanisms ; Cytoskeleton ; Cell cycle control, cell division, chromosome partitioning ; General function prediction only ;	K12750|1|2e-58|223|dre:574004|myosin light chain 4	GO:0002026//regulation of the force of heart contraction;GO:0007517//muscle organ development;GO:0030049//muscle filament sliding;GO:0032781//positive regulation of ATPase activity;GO:0060048//cardiac muscle contraction	GO:0003785//actin monomer binding;GO:0008307//structural constituent of muscle;GO:0005509//calcium ion binding;GO:0051015//actin filament binding;GO:0032038//myosin II heavy chain binding	GO:0005829//cytosol;GO:0005859//muscle myosin complex;GO:0031672//A band
43	PSE_GLEAN_10013415	[mRNA] locus=scaffold427:2112996:2113547:+ [translate_table: standard]	142	27.5	-	4	4	2	2	91.46	3e-37	gi|229366208|gb|ACQ58084.1|	Dynein light chain roadblock-type 1 [Anoplopoma fimbria]	78.02	1e-35	sp|Q9NP97|DLRB1_HUMAN	Dynein light chain roadblock-type 1 OS=Homo sapiens GN=DYNLRB1 PE=1 SV=3	91.46	1e-36	C3KHG2	C3KHG2_ANOFI Dynein light chain roadblock-type 1 OS=Anoplopoma fimbria GN=DLRB1 PE=4 SV=1	-	-	-	-	-	-	-	K10419|1|4e-36|149|gga:419143|dynein light chain roadblock-type	GO:0007018//microtubule-based movement;GO:0006810//transport;GO:0007632//visual behavior	GO:0042802//identical protein binding;GO:0003777//microtubule motor activity	GO:0005813//centrosome;GO:0005868//cytoplasmic dynein complex;GO:0005874//microtubule
44	PSE_GLEAN_10019212	[mRNA] locus=scaffold588:1163201:1330881:+ [translate_table: standard]	569	2.4	-	20	1	3	1	89.16	9e-107	gi|390479776|ref|XP_002762905.2|	PREDICTED: uncharacterized protein LOC100409006 isoform 1 [Callithrix jacchus]	86.98	0	sp|P84856|ACTB_CERPY	Actin, cytoplasmic 1 OS=Cercopithecus pygerythrus GN=ACTB PE=1 SV=1	86.93	0	H2NV14	H2NV14_PONAB Uncharacterized protein OS=Pongo abelii GN=ACTG1 PE=3 SV=1	YFL039c	675	0	COG5277	Actin and related proteins	Z	Cytoskeleton ;	K05692|1|0.0|707|ssc:397653|actin beta/gamma 1	GO:0007411//axon guidance;GO:0034332//adherens junction organization;GO:0006928//cellular component movement;GO:0051592//response to calcium ion;GO:0045214//sarcomere organization;GO:0034329//cell junction assembly;GO:0007596//blood coagulation;GO:0051086//chaperone mediated protein folding independent of cofactor	GO:0019901//protein kinase binding;GO:0050998//nitric-oxide synthase binding;GO:0019894//kinesin binding;GO:0030957//Tat protein binding;GO:0042802//identical protein binding;GO:0005524//ATP binding;GO:0005200//structural constituent of cytoskeleton	GO:0030863//cortical cytoskeleton;GO:0031941//filamentous actin;GO:0043034//costamere;GO:0005829//cytosol;GO:0030424//axon;GO:0014069//postsynaptic density;GO:0070688//MLL5-L complex;GO:0035267//NuA4 histone acetyltransferase complex;GO:0030529//ribonucleoprotein complex
45	PSE_GLEAN_10012281	[mRNA] locus=scaffold129:492494:607301:- [translate_table: standard]	236	16.4	-	14	14	8	8	91.23	9e-22	gi|149467877|ref|XP_001513448.1|	PREDICTED: non-specific lipid-transfer protein-like, partial [Ornithorhynchus anatinus]	79.14	0	sp|O62742|NLTP_RABIT	Non-specific lipid-transfer protein OS=Oryctolagus cuniculus GN=SCP2 PE=1 SV=1	80.93	0	Q6P4V5	Q6P4V5_DANRE Novel protein similar to sterol carrier protein 2 (SCP2, zgc:77634) OS=Danio rerio GN=scp2a PE=2 SV=1	MTH793	216	7e-56	COG0183	Acetyl-CoA acetyltransferase	I	Lipid transport and metabolism ;	K08764|1|0.0|929|dre:393839|sterol carrier protein 2 [EC:2.3.1.176]	GO:0030336//negative regulation of cell migration;GO:0007031//peroxisome organization;GO:0008285//negative regulation of cell proliferation;GO:0006869//lipid transport;GO:0008152//metabolic process	GO:0032934//sterol binding;GO:0033814//propanoyl-CoA C-acyltransferase activity;GO:0005102//receptor binding;GO:0005518//collagen binding	GO:0043234//protein complex;GO:0005777//peroxisome;GO:0005739//mitochondrion;GO:0005730//nucleolus;GO:0005615//extracellular space
46	PSE_GLEAN_10004587	[mRNA] locus=scaffold3016:262319:346703:+ [translate_table: standard]	40	1.4	-	1	1	1	1	95.14	5e-99	gi|395748282|ref|XP_003778741.1|	PREDICTED: vacuolar protein sorting-associated protein 53 homolog isoform 1 [Pongo abelii]	88.53	0	sp|Q5ZLD7|VPS53_CHICK	Vacuolar protein sorting-associated protein 53 homolog OS=Gallus gallus GN=VPS53 PE=2 SV=1	95.57	6e-100	F6Z4G7	F6Z4G7_MOUSE Vacuolar protein sorting-associated protein 53 homolog (Fragment) OS=Mus musculus GN=Vps53 PE=4 SV=1	SSO1225	164	8e-40	COG0446	Uncharacterized NAD(FAD)-dependent dehydrogenases	R	General function prediction only ;	K00530|1|2e-50|202|dme:Dmel_CG10700|[EC:1.18.1.-]!K04727|3|9e-14|80.5|xtr:549998|programmed cell death 8 (apoptosis-inducing factor) [EC:1.-.-.-]	GO:0015031//protein transport	-	GO:0005794//Golgi apparatus;GO:0010008//endosome membrane
47	PSE_GLEAN_10003771	[mRNA] locus=scaffold2265:143889:146553:+ [translate_table: standard]	218	11.8	-	7	7	5	5	89.47	8e-23	gi|465988331|gb|EMP37636.1|	Deoxyribodipyrimidine photo-lyase [Chelonia mydas]	65.81	0	sp|Q28811|PHR_POTTR	Deoxyribodipyrimidine photo-lyase OS=Potorous tridactylus GN=PHR PE=2 SV=1	74.4	8e-179	H0ZH35	H0ZH35_TAEGU Uncharacterized protein (Fragment) OS=Taeniopygia guttata GN=LOC100226900 PE=4 SV=1	MA4066	443	4e-124	COG0415	Deoxyribodipyrimidine photolyase	L	Replication, recombination and repair ;	K01669|1|0.0|742|xla:733427|deoxyribodipyrimidine photo-lyase [EC:4.1.99.3]	GO:0006281//DNA repair	GO:0003904//deoxyribodipyrimidine photo-lyase activity	-
48	PSE_GLEAN_10018701	[mRNA] locus=scaffold1420:2801522:2906848:- [translate_table: standard]	90	2.9	-	3	3	2	2	77.78	1e-78	gi|432868824|ref|XP_004071651.1|	PREDICTED: glucosidase 2 subunit beta-like [Oryzias latipes]	75	8e-70	sp|O08795|GLU2B_MOUSE	Glucosidase 2 subunit beta OS=Mus musculus GN=Prkcsh PE=1 SV=1	82.54	5e-59	H3B8W2	H3B8W2_LATCH Uncharacterized protein OS=Latimeria chalumnae GN=PRKCSH PE=4 SV=1	-	-	-	-	-	-	-	K08288|1|1e-172|607|dre:394028|protein kinase C substrate 80K-H	GO:0051291//protein heterooligomerization;GO:0007243//intracellular protein kinase cascade;GO:0018279//protein N-linked glycosylation via asparagine;GO:0006457//protein folding;GO:0045087//innate immune response;GO:0043687//post-translational protein modification;GO:0048793//pronephros development	GO:0005080//protein kinase C binding;GO:0003723//RNA binding	GO:0005788//endoplasmic reticulum lumen;GO:0017177//glucosidase II complex;GO:0005886//plasma membrane
49	PSE_GLEAN_10012843	[mRNA] locus=scaffold1428:750498:781653:+ [translate_table: standard]	364	23.9	-	15	15	5	5	68.12	7e-80	gi|33468632|emb|CAE30427.1|	novel protein similar to human and rodent catechol-O-methyltransferase (COMT) [Danio rerio]	58.59	1e-78	sp|O88587|COMT_MOUSE	Catechol O-methyltransferase OS=Mus musculus GN=Comt PE=1 SV=1	71.84	2e-40	H2UD96	H2UD96_TAKRU Uncharacterized protein (Fragment) OS=Takifugu rubripes GN=COMT PE=4 SV=1	MT1743	141	1e-33	COG4122	Predicted O-methyltransferase	R	General function prediction only ;	K00545|1|3e-94|345|dre:565370|catechol O-methyltransferase [EC:2.1.1.6]	GO:0006584//catecholamine metabolic process;GO:0032259//methylation;GO:0042135//neurotransmitter catabolic process	GO:0016206//catechol O-methyltransferase activity;GO:0000287//magnesium ion binding	-
50	PSE_GLEAN_10006510	[mRNA] locus=scaffold1175:209916:282276:- [translate_table: standard]	222	9.4	-	8	8	5	5	72.02	6e-75	gi|326670395|ref|XP_003199205.1|	PREDICTED: acylamino-acid-releasing enzyme-like, partial [Danio rerio]	65.98	0	sp|P13676|ACPH_RAT	Acylamino-acid-releasing enzyme OS=Rattus norvegicus GN=Apeh PE=1 SV=1	75.61	2e-87	E7F329	E7F329_DANRE Uncharacterized protein OS=Danio rerio GN=CABZ01074181.1 PE=4 SV=1	BS_yuxL	137	5e-32	COG1506	Dipeptidyl aminopeptidases/acylaminoacyl-peptidases	E	Amino acid transport and metabolism ;	K01303|1|0.0|1048|dre:321028|acylaminoacyl-peptidase [EC:3.4.19.1]	GO:0006508//proteolysis	GO:0004252//serine-type endopeptidase activity	GO:0005737//cytoplasm;GO:0031965//nuclear membrane
51	PSE_GLEAN_10017413	[mRNA] locus=scaffold1311:3799277:3811776:- [translate_table: standard]	29	7.1	-	1	1	1	1	83.33	4e-54	gi|47087377|ref|NP_998583.1|	7,8-dihydro-8-oxoguanine triphosphatase precursor [Danio rerio] >gi|29437248|gb|AAH49486.1| Nudix (nucleoside diphosphate linked moiety X)-type motif 1 [Danio rerio]	70.78	2e-40	sp|P36639|8ODP_HUMAN	7,8-dihydro-8-oxoguanine triphosphatase OS=Homo sapiens GN=NUDT1 PE=1 SV=3	83.33	2e-53	Q7ZWC3	Q7ZWC3_DANRE Nudix (Nucleoside diphosphate linked moiety X)-type motif 1 OS=Danio rerio GN=nudt1 PE=2 SV=1	PAE2253	111	4e-25	COG0494	NTP pyrophosphohydrolases including oxidative damage repair enzymes	LR	Replication, recombination and repair ; General function prediction only ;	K03574|1|6e-55|212|dre:406727|7,8-dihydro-8-oxoguanine triphosphatase [EC:3.6.1.-]	-	GO:0016787//hydrolase activity	-
52	PSE_GLEAN_10002206	[mRNA] locus=scaffold1869:57973:75636:+ [translate_table: standard]	64	15.7	-	1	1	1	1	95.35	1e-17	gi|311265291|ref|XP_003130583.1|	PREDICTED: protein cornichon homolog 4-like [Sus scrofa]	87.04	5e-52	sp|Q9CX13|CNIH4_MOUSE	Protein cornichon homolog 4 OS=Mus musculus GN=Cnih4 PE=2 SV=1	87.96	9e-51	H3DQU5	H3DQU5_TETNG Uncharacterized protein OS=Tetraodon nigroviridis GN=CNIH4 (2 of 2) PE=4 SV=1	-	-	-	-	-	-	-	-	GO:0035556//intracellular signal transduction	-	GO:0016021//integral to membrane;GO:0005783//endoplasmic reticulum
53	PSE_GLEAN_10007477	[mRNA] locus=scaffold2702:751832:763843:+ [translate_table: standard]	191	22.7	-	10	10	5	5	83.9	2e-144	gi|225706798|gb|ACO09245.1|	UDP-glucose 4-epimerase [Osmerus mordax]	76.9	2e-132	sp|Q8R059|GALE_MOUSE	UDP-glucose 4-epimerase OS=Mus musculus GN=Gale PE=2 SV=1	83.9	6e-144	C1BJP2	C1BJP2_OSMMO UDP-glucose 4-epimerase OS=Osmerus mordax GN=GALE PE=2 SV=1	BS_galE	349	4e-96	COG1087	UDP-glucose 4-epimerase	M	Cell wall/membrane/envelope biogenesis ;	K01784|1|9e-143|506|dre:678540|UDP-glucose 4-epimerase [EC:5.1.3.2]	GO:0044237//cellular metabolic process;GO:0019388//galactose catabolic process	GO:0042803//protein homodimerization activity;GO:0000166//nucleotide binding;GO:0050662//coenzyme binding;GO:0003978//UDP-glucose 4-epimerase activity	-
54	PSE_GLEAN_10010889	[mRNA] locus=scaffold1759:764694:927589:- [translate_table: standard]	37	0.8	-	1	1	1	1	94.55	2e-27	gi|444728247|gb|ELW68711.1|	Chromodomain-helicase-DNA-binding protein 5 [Tupaia chinensis]	81.82	2e-24	sp|Q12873|CHD3_HUMAN	Chromodomain-helicase-DNA-binding protein 3 OS=Homo sapiens GN=CHD3 PE=1 SV=3	89.9	5e-107	F6TGS2	F6TGS2_MONDO Uncharacterized protein (Fragment) OS=Monodelphis domestica GN=CHD5 PE=4 SV=1	SPAC1783.05	535	5e-151	COG0553	Superfamily II DNA/RNA helicases, SNF2 family	KL	Transcription ; Replication, recombination and repair ;	K11642|1|0.0|2525|acs:100560885|chromodomain-helicase-DNA-binding protein 3 [EC:3.6.4.12]	GO:0006357//regulation of transcription from RNA polymerase II promoter;GO:0051297//centrosome organization;GO:0007051//spindle organization	GO:0008270//zinc ion binding;GO:0004003//ATP-dependent DNA helicase activity;GO:0097159//organic cyclic compound binding;GO:0005515//protein binding;GO:1901363//heterocyclic compound binding	GO:0005813//centrosome;GO:0016581//NuRD complex
55	PSE_GLEAN_10017661	[mRNA] locus=scaffold979:1595921:1643710:- [translate_table: standard]	23	1.5	-	1	1	1	1	78.95	8e-26	gi|47223068|emb|CAG07155.1|	unnamed protein product [Tetraodon nigroviridis]	60.13	2e-91	sp|Q7SZC5|NDC1_DANRE	Nucleoporin NDC1 OS=Danio rerio GN=tmem48 PE=2 SV=1	78.95	3e-25	Q4RWS7	Q4RWS7_TETNG Chromosome 15 SCAF14981, whole genome shotgun sequence. (Fragment) OS=Tetraodon nigroviridis GN=GSTENG00027715001 PE=4 SV=1	-	-	-	-	-	-	-	K14315|1|4e-95|349|ecb:100050513|nucleoporin NDC1	GO:0051292//nuclear pore complex assembly;GO:0031081//nuclear pore distribution	GO:0017056//structural constituent of nuclear pore	GO:0005643//nuclear pore
56	PSE_GLEAN_10016759	[mRNA] locus=scaffold678:2694378:2727934:+ [translate_table: standard]	149	6.1	-	6	6	2	2	51.16	1e-33	gi|297687715|ref|XP_002821351.1|	PREDICTED: peroxisomal N(1)-acetyl-spermine/spermidine oxidase-like, partial [Pongo abelii]	43.7	1e-54	sp|Q99K82|SMOX_MOUSE	Spermine oxidase OS=Mus musculus GN=Smox PE=1 SV=1	52.38	9e-33	H2Q2T7	H2Q2T7_PANTR Uncharacterized protein (Fragment) OS=Pan troglodytes GN=ENSG00000148832 PE=4 SV=1	-	-	-	-	-	-	-	K00308|1|4e-69|262|xla:495472|N1-acetylpolyamine oxidase [EC:1.5.3.13]	GO:0046203//spermidine catabolic process;GO:0009446//putrescine biosynthetic process;GO:1901307//positive regulation of spermidine biosynthetic process;GO:0009447//putrescine catabolic process;GO:0046208//spermine catabolic process	GO:0046592//polyamine oxidase activity;GO:0005102//receptor binding	-
57	PSE_GLEAN_10019598	[mRNA] locus=scaffold674:3987025:4046698:- [translate_table: standard]	132	10.5	-	9	9	5	5	87.5	4e-26	gi|47217660|emb|CAG03057.1|	unnamed protein product [Tetraodon nigroviridis]	82.06	0	sp|Q8TAT6|NPL4_HUMAN	Nuclear protein localization protein 4 homolog OS=Homo sapiens GN=NPLOC4 PE=1 SV=3	87.5	2e-25	Q4S8H5	Q4S8H5_TETNG Chromosome 2 SCAF14705, whole genome shotgun sequence. (Fragment) OS=Tetraodon nigroviridis GN=GSTENG00022334001 PE=4 SV=1	YBR170c	338	1e-92	COG5100	Nuclear pore protein	Y	Nuclear structure ;	K14015|1|0.0|1088|xla:380119|nuclear protein localization protein 4 homolog	GO:0030433//ER-associated protein catabolic process;GO:0006944//cellular membrane fusion;GO:0007030//Golgi organization	GO:0008270//zinc ion binding;GO:0031625//ubiquitin protein ligase binding;GO:0043130//ubiquitin binding;GO:0032403//protein complex binding	GO:0005829//cytosol;GO:0034098//Cdc48p-Npl4p-Ufd1p AAA ATPase complex;GO:0005634//nucleus
58	PSE_GLEAN_10018452	[mRNA] locus=scaffold37:2529320:2534600:- [translate_table: standard]	676	45.1	-	26	6	6	3	98.84	4e-96	gi|47086015|ref|NP_998377.1|	myosin, light chain 9b, regulatory [Danio rerio] >gi|45829608|gb|AAH68220.1| Myosin, light polypeptide 9, regulatory [Danio rerio]	95.35	3e-87	sp|Q5RBA4|MYL9_PONAB	Myosin regulatory light polypeptide 9 OS=Pongo abelii GN=MYL9 PE=2 SV=3	98.84	1e-95	Q6NVA6	Q6NVA6_DANRE Myosin, light polypeptide 9, regulatory OS=Danio rerio GN=myl9b PE=2 SV=1	ECU03g1570	113	1e-25	COG5126	Ca2+-binding protein (EF-Hand superfamily)	TZDR	Signal transduction mechanisms ; Cytoskeleton ; Cell cycle control, cell division, chromosome partitioning ; General function prediction only ;	K12755|1|6e-97|352|dre:406493|myosin regulatory light chain 9!K12757|2|1e-92|338|dre:337084|myosin regulatory light chain 12	-	GO:0005509//calcium ion binding	-
59	PSE_GLEAN_10009789	[mRNA] locus=scaffold3302:873737:878233:+ [translate_table: standard]	114	36.2	-	5	5	5	5	72.31	3e-19	gi|426247236|ref|XP_004017392.1|	PREDICTED: 26S proteasome non-ATPase regulatory subunit 9 isoform 2 [Ovis aries]	61.73	7e-65	sp|Q3SZ19|PSMD9_BOVIN	26S proteasome non-ATPase regulatory subunit 9 OS=Bos taurus GN=PSMD9 PE=1 SV=1	70.77	5e-18	G3V1Q6	G3V1Q6_HUMAN Proteasome (Prosome, macropain) 26S subunit, non-ATPase, 9, isoform CRA_d OS=Homo sapiens GN=PSMD9 PE=4 SV=1	YIL007c	115	6e-26	COG0265	Trypsin-like serine proteases, typically periplasmic, contain C-terminal PDZ domain	O	Posttranslational modification, protein turnover, chaperones ;	K06693|1|2e-70|264|acs:100556738|26S proteasome non-ATPase regulatory subunit 9	GO:0070682//proteasome regulatory particle assembly	-	-
60	PSE_GLEAN_10018193	[mRNA] locus=scaffold104:3949213:4024403:+ [translate_table: standard]	46	1	-	2	2	2	2	88.97	8e-141	gi|117667443|gb|ABK55774.1|	myosin-9b [Xenopus laevis]	56.07	0	sp|Q9Z1N3|MYO9A_RAT	Unconventional myosin-IXa OS=Rattus norvegicus GN=Myo9a PE=1 SV=1	88.97	3e-140	A0MP12	A0MP12_XENLA Myosin-9b (Fragment) OS=Xenopus laevis PE=2 SV=1	SPCC1919.10c	393	2e-108	COG5022	Myosin heavy chain	Z	Cytoskeleton ;	K10360|1|0.0|2167|gga:420135|myosin IX	GO:0030048//actin filament-based movement;GO:0032011//ARF protein signal transduction;GO:0006200//ATP catabolic process;GO:0032321//positive regulation of Rho GTPase activity	GO:0043531//ADP binding;GO:0005100//Rho GTPase activator activity;GO:0000146//microfilament motor activity;GO:0003779//actin binding;GO:0016887//ATPase activity;GO:0042803//protein homodimerization activity;GO:0005516//calmodulin binding;GO:0005524//ATP binding	GO:0031941//filamentous actin;GO:0005829//cytosol;GO:0048471//perinuclear region of cytoplasm;GO:0005938//cell cortex
61	PSE_GLEAN_10013385	[mRNA] locus=scaffold427:384977:410862:- [translate_table: standard]	87	7.5	-	5	5	2	2	100	4e-65	gi|402875467|ref|XP_003901526.1|	PREDICTED: eukaryotic translation initiation factor 2 subunit 2-like [Papio anubis]	84.43	1e-139	sp|P41035|IF2B_RABIT	Eukaryotic translation initiation factor 2 subunit 2 OS=Oryctolagus cuniculus GN=EIF2S2 PE=1 SV=1	92.61	3e-108	F7AY29	F7AY29_ORNAN Uncharacterized protein (Fragment) OS=Ornithorhynchus anatinus GN=EIF2S2 PE=4 SV=1	SPAC6B12.17c	213	4e-55	COG1601	Translation initiation factor 2, beta subunit (eIF-2beta)/eIF-5 N-terminal domain	J	Translation, ribosomal structure and biogenesis ;	K03238|1|1e-140|499|oaa:100089330|translation initiation factor 2 subunit 2	GO:0006413//translational initiation	GO:0046872//metal ion binding;GO:0003743//translation initiation factor activity	-
62	PSE_GLEAN_10007120	[mRNA] locus=scaffold196:729316:772800:- [translate_table: standard]	870	27.9	-	41	41	14	14	80	4e-117	gi|60477748|gb|AAH90753.1|	Matn4 protein, partial [Danio rerio]	66.96	0	sp|O95460|MATN4_HUMAN	Matrilin-4 OS=Homo sapiens GN=MATN4 PE=1 SV=3	80	1e-116	Q5CZQ6	Q5CZQ6_DANRE Matn4 protein (Fragment) OS=Danio rerio GN=matn4 PE=2 SV=1	-	-	-	-	-	-	-	K06238|1|2e-45|184|mmu:245026|collagen, type VI, alpha	-	-
63	PSE_GLEAN_10003123	[mRNA] locus=scaffold2994:192892:199969:- [translate_table: standard]	73	3.2	-	1	1	1	1	59.62	5e-08	gi|440904798|gb|ELR55262.1|	hypothetical protein M91_14338, partial [Bos grunniens mutus]	50.67	1e-08	sp|Q91YE8|SYNP2_MOUSE	Synaptopodin-2 OS=Mus musculus GN=Synpo2 PE=1 SV=2	59.62	4e-08	E1BA93	E1BA93_BOVIN Uncharacterized protein OS=Bos taurus GN=SYNPO PE=4 SV=2	-	-	-	-	-	-	-	-	-	-	GO:0005856//cytoskeleton
64	PSE_GLEAN_10007184	[mRNA] locus=scaffold910:14217:73476:+ [translate_table: standard]	177	9.3	-	4	4	4	4	93.91	6e-56	gi|301788081|ref|XP_002929457.1|	PREDICTED: general vesicular transport factor p115-like, partial [Ailuropoda melanoleuca]	74.96	0	sp|O60763|USO1_HUMAN	General vesicular transport factor p115 OS=Homo sapiens GN=USO1 PE=1 SV=2	93.39	2e-128	A1A618	A1A618_XENLA LOC446301 protein OS=Xenopus laevis GN=LOC446301 PE=2 SV=1	-	-	-	-	-	-	-	-	GO:0045056//transcytosis;GO:0048280//vesicle fusion with Golgi apparatus;GO:0006886//intracellular protein transport	GO:0008565//protein transporter activity	GO:0000139//Golgi membrane;GO:0005829//cytosol;GO:0048471//perinuclear region of cytoplasm
65	PSE_GLEAN_10011179	[mRNA] locus=scaffold362:478979:479590:+ [translate_table: standard]	240	26.1	-	22	3	6	1	86.11	2e-18	gi|330376120|gb|AEC13096.1|	H1 histone [Astyanax altiparanae] >gi|330376122|gb|AEC13097.1| H1 histone [Astyanax altiparanae] >gi|330376124|gb|AEC13098.1| H1 histone [Astyanax altiparanae] >gi|330376126|gb|AEC13099.1| H1 histone [Astyanax altiparanae] >gi|330376128|gb|AEC13100.1| H1 histone [Astyanax altiparanae]	84.72	1e-19	sp|P06350|H1_ONCMY	Histone H1 OS=Oncorhynchus mykiss PE=1 SV=2	86.11	5e-18	F4ZHC6	F4ZHC6_9TELE H1 histone (Fragment) OS=Astyanax altiparanae PE=3 SV=1	-	-	-	-	-	-	-	K11275|1|2e-21|102|gga:417954|histone H1/5	GO:0006334//nucleosome assembly	GO:0003677//DNA binding	GO:0000786//nucleosome
66	PSE_GLEAN_10006491	[mRNA] locus=scaffold268:10187:45897:+ [translate_table: standard]	39	2.2	-	1	1	1	1	95.76	1e-84	gi|390462832|ref|XP_002747829.2|	PREDICTED: pre-mRNA-processing factor 6 [Callithrix jacchus]	90.94	0	sp|A1A5S1|PRP6_RAT	Pre-mRNA-processing factor 6 OS=Rattus norvegicus GN=Prpf6 PE=2 SV=1	92.47	0	Q4R8C1	Q4R8C1_MACFA Testis cDNA clone: QtsA-12861, similar to human chromosome 20 open reading frame 14 (C20orf14), OS=Macaca fascicularis PE=2 SV=1	YBR055c	244	4e-64	COG0457	FOG: TPR repeat	R	General function prediction only ;	K12855|1|0.0|1245|dre:323855|pre-mRNA-processing factor 6	GO:0045944//positive regulation of transcription from RNA polymerase II promoter;GO:0006403//RNA localization;GO:0000244//assembly of spliceosomal tri-snRNP	GO:0003723//RNA binding;GO:0050681//androgen receptor binding;GO:0043021//ribonucleoprotein complex binding;GO:0003713//transcription coactivator activity	GO:0016607//nuclear speck;GO:0071001//U4/U6 snRNP;GO:0005682//U5 snRNP;GO:0046540//U4/U6 x U5 tri-snRNP complex;GO:0071013//catalytic step 2 spliceosome
67	PSE_GLEAN_10016325	[mRNA] locus=scaffold210:727149:739394:+ [translate_table: standard]	22	1.4	-	1	1	1	1	57.68	3e-156	gi|125822555|ref|XP_687496.2|	PREDICTED: cholesterol 7-alpha-monooxygenase-like [Danio rerio]	49.69	8e-130	sp|P18125|CP7A1_RAT	Cholesterol 7-alpha-monooxygenase OS=Rattus norvegicus GN=Cyp7a1 PE=1 SV=1	60.37	7e-169	H3ABH5	H3ABH5_LATCH Uncharacterized protein (Fragment) OS=Latimeria chalumnae PE=4 SV=1	Cj1411c	67	7e-11	COG2124	Cytochrome P450	Q	Secondary metabolites biosynthesis, transport and catabolism ;	K00489|1|2e-148|525|dre:394148|cytochrome P450, family 7, subfamily A (cholesterol 7alpha-monooxygenase) [EC:1.14.13.17]	-	GO:0005488//binding;GO:0016491//oxidoreductase activity	-
68	PSE_GLEAN_10019991	[mRNA] locus=scaffold42:3978423:3992421:- [translate_table: standard]	36	8.1	-	3	3	2	2	75	8e-15	gi|53734589|gb|AAH83198.1|	Zgc:101555 [Danio rerio]	69.84	8e-54	sp|P61972|NTF2_RAT	Nuclear transport factor 2 OS=Rattus norvegicus GN=Nutf2 PE=1 SV=1	73.02	4e-53	H3B9V9	H3B9V9_LATCH Uncharacterized protein OS=Latimeria chalumnae GN=NUTF2 PE=4 SV=1	-	-	-	-	-	-	-	K14285|1|1e-11|69.7|aga:AgaP_AGAP008234|NTF2-related export protein 1/2	GO:0006606//protein import into nucleus;GO:0006611//protein export from nucleus	GO:0005515//protein binding;GO:0008565//protein transporter activity	GO:0005643//nuclear pore;GO:0005829//cytosol;GO:0015630//microtubule cytoskeleton
69	PSE_GLEAN_10007497	[mRNA] locus=scaffold2107:866061:898499:+ [translate_table: standard]	58	6.6	-	2	2	2	2	95.85	3e-125	gi|317419234|emb|CBN81271.1|	Putative RNA-binding protein Luc7-like 1 [Dicentrarchus labrax]	93.39	1e-125	sp|Q9NQ29|LUC7L_HUMAN	Putative RNA-binding protein Luc7-like 1 OS=Homo sapiens GN=LUC7L PE=1 SV=1	95.85	9e-125	E6ZGT7	E6ZGT7_DICLA Putative RNA-binding protein Luc7-like 1 OS=Dicentrarchus labrax GN=LUC7L PE=4 SV=1	SPCC16A11.13	157	2e-38	COG5200	U1 snRNP component, mediates U1 snRNP association with cap-binding complex	A	RNA processing and modification ;	K13212|1|3e-118|425|acs:100563954|RNA-binding protein Luc7-like 2	GO:0045843//negative regulation of striated muscle tissue development	GO:0046872//metal ion binding;GO:0050733//RS domain binding	GO:0005634//nucleus
70	PSE_GLEAN_10012988	[mRNA] locus=scaffold2:522466:551415:+ [translate_table: standard]	97	10	-	3	3	2	2	79.35	5e-89	gi|12834370|dbj|BAB22884.1|	unnamed protein product [Mus musculus]	78.62	6e-135	sp|Q4VBV9|NIT2_DANRE	Omega-amidase NIT2 OS=Danio rerio GN=nit2 PE=2 SV=1	80.44	6e-111	G9KDF1	G9KDF1_MUSPF Nitrilase family, member 2 (Fragment) OS=Mustela putorius furo PE=2 SV=1	SPAC26A3.11	314	1e-85	COG0388	Predicted amidohydrolase	R	General function prediction only ;	K13566|1|6e-135|480|dre:402904|omega-amidase [EC:3.5.1.3]	GO:0006807//nitrogen compound metabolic process	GO:0050152//omega-amidase activity	GO:0005737//cytoplasm
71	PSE_GLEAN_10007319	[mRNA] locus=scaffold2335:917261:936598:+ [translate_table: standard]	54	2.5	-	1	1	1	1	92.11	2e-14	gi|470634177|ref|XP_004322696.1|	PREDICTED: polycomb group RING finger protein 2 [Tursiops truncatus]	78.66	6e-127	sp|Q5SDR3|BMI1_CHICK	Polycomb complex protein BMI-1 OS=Gallus gallus GN=BMI1 PE=2 SV=1	97.33	6e-35	A2ASR5	A2ASR5_MOUSE B lymphoma Mo-MLV insertion region 1 (Fragment) OS=Mus musculus GN=Bmi1 PE=4 SV=1	-	-	-	-	-	-	-	K11459|1|7e-127|454|gga:493647|polycomb group RING finger protein 4	GO:0016570//histone modification;GO:0006355//regulation of transcription, DNA-dependent;GO:0048513//organ development;GO:0043009//chordate embryonic development;GO:0051443//positive regulation of ubiquitin-protein ligase activity;GO:0007399//nervous system development;GO:0050671//positive regulation of lymphocyte proliferation;GO:0048523//negative regulation of cellular process	GO:0008270//zinc ion binding	GO:0031981//nuclear lumen;GO:0000151//ubiquitin ligase complex;GO:0031519//PcG protein complex
72	PSE_GLEAN_10008205	[mRNA] locus=scaffold1605:816524:952537:+ [translate_table: standard]	256	9.4	-	17	17	7	7	88.06	6e-141	gi|395510147|ref|XP_003759342.1|	PREDICTED: 5'-3' exoribonuclease 2-like, partial [Sarcophilus harrisii]	73.47	0	sp|Q5ZIP4|XRN2_CHICK	5'-3' exoribonuclease 2 OS=Gallus gallus GN=XRN2 PE=2 SV=1	86.96	0	A3KNB2	A3KNB2_XENLA LOC100049102 protein OS=Xenopus laevis GN=xrn2 PE=2 SV=1	SPAC26A3.12c	453	6e-127	COG5049	5'-3' exonuclease	LDA	Replication, recombination and repair ; Cell cycle control, cell division, chromosome partitioning ; RNA processing and modification ;	K12619|1|0.0|1320|dre:321940|5'-3' exoribonuclease 2 [EC:3.1.13.-]	GO:0006310//DNA recombination;GO:0006281//DNA repair;GO:0016049//cell growth;GO:0007017//microtubule-based process;GO:0000738//DNA catabolic process, exonucleolytic;GO:0006351//transcription, DNA-dependent	GO:0004534//5'-3' exoribonuclease activity;GO:0046872//metal ion binding;GO:0005515//protein binding	GO:0005730//nucleolus
73	PSE_GLEAN_10000441	[mRNA] locus=scaffold5837:72875:73934:+ [translate_table: standard]	89	18.2	-	2	2	1	1	82.11	3e-37	gi|348503518|ref|XP_003439311.1|	PREDICTED: protein CDV3 homolog [Oreochromis niloticus]	77.53	4e-33	sp|Q7T370|CDV3_DANRE	Protein CDV3 homolog OS=Danio rerio GN=cdv3 PE=2 SV=1	83.58	1e-24	H2MA65	H2MA65_ORYLA Uncharacterized protein OS=Oryzias latipes GN=CDV3 PE=4 SV=1	-	-	-	-	-	-	-	-	GO:0008283//cell proliferation	-	GO:0005730//nucleolus;GO:0005737//cytoplasm
74	PSE_GLEAN_10007358	[mRNA] locus=scaffold548:244693:318660:- [translate_table: standard]	3624	33.5	-	129	129	23	23	84.17	1e-138	gi|45384214|ref|NP_990618.1|	lamin-A [Gallus gallus] >gi|125961|sp|P13648.1|LMNA_CHICK RecName: Full=Lamin-A; Flags: Precursor	84.17	1e-139	sp|P13648|LMNA_CHICK	Lamin-A OS=Gallus gallus GN=LMNA PE=2 SV=1	83.57	9e-73	E9PSR1	E9PSR1_RAT Prelamin-A/C OS=Rattus norvegicus GN=Lmna PE=3 SV=1	-	-	-	-	-	-	-	K12641|1|0.0|660|dre:195815|lamin A/C	GO:0006921//cellular component disassembly involved in execution phase of apoptosis;GO:0034504//protein localization to nucleus;GO:0007517//muscle organ development;GO:0090343//positive regulation of cell aging;GO:0060047//heart contraction;GO:0006996//organelle organization;GO:0071456//cellular response to hypoxia;GO:0006987//activation of signaling protein activity involved in unfolded protein …	GO:0005198//structural molecule activity;GO:0005515//protein binding	GO:0005654//nucleoplasm;GO:0005638//lamin filament;GO:0005635//nuclear envelope;GO:0048471//perinuclear region of cytoplasm
75	PSE_GLEAN_10016587	[mRNA] locus=scaffold249:1995245:2065053:- [translate_table: standard]	32	2.4	-	1	1	1	1	100	6e-71	gi|86560266|gb|ABD04425.1|	cleavage stimulation factor 3' pre-RNA subunit 1 [Sus scrofa]	91.88	0	sp|Q05048|CSTF1_HUMAN	Cleavage stimulation factor subunit 1 OS=Homo sapiens GN=CSTF1 PE=1 SV=1	100	2e-70	Q0QVS7	Q0QVS7_PIG Cleavage stimulation factor 3' pre-RNA subunit 1 (Fragment) OS=Sus scrofa GN=CSTF1 PE=4 SV=1	all0664	97.8	5e-20	COG2319	FOG: WD40 repeat	R	General function prediction only ;	K14406|1|0.0|840|mdo:100022256|cleavage stimulation factor subunit 1	GO:0006378//mRNA polyadenylation;GO:0006369//termination of RNA polymerase II transcription;GO:0000398//mRNA splicing, via spliceosome;GO:0006379//mRNA cleavage	GO:0003723//RNA binding;GO:0005515//protein binding	GO:0005654//nucleoplasm
76	PSE_GLEAN_10009497	[mRNA] locus=scaffold2402:333581:411901:- [translate_table: standard]	548	15.6	-	27	27	16	16	80	0	gi|47205361|emb|CAG14833.1|	unnamed protein product [Tetraodon nigroviridis]	79.12	0	sp|Q5ZLA6|MYO1C_CHICK	Unconventional myosin-Ic OS=Gallus gallus GN=MYO1C PE=2 SV=1	81.51	0	E7F5R7	E7F5R7_DANRE Unconventional myosin-Ic OS=Danio rerio GN=myo1c PE=4 SV=1	YMR109w	505	2e-142	COG5022	Myosin heavy chain	Z	Cytoskeleton ;	K10356|1|0.0|1722|dre:566459|myosin I	GO:0015031//protein transport;GO:0051028//mRNA transport	GO:0005516//calmodulin binding;GO:0008022//protein C-terminus binding;GO:0005524//ATP binding;GO:0003774//motor activity;GO:0003779//actin binding	GO:0005730//nucleolus;GO:0005903//brush border;GO:0005643//nuclear pore;GO:0060171//stereocilium membrane;GO:0045160//myosin I complex;GO:0005654//nucleoplasm;GO:0005737//cytoplasm
77	PSE_GLEAN_10013698	[mRNA] locus=scaffold1950:872144:924228:+ [translate_table: standard]	60	7.2	-	3	3	3	3	97.83	1e-18	gi|344253334|gb|EGW09438.1|	Glia maturation factor beta [Cricetulus griseus]	81.13	8e-69	sp|Q5R6P6|GMFB_PONAB	Glia maturation factor beta OS=Pongo abelii GN=GMFB PE=2 SV=3	97.83	5e-18	G3H7C1	G3H7C1_CRIGR Glia maturation factor beta OS=Cricetulus griseus GN=I79_006250 PE=4 SV=1	BH1501	74.3	6e-13	COG1226	Kef-type K+ transport systems, predicted NAD-binding component	P	Inorganic ion transport and metabolism ;	K04854|1|5e-11|70.1|bta:282411|voltage-dependent calcium channel T type alpha-1G	GO:0006469//negative regulation of protein kinase activity;GO:0007399//nervous system development;GO:0007165//signal transduction;GO:0043085//positive regulation of catalytic activity	GO:0004860//protein kinase inhibitor activity;GO:0008047//enzyme activator activity;GO:0004871//signal transducer activity;GO:0003779//actin binding;GO:0008083//growth factor activity	GO:0005622//intracellular
78	PSE_GLEAN_10008162	[mRNA] locus=scaffold1775:44039:114177:+ [translate_table: standard]	14	5.6	-	1	1	1	1	36.67	2e-08	gi|149723333|ref|XP_001497481.1|	PREDICTED: CMRF35-like molecule 6-like [Equus caballus]	31.03	3e-07	sp|Q496F6|CLM2_HUMAN	CMRF35-like molecule 2 OS=Homo sapiens GN=CD300E PE=1 SV=2	38.71	9e-11	G3Q4P8	G3Q4P8_GASAC Uncharacterized protein OS=Gasterosteus aculeatus GN=CD300LG PE=4 SV=1	-	-	-	-	-	-	-	K06719|1|1e-10|67.0|aml:100474546|CD300 antigen	-	-
79	PSE_GLEAN_10007077	[mRNA] locus=scaffold2063:594117:616501:+ [translate_table: standard]	47	10.2	-	4	4	3	3	100	9e-94	gi|15207967|dbj|BAB63008.1|	hypothetical protein [Macaca fascicularis]	97.58	1e-175	sp|Q92905|CSN5_HUMAN	COP9 signalosome complex subunit 5 OS=Homo sapiens GN=COPS5 PE=1 SV=4	100	3e-73	E5RHF2	E5RHF2_HUMAN COP9 signalosome complex subunit 5 (Fragment) OS=Homo sapiens GN=COPS5 PE=4 SV=1	SPAC1687.13c	252	5e-67	COG1310	Predicted metal-dependent protease of the PAD1/JAB1 superfamily	R	General function prediction only ;	K09613|1|8e-176|616|xtr:394714|COP9 signalosome complex subunit 5 [EC:3.4.-.-]	GO:0006413//translational initiation;GO:0010388//cullin deneddylation;GO:0051726//regulation of cell cycle;GO:0045944//positive regulation of transcription from RNA polymerase II promoter;GO:0006508//proteolysis;GO:0046328//regulation of JNK cascade	GO:0005515//protein binding;GO:0003743//translation initiation factor activity;GO:0046872//metal ion binding;GO:0003713//transcription coactivator activity;GO:0008237//metallopeptidase activity	GO:0005852//eukaryotic translation initiation factor 3 complex;GO:0005730//nucleolus;GO:0005667//transcription factor complex;GO:0008180//signalosome
80	PSE_GLEAN_10018288	[mRNA] locus=scaffold1507:1740983:1775728:- [translate_table: standard]	1122	22.1	-	35	35	15	15	90.17	0	gi|66911311|gb|AAH97014.1|	Zgc:113920 [Danio rerio] >gi|213624850|gb|AAI71667.1| Zgc:113920 protein [Danio rerio] >gi|213624852|gb|AAI71669.1| Zgc:113920 protein [Danio rerio]	82.54	0	sp|Q5RC02|SYAC_PONAB	Alanine--tRNA ligase, cytoplasmic OS=Pongo abelii GN=AARS PE=2 SV=1	86.86	0	Q6IQM6	Q6IQM6_DANRE Aars protein (Fragment) OS=Danio rerio GN=aars PE=2 SV=1	YOR335c	887	0	COG0013	Alanyl-tRNA synthetase	J	Translation, ribosomal structure and biogenesis ;	K01872|1|0.0|1685|ecb:100054983|alanyl-tRNA synthetase [EC:6.1.1.7]	GO:0006457//protein folding;GO:0021680//cerebellar Purkinje cell layer development;GO:0006400//tRNA modification;GO:0006450//regulation of translational fidelity;GO:0001942//hair follicle development;GO:0043200//response to amino acid stimulus;GO:0043588//skin development;GO:0050885//neuromuscular process controlling balance;GO:0006419//alanyl-tRNA aminoacylation;GO:0043524//negative regulation o…	GO:0004813//alanine-tRNA ligase activity;GO:0016597//amino acid binding;GO:0046872//metal ion binding;GO:0002161//aminoacyl-tRNA editing activity;GO:0000049//tRNA binding;GO:0005524//ATP binding	GO:0005737//cytoplasm
81	PSE_GLEAN_10009658	[mRNA] locus=scaffold1063:822823:877829:- [translate_table: standard]	718	31.2	-	25	1	4	1	100	3e-23	gi|291463659|pdb|3LKX|B	Chain B, Human Nac Dimerization Domain	100	9e-44	sp|Q60817|NACA_MOUSE	Nascent polypeptide-associated complex subunit alpha OS=Mus musculus GN=Naca PE=1 SV=1	100	2e-42	G1S6N3	G1S6N3_NOMLE Uncharacterized protein OS=Nomascus leucogenys PE=4 SV=1	SPBC25H2.05	66.2	2e-11	COG1308	Transcription factor homologous to NACalpha-BTF3	K	Transcription ;	K03626|1|3e-49|193|gga:396544|nascent polypeptide-associated complex subunit alpha	GO:0006355//regulation of transcription, DNA-dependent;GO:0015031//protein transport	GO:0017025//TBP-class protein binding;GO:0003677//DNA binding;GO:0003713//transcription coactivator activity	GO:0005737//cytoplasm;GO:0005634//nucleus
82	PSE_GLEAN_10014424	[mRNA] locus=scaffold1239:2049472:2085835:+ [translate_table: standard]	1660	39.9	-	74	61	23	19	90.67	8e-161	gi|90075556|dbj|BAE87458.1|	unnamed protein product [Macaca fascicularis]	87.84	0	sp|P13797|PLST_HUMAN	Plastin-3 OS=Homo sapiens GN=PLS3 PE=1 SV=4	89.89	0	Q5ZI39	Q5ZI39_CHICK Uncharacterized protein OS=Gallus gallus GN=PLS3 PE=2 SV=1	SPBC1778.06c	432	1e-120	COG5069	Ca2+-binding actin-bundling protein fimbrin/plastin (EF-Hand superfamily)	Z	Cytoskeleton ;	K06115|1|3e-13|77.8|bfo:BRAFLDRAFT_93030|spectrin beta!K10382|3|2e-12|75.1|mgp:100542468|dystonin	-	GO:0003779//actin binding;GO:0005509//calcium ion binding	GO:0005737//cytoplasm;GO:0032420//stereocilium
83	PSE_GLEAN_10001247	[mRNA] locus=scaffold3293:184389:230917:- [translate_table: standard]	198	9.3	-	4	4	2	2	69.48	6e-102	gi|470627888|ref|XP_004320862.1|	PREDICTED: X-ray repair cross-complementing protein 5, partial [Tursiops truncatus]	60.39	5e-144	sp|P13010|XRCC5_HUMAN	X-ray repair cross-complementing protein 5 OS=Homo sapiens GN=XRCC5 PE=1 SV=3	67.85	1e-145	H3AB38	H3AB38_LATCH Uncharacterized protein (Fragment) OS=Latimeria chalumnae GN=XRCC5 PE=4 SV=1	-	-	-	-	-	-	-	K10885|1|2e-162|572|dre:449848|ATP-dependent DNA helicase 2 subunit 2	GO:0006310//DNA recombination;GO:0010212//response to ionizing radiation;GO:0042771//intrinsic apoptotic signaling pathway in response to DNA damage by p53 class mediator;GO:0006303//double-strand break repair via nonhomologous end joining;GO:0043066//negative regulation of apoptotic process	GO:0004003//ATP-dependent DNA helicase activity;GO:0003677//DNA binding	GO:0005958//DNA-dependent protein kinase-DNA ligase 4 complex
84	PSE_GLEAN_10009351	[mRNA] locus=scaffold1787:900459:946099:- [translate_table: standard]	51	2.2	-	3	3	1	1	100	5e-22	gi|344258776|gb|EGW14880.1|	Leucine-rich repeat, immunoglobulin-like domain and transmembrane domain-containing protein 3 [Cricetulus griseus]	95.16	3e-30	sp|Q7ZVE0|GAR1_DANRE	H/ACA ribonucleoprotein complex subunit 1 OS=Danio rerio GN=gar1 PE=2 SV=1	96.83	3e-30	H3D662	H3D662_TETNG Uncharacterized protein OS=Tetraodon nigroviridis GN=GAR1 PE=4 SV=1	YHR089c	82.8	1e-15	COG3277	RNA-binding protein involved in rRNA processing	J	Translation, ribosomal structure and biogenesis ;	K12229|1|4e-93|342|mgp:100546400|dual adapter for phosphotyrosine and 3-phosphotyrosine and 3-phosphoinositide	GO:0007165//signal transduction;GO:0035335//peptidyl-tyrosine dephosphorylation	GO:0004725//protein tyrosine phosphatase activity;GO:0005547//phosphatidylinositol-3,4,5-trisphosphate binding;GO:0043325//phosphatidylinositol-3,4-bisphosphate binding	GO:0005886//plasma membrane;GO:0005829//cytosol
85	PSE_GLEAN_10020299	[mRNA] locus=scaffold292:1031583:1127729:+ [translate_table: standard]	16	1	-	1	1	1	1	59.83	1e-79	gi|326535733|gb|ADZ76533.1|	eEF1A2 binding protein-like protein, partial [Epinephelus coioides]	46.92	0	sp|Q86VF2|IGFN1_HUMAN	Immunoglobulin-like and fibronectin type III domain-containing protein 1 OS=Homo sapiens GN=IGFN1 PE=1 SV=2	59.83	4e-79	F2WR26	F2WR26_EPICO EEF1A2 binding protein-like protein (Fragment) OS=Epinephelus coioides PE=2 SV=1	-	-	-	-	-	-	-	K12567|1|5e-89|330|aml:100476638|titin [EC:2.7.11.1]	-	-	GO:0005634//nucleus;GO:0030018//Z disc
86	PSE_GLEAN_10010192	[mRNA] locus=scaffold3030:203060:339202:- [translate_table: standard]	26	1.8	-	1	1	1	1	73.77	2e-19	gi|178847022|pdb|2EQI|A	Chain A, Solution Structure Of The Sh3 Domain From Phospholipase C, Gamma 2	61.04	5e-48	sp|Q8CIH5|PLCG2_MOUSE	1-phosphatidylinositol 4,5-bisphosphate phosphodiesterase gamma-2 OS=Mus musculus GN=Plcg2 PE=1 SV=1	68.53	4e-51	H2SZT2	H2SZT2_TAKRU Uncharacterized protein (Fragment) OS=Takifugu rubripes GN=PLCG2 PE=4 SV=1	-	-	-	-	-	-	-	K05859|1|4e-149|528|pon:100457650|phosphatidylinositol phospholipase C, gamma-2 [EC:3.1.4.11]	GO:0007166//cell surface receptor signaling pathway;GO:0048518//positive regulation of biological process;GO:0006955//immune response;GO:0007596//blood coagulation;GO:0006661//phosphatidylinositol biosynthetic process;GO:0001775//cell activation;GO:0051209//release of sequestered calcium ion into cytosol	GO:0005515//protein binding;GO:0004435//phosphatidylinositol phospholipase C activity	GO:0005622//intracellular;GO:0005886//plasma membrane
87	PSE_GLEAN_10011043	[mRNA] locus=scaffold108:1494761:1536227:- [translate_table: standard]	37	1.3	-	1	1	1	1	85.62	1e-77	gi|449511580|ref|XP_002198258.2|	PREDICTED: nucleolar RNA helicase 2-like, partial [Taeniopygia guttata]	72.62	0	sp|Q9NR30|DDX21_HUMAN	Nucleolar RNA helicase 2 OS=Homo sapiens GN=DDX21 PE=1 SV=5	83.46	0	H2V748	H2V748_TAKRU Uncharacterized protein (Fragment) OS=Takifugu rubripes GN=DDX21 PE=4 SV=1	DR1624	266	1e-70	COG0513	Superfamily II DNA and RNA helicases	LKJ	Replication, recombination and repair ; Transcription ; Translation, ribosomal structure and biogenesis ;	K13183|1|0.0|747|mdo:100031371|ATP-dependent RNA helicase DDX50 [EC:3.6.4.13]	-	GO:0008026//ATP-dependent helicase activity;GO:0003677//DNA binding;GO:0003723//RNA binding;GO:0005524//ATP binding	GO:0005634//nucleus
88	PSE_GLEAN_10014385	[mRNA] locus=scaffold973:1350971:1355440:- [translate_table: standard]	76	17.2	-	6	6	4	4	99.31	2e-67	gi|164690987|dbj|BAF98676.1|	ribosomal protein L26 [Solea senegalensis]	97.66	4e-56	sp|P47832|RL26_CHICK	60S ribosomal protein L26 (Fragment) OS=Gallus gallus GN=RPL26 PE=2 SV=1	99.31	9e-67	A9ZTA4	A9ZTA4_SOLSE Ribosomal protein L26 OS=Solea senegalensis GN=RPL26 PE=2 SV=1	SPBC29B5.03c	153	8e-38	COG0198	Ribosomal protein L24	J	Translation, ribosomal structure and biogenesis ;	K02898|1|1e-65|248|dre:406387|large subunit ribosomal protein L26e	GO:0006413//translational initiation;GO:0019083//viral transcription;GO:0006364//rRNA processing;GO:0042273//ribosomal large subunit biogenesis;GO:0006414//translational elongation;GO:0006415//translational termination;GO:0006614//SRP-dependent cotranslational protein targeting to membrane;GO:0000184//nuclear-transcribed mRNA catabolic process, nonsense-mediated decay	GO:0003723//RNA binding;GO:0003735//structural constituent of ribosome;GO:0005515//protein binding	GO:0022625//cytosolic large ribosomal subunit
89	PSE_GLEAN_10001004	[mRNA] locus=scaffold2487:20817:33863:+ [translate_table: standard]	19	2.1	1	1	1	1	1	52.43	1e-38	gi|432843802|ref|XP_004065672.1|	PREDICTED: integrin alpha-X-like [Oryzias latipes]	40.14	2e-74	sp|P61625|ITAL_BOVIN	Integrin alpha-L OS=Bos taurus GN=ITGAL PE=2 SV=1	48.56	1e-92	Q98TF1	Q98TF1_CYPCA CD11-1 OS=Cyprinus carpio GN=CIA1 PE=2 SV=1	-	-	-	-	-	-	-	K05718|1|8e-79|294|cfa:489905|integrin alpha L	-	-
90	PSE_GLEAN_10001415	[mRNA] locus=scaffold3709:2446:52953:+ [translate_table: standard]	1208	35.2	-	45	45	15	15	90.38	1e-10	gi|351701008|gb|EHB03927.1|	T-complex protein 1 subunit theta [Heterocephalus glaber]	80.31	0	sp|Q5RAP1|TCPQ_PONAB	T-complex protein 1 subunit theta OS=Pongo abelii GN=CCT8 PE=2 SV=3	90.38	5e-10	G5B3R6	G5B3R6_HETGA T-complex protein 1 subunit theta OS=Heterocephalus glaber GN=GW7_00356 PE=3 SV=1	YJL008c	413	3e-115	COG0459	Chaperonin GroEL (HSP60 family)	O	Posttranslational modification, protein turnover, chaperones ;	K09500|1|0.0|751|dre:394037|T-complex protein 1 subunit theta	GO:0006457//protein folding;GO:0035095//behavioral response to nicotine	GO:0005524//ATP binding;GO:0051082//unfolded protein binding	GO:0005815//microtubule organizing center
91	PSE_GLEAN_10005995	[mRNA] locus=scaffold3461:468995:505907:- [translate_table: standard]	32	1.5	-	1	1	1	1	60	2e-39	gi|410928556|ref|XP_003977666.1|	PREDICTED: thrombospondin type-1 domain-containing protein 4-like, partial [Takifugu rubripes]	51.41	0	sp|Q3UTY6|THSD4_MOUSE	Thrombospondin type-1 domain-containing protein 4 OS=Mus musculus GN=Thsd4 PE=1 SV=2	58.22	7e-120	H2UH65	H2UH65_TAKRU Uncharacterized protein (Fragment) OS=Takifugu rubripes GN=ADAMTSL4 PE=4 SV=1	-	-	-	-	-	-	-	K08624|1|2e-66|253|gga:416080|a disintegrin and metalloproteinase with thrombospondin motifs 9 [EC:3.4.24.-]	-	-
92	PSE_GLEAN_10003826	[mRNA] locus=scaffold2253:116468:122092:+ [translate_table: standard]	47	6.5	-	1	1	1	1	95.92	6e-21	gi|465958058|gb|EMP27696.1|	Dual specificity tyrosine-phosphorylation-regulated kinase 1B [Chelonia mydas]	62.03	2e-17	sp|C6A2L3|FLPA_THESM	Fibrillarin-like rRNA/tRNA 2'-O-methyltransferase OS=Thermococcus sibiricus (strain MM 739 / DSM 12597) GN=flpA PE=3 SV=1	63.44	2e-69	H2SDJ0	H2SDJ0_TAKRU Uncharacterized protein (Fragment) OS=Takifugu rubripes GN=FBL PE=3 SV=1	SPBC2D10.10c	189	3e-48	COG1889	Fibrillarin-like rRNA methylase	J	Translation, ribosomal structure and biogenesis ;	K14563|1|1e-70|265|dre:406275|rRNA 2'-O-methyltransferase fibrillarin [EC:2.1.1.-]	GO:0006364//rRNA processing;GO:0016074//snoRNA metabolic process	GO:0030515//snoRNA binding	GO:0015030//Cajal body;GO:0001651//dense fibrillar component;GO:0001652//granular component
93	PSE_GLEAN_10017737	[mRNA] locus=scaffold404:3166352:3374004:+ [translate_table: standard]	1142	33.3	-	37	37	11	11	87.19	0	gi|348517210|ref|XP_003446128.1|	PREDICTED: succinyl-CoA:3-ketoacid-coenzyme A transferase 1, mitochondrial-like [Oreochromis niloticus]	80.49	0	sp|Q29551|SCOT1_PIG	Succinyl-CoA:3-ketoacid coenzyme A transferase 1, mitochondrial OS=Sus scrofa GN=OXCT1 PE=1 SV=2	85.74	0	H2LGX0	H2LGX0_ORYLA Uncharacterized protein OS=Oryzias latipes GN=OXCT2 PE=4 SV=1	RSc1570	295	2e-79	COG1788	Acyl CoA:acetate/3-ketoacid CoA transferase, alpha subunit	I	Lipid transport and metabolism ;	K01027|1|0.0|872|dre:442923|3-oxoacid CoA-transferase [EC:2.8.3.5]	GO:0046952//ketone body catabolic process	GO:0008260//3-oxoacid CoA-transferase activity	GO:0005739//mitochondrion
94	PSE_GLEAN_10008122	[mRNA] locus=scaffold2001:210168:254601:- [translate_table: standard]	43	4.4	-	2	2	1	1	81.88	1e-62	gi|90076174|dbj|BAE87767.1|	unnamed protein product [Macaca fascicularis]	70.81	1e-113	sp|Q8K2I1|FNTB_MOUSE	Protein farnesyltransferase subunit beta OS=Mus musculus GN=Fntb PE=1 SV=1	73.99	1e-122	Q4RQW7	Q4RQW7_TETNG Chromosome 14 SCAF15003, whole genome shotgun sequence. (Fragment) OS=Tetraodon nigroviridis GN=GSTENG00030423001 PE=4 SV=1	SPAC17G6.04c	181	2e-45	COG5029	Prenyltransferase, beta subunit	O	Posttranslational modification, protein turnover, chaperones ;	K05954|1|1e-115|416|dre:323500|protein farnesyltransferase subunit beta [EC:2.5.1.58]	GO:0042060//wound healing;GO:0010035//response to inorganic substance;GO:0048146//positive regulation of fibroblast proliferation;GO:0045787//positive regulation of cell cycle;GO:0051770//positive regulation of nitric-oxide synthase biosynthetic process;GO:0008285//negative regulation of cell proliferation;GO:0014070//response to organic cyclic compound;GO:0034097//response to cytokine stimulus;G…	GO:0008144//drug binding;GO:0042277//peptide binding;GO:0008270//zinc ion binding;GO:0004660//protein farnesyltransferase activity;GO:0004311//farnesyltranstransferase activity;GO:0005515//protein binding;GO:0019840//isoprenoid binding	GO:0005875//microtubule associated complex
95	PSE_GLEAN_10010023	[mRNA] locus=scaffold480:1084062:1159592:- [translate_table: standard]	29	1.3	-	1	1	1	1	94.07	0	gi|348505228|ref|XP_003440163.1|	PREDICTED: RNA polymerase II-associated factor 1 homolog [Oreochromis niloticus]	93.26	0	sp|Q4U0S5|PAF1_DANRE	RNA polymerase II-associated factor 1 homolog OS=Danio rerio GN=paf1 PE=1 SV=1	92.47	0	G3P9Q5	G3P9Q5_GASAC Uncharacterized protein OS=Gasterosteus aculeatus GN=PAF1 PE=4 SV=1	-	-	-	-	-	-	-	K15174|1|0.0|739|dre:553020|RNA polymerase II-associated factor 1	GO:0031442//positive regulation of mRNA 3'-end processing;GO:0016055//Wnt receptor signaling pathway;GO:0050680//negative regulation of epithelial cell proliferation;GO:0007507//heart development;GO:0045638//negative regulation of myeloid cell differentiation;GO:0045749//negative regulation of S phase of mitotic cell cycle;GO:0001711//endodermal cell fate commitment;GO:0032968//positive regulatio…	GO:0008270//zinc ion binding;GO:0000993//RNA polymerase II core binding	GO:0016593//Cdc73/Paf1 complex;GO:0005779//integral to peroxisomal membrane
96	PSE_GLEAN_10011082	[mRNA] locus=scaffold2294:803066:820696:- [translate_table: standard]	824	18.3	-	22	22	7	7	85.71	7e-59	gi|159163561|pdb|1X5D|A	Chain A, The Solution Structure Of The Second Thioredoxin-Like Domain Of Human Protein Disulfide-Isomerase A6	77.11	0	sp|Q5R6T1|PDIA6_PONAB	Protein disulfide-isomerase A6 OS=Pongo abelii GN=PDIA6 PE=2 SV=1	83.02	1e-102	C0PUM4	C0PUM4_SALSA Disulfide-isomerase A6 (Fragment) OS=Salmo salar GN=PDIA6 PE=2 SV=1	SPAC17H9.14c	118	2e-26	COG0526	Thiol-disulfide isomerase and thioredoxins	OC	Posttranslational modification, protein turnover, chaperones ; Energy production and conversion ;	K09584|1|0.0|700|dre:322160|protein disulfide-isomerase A6 [EC:5.3.4.1]	GO:0045454//cell redox homeostasis;GO:0006662//glycerol ether metabolic process	GO:0009055//electron carrier activity;GO:0016853//isomerase activity;GO:0015035//protein disulfide oxidoreductase activity	-
97	PSE_GLEAN_10003056	[mRNA] locus=scaffold3445:73632:126291:- [translate_table: standard]	25	6.8	-	1	1	1	1	64.52	5e-17	gi|13445920|gb|AAK26436.1|	protein activator of the interferon-induced protein kinase [Bos taurus]	52.46	2e-77	sp|Q4V8C7|PRKRA_RAT	Interferon-inducible double stranded RNA-dependent protein kinase activator A OS=Rattus norvegicus GN=Prkra PE=1 SV=1	66.27	5e-25	G5E1J3	G5E1J3_9PIPI Putative interferon-inducible double stranded rna-dependent protein kinase activator a (Fragment) OS=Pipa carvalhoi PE=2 SV=1	-	-	-	-	-	-	-	K12968|1|3e-09|62.4|tgu:100220215|double-stranded RNA-specific adenosine deaminase [EC:3.5.4.-]	GO:0009615//response to virus;GO:0048705//skeletal system morphogenesis;GO:0006468//protein phosphorylation;GO:0006917//induction of apoptosis;GO:0042474//middle ear morphogenesis;GO:0042473//outer ear morphogenesis;GO:0006955//immune response;GO:0008285//negative regulation of cell proliferation;GO:0030422//production of siRNA involved in RNA interference;GO:0043085//positive regulation of catal…	GO:0008047//enzyme activator activity;GO:0097159//organic cyclic compound binding;GO:1901363//heterocyclic compound binding;GO:0042803//protein homodimerization activity	GO:0005737//cytoplasm
98	PSE_GLEAN_10018697	[mRNA] locus=scaffold1420:2354845:2497602:- [translate_table: standard]	99	1.2	-	3	3	2	2	80.75	2e-177	gi|345326428|ref|XP_001510512.2|	PREDICTED: dedicator of cytokinesis protein 6-like, partial [Ornithorhynchus anatinus]	72	6e-15	sp|Q5T7N3|KANK4_HUMAN	KN motif and ankyrin repeat domain-containing protein 4 OS=Homo sapiens GN=KANK4 PE=1 SV=1	79.78	3e-159	H3DMJ9	H3DMJ9_TETNG Uncharacterized protein (Fragment) OS=Tetraodon nigroviridis GN=DOCK6 (2 of 2) PE=4 SV=1	all2748	92.8	8e-18	COG0666	FOG: Ankyrin repeat	R	General function prediction only ;	K15502|1|5e-14|82.4|spu:577492|serine/threonine-protein phosphatase 6 regulatory ankyrin repeat subunit A	GO:0000226//microtubule cytoskeleton organization;GO:0045200//establishment of neuroblast polarity;GO:0032863//activation of Rac GTPase activity;GO:0033138//positive regulation of peptidyl-serine phosphorylation;GO:0007409//axonogenesis	GO:0048365//Rac GTPase binding	GO:0030426//growth cone;GO:0008180//signalosome;GO:0030424//axon;GO:0045178//basal part of cell
99	PSE_GLEAN_10013018	[mRNA] locus=scaffold950:1341972:1365483:- [translate_table: standard]	185	18.3	-	10	3	5	2	98.54	4e-76	gi|355750242|gb|EHH54580.1|	hypothetical protein EGM_15451, partial [Macaca fascicularis]	97.3	3e-124	sp|Q00577|PURA_HUMAN	Transcriptional activator protein Pur-alpha OS=Homo sapiens GN=PURA PE=1 SV=2	98.54	1e-75	G7P8F9	G7P8F9_MACFA Putative uncharacterized protein (Fragment) OS=Macaca fascicularis GN=EGM_15451 PE=4 SV=1	SPAC19G12.06c	180	3e-45	COG5262	Histone H2A	B	Chromatin structure and dynamics ;	K11251|1|8e-40|164|dre:100151041|histone H2A	GO:0006268//DNA unwinding involved in replication;GO:0007399//nervous system development;GO:0008284//positive regulation of cell proliferation;GO:0045892//negative regulation of transcription, DNA-dependent	GO:0003691//double-stranded telomeric DNA binding;GO:0000900//translation repressor activity, nucleic acid binding;GO:0046332//SMAD binding;GO:0003700//sequence-specific DNA binding transcription factor activity;GO:0032422//purine-rich negative regulatory element binding;GO:0008134//transcription factor binding;GO:0003697//single-stranded DNA binding	GO:0030425//dendrite;GO:0043025//neuronal cell body;GO:0005737//cytoplasm;GO:0005662//DNA replication factor A complex
100	PSE_GLEAN_10006998	[mRNA] locus=scaffold3279:978186:983177:+ [translate_table: standard]	40	25.4	-	2	2	2	2	100	1e-35	gi|295314942|gb|ADF97621.1|	40S ribosomal protein S15 [Hypophthalmichthys molitrix]	97.39	2e-35	sp|P70066|RS15_XIPMA	40S ribosomal protein S15 OS=Xiphophorus maculatus GN=rps15 PE=2 SV=1	100	6e-35	D6R722	D6R722_HYPMO 40S ribosomal protein S15 OS=Hypophthalmichthys molitrix PE=2 SV=1	SPAC1071.07c	181	2e-46	COG0185	Ribosomal protein S19	J	Translation, ribosomal structure and biogenesis ;	K02958|1|4e-36|149|dre:337148|small subunit ribosomal protein S15e	GO:0009790//embryo development	-	GO:0030529//ribonucleoprotein complex
101	PSE_GLEAN_10018284	[mRNA] locus=scaffold1507:1519965:1545662:- [translate_table: standard]	255	7.3	-	10	10	7	7	97.96	4e-99	gi|301632350|ref|XP_002945249.1|	PREDICTED: splicing factor 3B subunit 3-like [Xenopus (Silurana) tropicalis]	92.77	0	sp|Q1LVE8|SF3B3_DANRE	Splicing factor 3B subunit 3 OS=Danio rerio GN=sf3b3 PE=2 SV=1	94.78	2e-67	H2NRG0	H2NRG0_PONAB Splicing factor 3B subunit 3 OS=Pongo abelii GN=SF3B3 PE=4 SV=1	-	-	-	-	-	-	-	K12830|1|0.0|2322|dre:100334114|splicing factor 3B subunit 3	GO:0006461//protein complex assembly;GO:0000398//mRNA splicing, via spliceosome	GO:0003676//nucleic acid binding	GO:0005654//nucleoplasm;GO:0030532//small nuclear ribonucleoprotein complex;GO:0005689//U12-type spliceosomal complex;GO:0071013//catalytic step 2 spliceosome
102	PSE_GLEAN_10007675	[mRNA] locus=scaffold874:890336:902486:- [translate_table: standard]	299	36.2	-	12	12	4	4	93.58	1e-54	gi|301774060|ref|XP_002922449.1|	PREDICTED: obg-like ATPase 1-like [Ailuropoda melanoleuca]	90.2	4e-77	sp|Q5ZM25|OLA1_CHICK	Obg-like ATPase 1 OS=Gallus gallus GN=OLA1 PE=2 SV=1	93.14	7e-50	H0UXC5	H0UXC5_CAVPO Uncharacterized protein (Fragment) OS=Cavia porcellus PE=4 SV=1	YBR025c	160	8e-40	COG0012	Predicted GTPase, probable translation factor	J	Translation, ribosomal structure and biogenesis ;	K06942|1|9e-78|288|oaa:100077814|	GO:0006200//ATP catabolic process	GO:0005524//ATP binding;GO:0005515//protein binding;GO:0016787//hydrolase activity;GO:0005525//GTP binding	GO:0005730//nucleolus;GO:0005737//cytoplasm
103	PSE_GLEAN_10003618	[mRNA] locus=scaffold398:152695:399644:- [translate_table: standard]	33	1.4	-	1	1	1	1	70.27	0	gi|326921684|ref|XP_003207086.1|	PREDICTED: integrin alpha-8-like [Meleagris gallopavo]	63.07	0	sp|P26009|ITA8_CHICK	Integrin alpha-8 OS=Gallus gallus GN=ITGA8 PE=1 SV=1	75.4	7e-175	F1QS92	F1QS92_DANRE Uncharacterized protein OS=Danio rerio GN=zgc:172265 PE=3 SV=1	-	-	-	-	-	-	-	K06584|1|0.0|1395|xtr:100487624|integrin alpha 8	GO:0001656//metanephros development;GO:0007160//cell-matrix adhesion;GO:0007613//memory;GO:2000721//positive regulation of transcription from RNA polymerase II promoter involved in smooth muscle cell differentiation;GO:0030198//extracellular matrix organization;GO:0016337//cell-cell adhesion;GO:0042472//inner ear morphogenesis;GO:0007420//brain development;GO:0030030//cell projection organization…	-	GO:0014069//postsynaptic density;GO:0045177//apical part of cell;GO:0034678//alpha8-beta1 integrin complex;GO:0032591//dendritic spine membrane;GO:0043204//perikaryon
104	PSE_GLEAN_10017550	[mRNA] locus=scaffold1273:3728055:3761123:- [translate_table: standard]	109	1.8	-	2	2	1	1	100	2e-06	gi|1017860|gb|AAB34687.1|	cranin=beta-dystroglycan isoform [Ovis aries=sheep, brain, Peptide Partial, 24 aa, segment 1 of 2]	79.12	1e-36	sp|Q29243|DAG1_PIG	Dystroglycan (Fragment) OS=Sus scrofa GN=DAG1 PE=2 SV=1	92.86	1e-16	Q91XP6	Q91XP6_RAT Dystroglycan 1 (Fragment) OS=Rattus norvegicus GN=Dag1 PE=2 SV=1	-	-	-	-	-	-	-	K06265|1|9e-141|501|dre:286829|dystroglycan 1	GO:0048741//skeletal muscle fiber development;GO:0033292//T-tubule organization;GO:0043113//receptor clustering;GO:0016203//muscle attachment	GO:0005509//calcium ion binding;GO:0043236//laminin binding	GO:0042383//sarcolemma;GO:0016010//dystrophin-associated glycoprotein complex;GO:0044424//intracellular part
105	PSE_GLEAN_10009772	[mRNA] locus=scaffold3302:80234:157062:+ [translate_table: standard]	55	2.3	-	3	3	2	2	91.53	2e-33	gi|344241511|gb|EGV97614.1|	Integral membrane protein DGCR2/IDD [Cricetulus griseus]	65.45	2e-157	sp|P98154|IDD_MOUSE	Integral membrane protein DGCR2/IDD OS=Mus musculus GN=Dgcr2 PE=2 SV=1	91.53	6e-33	G3HER6	G3HER6_CRIGR Integral membrane protein DGCR2/IDD OS=Cricetulus griseus GN=I79_009060 PE=4 SV=1	BH0360	89.4	3e-17	COG3338	Carbonic anhydrase	P	Inorganic ion transport and metabolism ;	K01672|1|1e-66|255|mgp:100545232|carbonic anhydrase [EC:4.2.1.1]	-	-
106	PSE_GLEAN_10006187	[mRNA] locus=scaffold177:725162:754265:+ [translate_table: standard]	26	7.5	-	1	1	1	1	98.57	4e-34	gi|47198608|emb|CAF88296.1|	unnamed protein product [Tetraodon nigroviridis]	91.49	1e-77	sp|Q9UM00|TMCO1_HUMAN	Transmembrane and coiled-coil domain-containing protein 1 OS=Homo sapiens GN=TMCO1 PE=1 SV=1	98.57	1e-33	Q4TFN6	Q4TFN6_TETNG Chromosome undetermined SCAF4348, whole genome shotgun sequence. (Fragment) OS=Tetraodon nigroviridis GN=GSTENG00001547001 PE=4 SV=1	-	-	-	-	-	-	-	-	-	-	GO:0000139//Golgi membrane;GO:0016021//integral to membrane;GO:0005789//endoplasmic reticulum membrane
107	PSE_GLEAN_10016548	[mRNA] locus=scaffold56:3347830:3352974:- [translate_table: standard]	305	5.9	-	15	3	7	2	34.52	5e-07	gi|465958782|gb|EMP28059.1|	Protein AHNAK2 [Chelonia mydas]	27.71	4e-15	sp|Q8IVF2|AHNK2_HUMAN	Protein AHNAK2 OS=Homo sapiens GN=AHNAK2 PE=1 SV=2	39.09	4e-06	H9FCV7	H9FCV7_MACMU Protein AHNAK2 (Fragment) OS=Macaca mulatta GN=AHNAK2 PE=2 SV=1	-	-	-	-	-	-	-	-	-	-
108	PSE_GLEAN_10016735	[mRNA] locus=scaffold1228:2472649:2709042:- [translate_table: standard]	37	1.2	-	1	1	1	1	72.45	2e-34	gi|432910702|ref|XP_004078483.1|	PREDICTED: 28S ribosomal protein S15, mitochondrial-like [Oryzias latipes]	62.16	8e-36	sp|Q6DGL8|RT15_DANRE	28S ribosomal protein S15, mitochondrial OS=Danio rerio GN=mrps15 PE=2 SV=1	75.76	5e-35	G3PKT4	G3PKT4_GASAC Uncharacterized protein (Fragment) OS=Gasterosteus aculeatus GN=MRPS15 PE=3 SV=1	TM1344	55.5	5e-07	COG0184	Ribosomal protein S15P/S13E	J	Translation, ribosomal structure and biogenesis ;	K05061|1|9e-60|233|oaa:100080173|granulocyte colony-stimulating factor receptor	-	-
109	PSE_GLEAN_10020375	[mRNA] locus=scaffold749:2697939:2706216:+ [translate_table: standard]	28	4.5	-	1	1	1	1	61.89	2e-109	gi|348544253|ref|XP_003459596.1|	PREDICTED: cell cycle control protein 50B-like [Oreochromis niloticus]	57.65	7e-103	sp|Q5F362|CC50A_CHICK	Cell cycle control protein 50A OS=Gallus gallus GN=TMEM30A PE=2 SV=1	61.49	4e-105	H3AE82	H3AE82_LATCH Uncharacterized protein OS=Latimeria chalumnae GN=TMEM30B PE=4 SV=1	YCR094w	193	4e-49	COG5035	Cell cycle control protein	DKT	Cell cycle control, cell division, chromosome partitioning ; Transcription ; Signal transduction mechanisms ;	-	-	-
110	PSE_GLEAN_10005229	[mRNA] locus=scaffold2139:72526:123071:+ [translate_table: standard]	411	7.7	-	18	18	8	8	79.39	4e-125	gi|74145184|dbj|BAE22239.1|	unnamed protein product [Mus musculus]	72.01	0	sp|O94979|SC31A_HUMAN	Protein transport protein Sec31A OS=Homo sapiens GN=SEC31A PE=1 SV=3	80	6e-92	H0Y9T9	H0Y9T9_HUMAN Protein transport protein Sec31A (Fragment) OS=Homo sapiens GN=SEC31A PE=4 SV=1	SPAC144.13c	64.3	1e-09	COG2319	FOG: WD40 repeat	R	General function prediction only ;	K14005|1|0.0|1199|cfa:478453|protein transport protein SEC31	GO:0002474//antigen processing and presentation of peptide antigen via MHC class I;GO:0051592//response to calcium ion;GO:0015031//protein transport;GO:0019886//antigen processing and presentation of exogenous peptide antigen via MHC class II;GO:0006987//activation of signaling protein activity involved in unfolded protein response;GO:0048208//COPII vesicle coating;GO:0043687//post-translational …	GO:0048306//calcium-dependent protein binding	GO:0030127//COPII vesicle coat;GO:0005789//endoplasmic reticulum membrane;GO:0005829//cytosol;GO:0048471//perinuclear region of cytoplasm
111	PSE_GLEAN_10015177	[mRNA] locus=scaffold586:299728:309481:+ [translate_table: standard]	892	33.7	-	34	8	11	4	91.86	0	gi|431894013|gb|ELK03819.1|	Eukaryotic initiation factor 4A-I [Pteropus alecto]	81.11	0	sp|Q4R8K5|IF4A1_MACFA	Eukaryotic initiation factor 4A-I OS=Macaca fascicularis GN=EIF4A1 PE=2 SV=1	88.89	7e-133	Q59F68	Q59F68_HUMAN CD68 antigen variant (Fragment) OS=Homo sapiens PE=2 SV=1	SPAC1006.07	481	1e-135	COG0513	Superfamily II DNA and RNA helicases	LKJ	Replication, recombination and repair ; Transcription ; Translation, ribosomal structure and biogenesis ;	K03257|1|0.0|645|dre:399484|translation initiation factor 4A	GO:0006413//translational initiation;GO:0031100//organ regeneration;GO:0000289//nuclear-transcribed mRNA poly(A) tail shortening;GO:0019221//cytokine-mediated signaling pathway;GO:0019048//virus-host interaction	GO:0003743//translation initiation factor activity;GO:0003729//mRNA binding;GO:0008026//ATP-dependent helicase activity;GO:0000339//RNA cap binding;GO:0005524//ATP binding;GO:0005515//protein binding	GO:0016281//eukaryotic translation initiation factor 4F complex;GO:0005829//cytosol
112	PSE_GLEAN_10008411	[mRNA] locus=scaffold1225:1177520:1202013:- [translate_table: standard]	76	9.4	-	3	2	3	2	100	2e-34	gi|403278286|ref|XP_003930748.1|	PREDICTED: selenide, water dikinase 1 [Saimiri boliviensis boliviensis]	97.96	0	sp|Q5RF87|SPS1_PONAB	Selenide, water dikinase 1 OS=Pongo abelii GN=SEPHS1 PE=2 SV=1	99.49	7e-111	Q8BL02	Q8BL02_MOUSE Putative uncharacterized protein (Fragment) OS=Mus musculus GN=Sephs1 PE=2 SV=1	MJ1591m	181	2e-45	COG0709	Selenophosphate synthase	E	Amino acid transport and metabolism ;	K01008|1|0.0|811|tgu:100228638|selenide, water dikinase [EC:2.7.9.3]	GO:0016310//phosphorylation;GO:0006464//cellular protein modification process	GO:0004756//selenide, water dikinase activity;GO:0005525//GTP binding;GO:0005524//ATP binding	-
113	PSE_GLEAN_10019195	[mRNA] locus=scaffold1434:4034458:4042207:+ [translate_table: standard]	47	15.6	-	2	2	2	2	68.32	6e-36	gi|432867356|ref|XP_004071151.1|	PREDICTED: uncharacterized protein LOC101172412 [Oryzias latipes]	-	-	-	-	68.32	2e-35	H2L3U3	H2L3U3_ORYLA Uncharacterized protein OS=Oryzias latipes GN=Ola.3899 PE=4 SV=1	-	-	-	-	-	-	-	-	-	-
114	PSE_GLEAN_10003529	[mRNA] locus=scaffold993:411859:424820:+ [translate_table: standard]	352	26.3	-	10	10	4	4	88.15	3e-107	gi|62955575|ref|NP_001017801.1|	proteasome subunit beta type-4 [Danio rerio] >gi|62202262|gb|AAH92880.1| Proteasome (prosome, macropain) subunit, beta type, 4 [Danio rerio] >gi|182888862|gb|AAI64311.1| Psmb4 protein [Danio rerio]	80.91	5e-116	sp|P28024|PSB4_XENLA	Proteasome subunit beta type-4 (Fragment) OS=Xenopus laevis GN=psmb4 PE=2 SV=2	88.24	1e-112	G3P652	G3P652_GASAC Proteasome subunit beta type (Fragment) OS=Gasterosteus aculeatus GN=PSMB4 PE=3 SV=1	YFR050c	191	1e-48	COG0638	20S proteasome, alpha and beta subunits	O	Posttranslational modification, protein turnover, chaperones ;	K02736|1|3e-119|427|xla:380584|20S proteasome subunit beta 7 [EC:3.4.25.1]	GO:0051603//proteolysis involved in cellular protein catabolic process	GO:0004298//threonine-type endopeptidase activity	GO:0005737//cytoplasm;GO:0005839//proteasome core complex;GO:0005634//nucleus
115	PSE_GLEAN_10004383	[mRNA] locus=scaffold2199:48397:73388:- [translate_table: standard]	91	9.3	-	4	4	2	2	44.07	1e-42	gi|57164171|ref|NP_001009472.1|	mast cell protease 1A precursor [Ovis aries] >gi|3123249|sp|P80931.2|MCT1A_SHEEP RecName: Full=Mast cell protease 1A; Short=sMCP-1A; Flags: Precursor >gi|2765416|emb|CAA74984.1| mast cell proteinase-1 [Ovis aries]	44.07	2e-43	sp|P80931|MCT1A_SHEEP	Mast cell protease 1A OS=Ovis aries PE=1 SV=2	44.03	8e-31	G1T902	G1T902_RABIT Uncharacterized protein OS=Oryctolagus cuniculus PE=3 SV=1	VC1200	85.1	1e-16	COG5640	Secreted trypsin-like serine protease	O	Posttranslational modification, protein turnover, chaperones ;	K08661|1|1e-39|163|mmu:17224|mast cell peptidase 1 [EC:3.4.21.-]!K01353|2|1e-39|163|bta:281731|granzyme B [EC:3.4.21.79]!K01362|3|6e-38|157|rno:54270|[EC:3.4.21.-]	-	GO:0016787//hydrolase activity	GO:0005622//intracellular
116	PSE_GLEAN_10006110	[mRNA] locus=scaffold1472:275002:288233:- [translate_table: standard]	54	4.2	-	1	1	1	1	100	9e-108	gi|41053862|ref|NP_957202.1|	tubulin gamma-1 chain [Danio rerio] >gi|28278939|gb|AAH45486.1| Tubulin, gamma-like [Danio rerio]	99.01	2e-107	sp|Q9GKK5|TBG1_CANFA	Tubulin gamma-1 chain OS=Canis familiaris GN=TUBG1 PE=2 SV=1	100	3e-107	Q7ZVM5	Q7ZVM5_DANRE Tubulin, gamma-like OS=Danio rerio GN=tubg1 PE=2 SV=1	SPBC32F12.04	331	4e-91	COG5023	Tubulin	Z	Cytoskeleton ;	K10389|1|1e-108|392|dre:393882|tubulin gamma	GO:0006184//GTP catabolic process;GO:0051258//protein polymerization;GO:0000086//G2/M transition of mitotic cell cycle;GO:0000212//meiotic spindle organization	GO:0005515//protein binding;GO:0005525//GTP binding;GO:0003924//GTPase activity;GO:0005200//structural constituent of cytoskeleton	GO:0005881//cytoplasmic microtubule;GO:0005829//cytosol;GO:0000242//pericentriolar material;GO:0005827//polar microtubule;GO:0000794//condensed nuclear chromosome;GO:0000930//gamma-tubulin complex
117	PSE_GLEAN_10015411	[mRNA] locus=scaffold12:1449213:1504212:+ [translate_table: standard]	39	1.4	-	1	1	1	1	79.58	9e-127	gi|187609231|pdb|2Z2W|A	Chain A, Humand Wee1 Kinase Complexed With Inhibitor Pf0335770	67.71	7e-54	sp|Q6PKH6|DR4L2_HUMAN	Dehydrogenase/reductase SDR family member 4-like 2 OS=Homo sapiens GN=DHRS4L2 PE=2 SV=1	84.05	2e-71	G3I800	G3I800_CRIGR Wee1-like protein kinase OS=Cricetulus griseus GN=I79_019656 PE=4 SV=1	TM1724	162	2e-39	COG1028	Dehydrogenases with different specificities (related to short-chain alcohol dehydrogenases)	IQR	Lipid transport and metabolism ; Secondary metabolites biosynthesis, transport and catabolism ; General function prediction only ;	K06632|1|0.0|692|dre:327060|wee1-like protein kinase [EC:2.7.11.1]	GO:0000084//S phase of mitotic cell cycle;GO:0000075//cell cycle checkpoint;GO:0006468//protein phosphorylation;GO:0006996//organelle organization;GO:0000086//G2/M transition of mitotic cell cycle;GO:0009416//response to light stimulus;GO:0000082//G1/S transition of mitotic cell cycle;GO:0007596//blood coagulation	GO:0046872//metal ion binding;GO:0004713//protein tyrosine kinase activity;GO:0005515//protein binding;GO:0000166//nucleotide binding	GO:0005654//nucleoplasm
118	PSE_GLEAN_10001458	[mRNA] locus=scaffold3235:189596:190075:- [translate_table: standard]	16	10.9	-	1	1	1	1	54.05	5e-26	gi|348541795|ref|XP_003458372.1|	PREDICTED: hypothetical protein LOC100701507 [Oreochromis niloticus]	-	-	-	-	56.36	6e-26	F7E2Z7	F7E2Z7_XENTR Uncharacterized protein OS=Xenopus tropicalis PE=4 SV=1	-	-	-	-	-	-	-	K05642|1|4e-08|56.6|dre:100006090|ATP-binding cassette, subfamily A (ABC1), member 2!K12477|2|5e-08|56.2|dre:569546|EH domain-containing protein 4	-	-
119	PSE_GLEAN_10004885	[mRNA] locus=scaffold1328:289984:322736:+ [translate_table: standard]	17	2	-	1	1	1	1	64.35	2e-39	gi|432957870|ref|XP_004085919.1|	PREDICTED: sulfotransferase 6B1-like, partial [Oryzias latipes]	48.29	2e-79	sp|Q6IMI4|ST6B1_HUMAN	Sulfotransferase 6B1 OS=Homo sapiens GN=SULT6B1 PE=2 SV=2	59.39	4e-52	G5E2Q2	G5E2Q2_9PIPI Putative sulfotransferase sult6b1 (Fragment) OS=Pipa carvalhoi PE=2 SV=1	-	-	-	-	-	-	-	K01025|1|3e-45|182|xtr:100145082|[EC:2.8.2.-]	GO:0042221//response to chemical stimulus	GO:0016740//transferase activity	-
120	PSE_GLEAN_10007520	[mRNA] locus=scaffold2939:741333:1006946:- [translate_table: standard]	40	0.7	-	1	1	1	1	86.58	3e-118	gi|18677038|dbj|BAB85082.1|	unnamed protein product [Homo sapiens]	74.53	0	sp|Q676U5|A16L1_HUMAN	Autophagy-related protein 16-1 OS=Homo sapiens GN=ATG16L1 PE=1 SV=2	87.01	5e-118	F7E8S1	F7E8S1_MACMU Uncharacterized protein OS=Macaca mulatta GN=ATG16L1 PE=4 SV=1	all0438_2	129	5e-29	COG2319	FOG: WD40 repeat	R	General function prediction only ;	K03084|1|0.0|1199|dre:559103|phosphatidylinositol-3,4,5-trisphosphate 5-phosphatase 1 [EC:3.1.3.86]	GO:0008340//determination of adult lifespan;GO:0045579//positive regulation of B cell differentiation;GO:0045656//negative regulation of monocyte differentiation;GO:0016064//immunoglobulin mediated immune response;GO:0009968//negative regulation of signal transduction;GO:0045779//negative regulation of bone resorption;GO:0050777//negative regulation of immune response;GO:0045671//negative regulat…	GO:0051425//PTB domain binding;GO:0004445//inositol-polyphosphate 5-phosphatase activity;GO:0017124//SH3 domain binding;GO:0034594//phosphatidylinositol trisphosphate phosphatase activity	GO:0071944//cell periphery;GO:0016020//membrane;GO:0005856//cytoskeleton;GO:0044444//cytoplasmic part
121	PSE_GLEAN_10019942	[mRNA] locus=scaffold42:1010444:1038246:+ [translate_table: standard]	382	19	-	16	16	8	8	84.03	2e-66	gi|449493732|ref|XP_002189550.2|	PREDICTED: succinate-semialdehyde dehydrogenase, mitochondrial [Taeniopygia guttata]	76.57	0	sp|Q8BWF0|SSDH_MOUSE	Succinate-semialdehyde dehydrogenase, mitochondrial OS=Mus musculus GN=Aldh5a1 PE=1 SV=1	80.14	0	F6U841	F6U841_HORSE Uncharacterized protein (Fragment) OS=Equus caballus GN=ALDH5A1 PE=3 SV=1	PA0265	574	1e-163	COG1012	NAD-dependent aldehyde dehydrogenases	C	Energy production and conversion ;	K00139|1|0.0|766|acs:100567651|succinate-semialdehyde dehydrogenase [EC:1.2.1.24]	GO:0007417//central nervous system development;GO:0009450//gamma-aminobutyric acid catabolic process;GO:0006105//succinate metabolic process;GO:0046459//short-chain fatty acid metabolic process;GO:0006541//glutamine metabolic process;GO:0006681//galactosylceramide metabolic process;GO:0006749//glutathione metabolic process;GO:0006678//glucosylceramide metabolic process;GO:0006650//glycerophosphol…	GO:0051287//NAD binding;GO:0009013//succinate-semialdehyde dehydrogenase [NAD(P)+] activity;GO:0004777//succinate-semialdehyde dehydrogenase (NAD+) activity;GO:0031406//carboxylic acid binding	GO:0005739//mitochondrion
122	PSE_GLEAN_10013522	[mRNA] locus=scaffold576:586734:893476:+ [translate_table: standard]	1457	11.8	-	61	61	32	32	71.79	2e-08	gi|47229074|emb|CAG03826.1|	unnamed protein product [Tetraodon nigroviridis]	59.75	0	sp|P98160|PGBM_HUMAN	Basement membrane-specific heparan sulfate proteoglycan core protein OS=Homo sapiens GN=HSPG2 PE=1 SV=4	83.33	5e-11	G3US27	G3US27_MELGA Uncharacterized protein (Fragment) OS=Meleagris gallopavo GN=HSPG2 PE=4 SV=1	-	-	-	-	-	-	-	K06255|1|0.0|2111|hsa:3339|heparan sulfate proteoglycan 2 (perlecan)	GO:0006024//glycosaminoglycan biosynthetic process;GO:0006629//lipid metabolic process;GO:0005975//carbohydrate metabolic process;GO:0042157//lipoprotein metabolic process;GO:0030204//chondroitin sulfate metabolic process;GO:0006027//glycosaminoglycan catabolic process;GO:0044281//small molecule metabolic process	GO:0008022//protein C-terminus binding	GO:0005796//Golgi lumen;GO:0043202//lysosomal lumen;GO:0005615//extracellular space;GO:0031012//extracellular matrix;GO:0005886//plasma membrane
123	PSE_GLEAN_10011321	[mRNA] locus=scaffold1963:1427784:1447416:+ [translate_table: standard]	188	16.6	-	8	8	4	4	96.15	1e-07	gi|183212317|gb|ACC54821.1|	malignant T cell amplified sequence 1 [Xenopus borealis]	94.35	1e-94	sp|Q4G009|MCTS1_RAT	Malignant T-cell-amplified sequence 1 OS=Rattus norvegicus GN=Mcts1 PE=2 SV=1	95.65	9e-73	G3HYW2	G3HYW2_CRIGR Malignant T cell amplified sequence 1 OS=Cricetulus griseus GN=I79_016254 PE=4 SV=1	SPBC31F10.12	159	7e-39	COG2016	Predicted RNA-binding protein (contains PUA domain)	J	Translation, ribosomal structure and biogenesis ;	K07575|1|9e-95|347|mmu:68995|PUA domain protein	GO:0008284//positive regulation of cell proliferation;GO:0007049//cell cycle;GO:0006974//response to DNA damage stimulus;GO:0040008//regulation of growth;GO:0006355//regulation of transcription, DNA-dependent	GO:0003723//RNA binding	GO:0005737//cytoplasm
124	PSE_GLEAN_10014116	[mRNA] locus=scaffold1342:923189:1057401:+ [translate_table: standard]	184	4.1	-	7	6	4	3	90.82	2e-49	gi|148683654|gb|EDL15601.1|	kinase suppressor of ras 1, isoform CRA_a [Mus musculus]	85.82	4e-143	sp|Q61097|KSR1_MOUSE	Kinase suppressor of Ras 1 OS=Mus musculus GN=Ksr1 PE=1 SV=1	90.82	1e-48	G7PTW0	G7PTW0_MACFA Putative uncharacterized protein (Fragment) OS=Macaca fascicularis GN=EGM_07530 PE=4 SV=1	YAR019c	84.7	7e-16	COG0515	Serine/threonine protein kinase	RTKL	General function prediction only ; Signal transduction mechanisms ; Transcription ; Replication, recombination and repair ;	K14958|1|0.0|793|gga:427839|kinase suppressor of Ras 1	GO:0006468//protein phosphorylation;GO:0043410//positive regulation of MAPK cascade	GO:0004674//protein serine/threonine kinase activity;GO:0046872//metal ion binding;GO:0005078//MAP-kinase scaffold activity;GO:0031434//mitogen-activated protein kinase kinase binding;GO:0005524//ATP binding	GO:0016020//membrane;GO:0005783//endoplasmic reticulum
125	PSE_GLEAN_10020302	[mRNA] locus=scaffold292:1972120:1979392:+ [translate_table: standard]	362	23.2	-	14	14	6	6	53.26	1e-45	gi|399124934|pdb|3TT9|A	Chain A, Crystal Structure Of The Stable Degradation Fragment Of Human Plakophilin 2 Isoform A (Pkp2a) C752r Variant	48.04	5e-80	sp|P97350|PKP1_MOUSE	Plakophilin-1 OS=Mus musculus GN=Pkp1 PE=1 SV=1	53.45	4e-89	G3P5J6	G3P5J6_GASAC Uncharacterized protein OS=Gasterosteus aculeatus GN=PKP1 (1 of 2) PE=4 SV=1	-	-	-	-	-	-	-	K10387|1|2e-82|305|acs:100564914|plakophilin 1	-	GO:0005515//protein binding	GO:0030057//desmosome
126	PSE_GLEAN_10010514	[mRNA] locus=scaffold1077:312938:403986:- [translate_table: standard]	20	1.8	1	1	1	1	1	97.94	6e-50	gi|90082385|dbj|BAE90374.1|	unnamed protein product [Macaca fascicularis]	89.61	2e-37	sp|Q80TN5|ZDH17_MOUSE	Palmitoyltransferase ZDHHC17 OS=Mus musculus GN=Zdhhc17 PE=1 SV=2	97.54	1e-64	H0YI74	H0YI74_HUMAN Palmitoyltransferase ZDHHC17 (Fragment) OS=Homo sapiens GN=ZDHHC17 PE=4 SV=1	SPAC2F7.10_1	130	5e-30	COG0666	FOG: Ankyrin repeat	R	General function prediction only ;	K11420|1|6e-25|116|oaa:100078328|euchromatic histone-lysine N-methyltransferase [EC:2.1.1.43]	GO:0015693//magnesium ion transport;GO:0042953//lipoprotein transport;GO:0043123//positive regulation of I-kappaB kinase/NF-kappaB cascade;GO:0018345//protein palmitoylation	GO:0019706//protein-cysteine S-palmitoleyltransferase activity;GO:0008270//zinc ion binding;GO:0004871//signal transducer activity;GO:0015095//magnesium ion transmembrane transporter activity;GO:0005515//protein binding	GO:0016021//integral to membrane;GO:0030660//Golgi-associated vesicle membrane
127	PSE_GLEAN_10003742	[mRNA] locus=scaffold4963:241779:244554:- [translate_table: standard]	3251	43	-	127	49	12	4	94.75	0	gi|289066208|gb|ADC81086.1|	elongation factor 1-alpha [Ctenopharyngodon idella]	93.32	0	sp|Q92005|EF1A_DANRE	Elongation factor 1-alpha OS=Danio rerio GN=eef1a PE=2 SV=1	94.75	0	F8QMS8	F8QMS8_CTEID Elongation factor 1-alpha (Fragment) OS=Ctenopharyngodon idella GN=EF-1a PE=2 SV=1	SPCC794.09c	775	0	COG5256	Translation elongation factor EF-1alpha (GTPase)	J	Translation, ribosomal structure and biogenesis ;	K03231|1|0.0|879|dre:664756|elongation factor 1-alpha	GO:0006414//translational elongation;GO:0006184//GTP catabolic process	GO:0003746//translation elongation factor activity;GO:0003924//GTPase activity;GO:0019901//protein kinase binding;GO:0005525//GTP binding	GO:0005853//eukaryotic translation elongation factor 1 complex;GO:0043025//neuronal cell body;GO:0005634//nucleus
128	PSE_GLEAN_10020020	[mRNA] locus=scaffold391:2184240:2230535:- [translate_table: standard]	2534	28.6	-	116	89	8	6	88.74	7e-71	gi|225716544|gb|ACO14118.1|	Myosin light polypeptide 6 [Esox lucius]	80	5e-64	sp|P02607|MYL6_CHICK	Myosin light polypeptide 6 OS=Gallus gallus GN=MYL6 PE=1 SV=3	88.74	3e-70	C1BYL5	C1BYL5_ESOLU Myosin light polypeptide 6 OS=Esox lucius GN=MYL6 PE=2 SV=1	SPAC3A12.14	109	4e-24	COG5126	Ca2+-binding protein (EF-Hand superfamily)	TZDR	Signal transduction mechanisms ; Cytoskeleton ; Cell cycle control, cell division, chromosome partitioning ; General function prediction only ;	K05738|1|1e-70|266|dre:337226|myosin light chain 1!K12751|2|2e-68|259|dre:798632|myosin light chain 6	-	GO:0005509//calcium ion binding	-
129	PSE_GLEAN_10008398	[mRNA] locus=scaffold1473:667933:851201:+ [translate_table: standard]	110	3.9	-	5	5	5	5	85.53	4e-21	gi|466000219|gb|EMP41184.1|	Leucyl-cystinyl aminopeptidase [Chelonia mydas]	55.34	0	sp|P97629|LCAP_RAT	Leucyl-cystinyl aminopeptidase OS=Rattus norvegicus GN=Lnpep PE=1 SV=1	57.33	0	H3A174	H3A174_LATCH Uncharacterized protein (Fragment) OS=Latimeria chalumnae GN=ERAP2 PE=4 SV=1	YHR047c	335	5e-91	COG0308	Aminopeptidase N	E	Amino acid transport and metabolism ;	K13723|1|0.0|959|mcc:700118|endoplasmic reticulum aminopeptidase 2 [EC:3.4.11.-]	GO:0019885//antigen processing and presentation of endogenous peptide antigen via MHC class I;GO:0008217//regulation of blood pressure	GO:0004177//aminopeptidase activity;GO:0008270//zinc ion binding;GO:0008237//metallopeptidase activity	GO:0005788//endoplasmic reticulum lumen;GO:0016020//membrane
130	PSE_GLEAN_10016707	[mRNA] locus=scaffold183:2124013:2438573:- [translate_table: standard]	233	2.6	-	11	11	3	3	93.33	2e-06	gi|47228390|emb|CAG05210.1|	unnamed protein product [Tetraodon nigroviridis]	86.35	5e-151	sp|P20909|COBA1_RAT	Collagen alpha-1(XI) chain OS=Rattus norvegicus GN=Col11a1 PE=1 SV=2	93.33	7e-06	Q4S2C2	Q4S2C2_TETNG Chromosome undetermined SCAF14764, whole genome shotgun sequence. (Fragment) OS=Tetraodon nigroviridis GN=GSTENG00025154001 PE=4 SV=1	-	-	-	-	-	-	-	K06236|1|3e-160|567|mgp:100548707|collagen, type I/II/III/V/XI, alpha	-	-
131	PSE_GLEAN_10001031	[mRNA] locus=scaffold759:121243:176359:+ [translate_table: standard]	84	5.1	-	5	5	2	2	82.5	6e-51	gi|297287418|ref|XP_002803157.1|	PREDICTED: 6-phosphofructokinase, liver type-like [Macaca mulatta]	79.86	0	sp|P30835|K6PL_RAT	6-phosphofructokinase, liver type OS=Rattus norvegicus GN=Pfkl PE=2 SV=3	82.18	0	G1KID2	G1KID2_ANOCA 6-phosphofructokinase (Fragment) OS=Anolis carolinensis GN=PFKL PE=3 SV=1	SPBC16H5.02	585	7e-167	COG0205	6-phosphofructokinase	G	Carbohydrate transport and metabolism ;	K00850|1|0.0|1246|acs:100563919|6-phosphofructokinase [EC:2.7.1.11]	GO:0009749//response to glucose stimulus;GO:0051289//protein homotetramerization;GO:0046835//carbohydrate phosphorylation;GO:0030388//fructose 1,6-bisphosphate metabolic process;GO:0046676//negative regulation of insulin secretion;GO:0006096//glycolysis;GO:0044281//small molecule metabolic process;GO:0006002//fructose 6-phosphate metabolic process	GO:0004331//fructose-2,6-bisphosphate 2-phosphatase activity;GO:0046872//metal ion binding;GO:0070095//fructose-6-phosphate binding;GO:0042802//identical protein binding;GO:0070061//fructose binding;GO:0003872//6-phosphofructokinase activity;GO:0005524//ATP binding;GO:0019900//kinase binding	GO:0005945//6-phosphofructokinase complex
132	PSE_GLEAN_10017391	[mRNA] locus=scaffold1671:3724777:3807934:- [translate_table: standard]	80	1.7	1	1	1	1	1	94.21	8e-123	gi|470646965|ref|XP_004327209.1|	PREDICTED: serine/threonine-protein phosphatase 6 regulatory ankyrin repeat subunit A-like, partial [Tursiops truncatus]	85.6	0	sp|Q505D1|ANR28_MOUSE	Serine/threonine-protein phosphatase 6 regulatory ankyrin repeat subunit A OS=Mus musculus GN=Ankrd28 PE=1 SV=1	91.03	0	C9JBB9	C9JBB9_HUMAN Uncharacterized protein OS=Homo sapiens GN=ANKRD28 PE=4 SV=1	TP0835	199	2e-50	COG0666	FOG: Ankyrin repeat	R	General function prediction only ;	K15502|1|0.0|1661|mgp:100540387|serine/threonine-protein phosphatase 6 regulatory ankyrin repeat subunit A	-	-
133	PSE_GLEAN_10018307	[mRNA] locus=scaffold1507:3896120:3936662:- [translate_table: standard]	180	10.7	-	7	7	5	5	77.55	0	gi|6502967|gb|AAF14529.1|AF158374_1	prostaglandin endoperoxide synthase-1 [Salvelinus fontinalis]	71.4	0	sp|P23219|PGH1_HUMAN	Prostaglandin G/H synthase 1 OS=Homo sapiens GN=PTGS1 PE=1 SV=2	77.55	0	Q9PTN3	Q9PTN3_SALFO Prostaglandin endoperoxide synthase-1 OS=Salvelinus fontinalis GN=PGS-1 PE=2 SV=1	-	-	-	-	-	-	-	K00509|1|0.0|815|dre:246226|prostaglandin-endoperoxide synthase 1 [EC:1.14.99.1]	GO:0006979//response to oxidative stress;GO:0055114//oxidation-reduction process;GO:0001570//vasculogenesis;GO:0001516//prostaglandin biosynthetic process;GO:0008217//regulation of blood pressure;GO:0042221//response to chemical stimulus;GO:0001822//kidney development	GO:0046872//metal ion binding;GO:0004666//prostaglandin-endoperoxide synthase activity;GO:0004601//peroxidase activity;GO:0016702//oxidoreductase activity, acting on single donors with incorporation of molecular oxygen, incorporation of two atoms of oxygen;GO:0020037//heme binding	GO:0016021//integral to membrane;GO:0005789//endoplasmic reticulum membrane;GO:0005634//nucleus
134	PSE_GLEAN_10008681	[mRNA] locus=scaffold1934:190456:206221:- [translate_table: standard]	178	11.4	-	11	3	5	3	62.35	9e-129	gi|410922581|ref|XP_003974761.1|	PREDICTED: low molecular weight neuronal intermediate filament-like [Takifugu rubripes]	57.92	1e-112	sp|P35617|XNIF_XENLA	Low molecular weight neuronal intermediate filament OS=Xenopus laevis PE=1 SV=1	62.47	3e-124	H2ML07	H2ML07_ORYLA Uncharacterized protein OS=Oryzias latipes PE=3 SV=1	-	-	-	-	-	-	-	K07608|1|8e-118|424|xtr:448000|internexin neuronal intermediate filament protein, alpha	GO:0032502//developmental process;GO:0009987//cellular process	GO:0005200//structural constituent of cytoskeleton	GO:0005882//intermediate filament
135	PSE_GLEAN_10012340	[mRNA] locus=scaffold2470:1479904:1518936:+ [translate_table: standard]	77	13.1	-	6	6	4	4	85.94	7e-55	gi|349587565|pdb|2XSZ|A	Chain A, The Dodecameric Human Ruvbl1:ruvbl2 Complex With Truncated Domains Ii >gi|349587566|pdb|2XSZ|B Chain B, The Dodecameric Human Ruvbl1:ruvbl2 Complex With Truncated Domains Ii >gi|349587567|pdb|2XSZ|C Chain C, The Dodecameric Human Ruvbl1:ruvbl2 Complex With Truncated Domains Ii	76.26	0	sp|P60123|RUVB1_RAT	RuvB-like 1 OS=Rattus norvegicus GN=Ruvbl1 PE=1 SV=1	80.73	2e-147	G3SHX4	G3SHX4_GORGO Uncharacterized protein (Fragment) OS=Gorilla gorilla gorilla GN=RUVBL1 PE=4 SV=1	SPAPB8E5.09	547	1e-155	COG1224	DNA helicase TIP49, TBP-interacting protein	K	Transcription ;	K04499|1|0.0|741|xla:399158|RuvB-like protein 1 (pontin 52)	GO:0043967//histone H4 acetylation;GO:0032508//DNA duplex unwinding;GO:0006357//regulation of transcription from RNA polymerase II promoter;GO:0006310//DNA recombination;GO:0007283//spermatogenesis;GO:0051301//cell division;GO:0040008//regulation of growth;GO:0007067//mitosis;GO:0034080//CENP-A containing nucleosome assembly at centromere;GO:0043968//histone H2A acetylation;GO:0006281//DNA repair	GO:0005515//protein binding;GO:0016887//ATPase activity;GO:0005524//ATP binding;GO:0003678//DNA helicase activity	GO:0016020//membrane;GO:0005815//microtubule organizing center;GO:0005794//Golgi apparatus;GO:0005730//nucleolus;GO:0031011//Ino80 complex;GO:0016363//nuclear matrix;GO:0035267//NuA4 histone acetyltransferase complex;GO:0030529//ribonucleoprotein complex;GO:0071339//MLL1 complex
136	PSE_GLEAN_10001305	[mRNA] locus=scaffold1034:38719:108672:- [translate_table: standard]	41	1.3	1	1	1	1	1	96.53	4e-153	gi|74207927|dbj|BAE29089.1|	unnamed protein product [Mus musculus]	77.24	0	sp|Q13464|ROCK1_HUMAN	Rho-associated protein kinase 1 OS=Homo sapiens GN=ROCK1 PE=1 SV=1	96.53	1e-152	Q3UE22	Q3UE22_MOUSE Putative uncharacterized protein (Fragment) OS=Mus musculus GN=Rock1 PE=2 SV=1	ECU01g1320	288	5e-77	COG0515	Serine/threonine protein kinase	RTKL	General function prediction only ; Signal transduction mechanisms ; Transcription ; Replication, recombination and repair ;	K04514|1|0.0|2101|dre:100329779|Rho-associated, coiled-coil containing protein kinase [EC:2.7.11.1]	GO:0050901//leukocyte tethering or rolling;GO:0016525//negative regulation of angiogenesis;GO:0032060//bleb assembly;GO:0045616//regulation of keratinocyte differentiation;GO:0003383//apical constriction;GO:0032970//regulation of actin filament-based process;GO:0022614//membrane to membrane docking;GO:0030036//actin cytoskeleton organization;GO:0006468//protein phosphorylation;GO:0043524//negativ…	GO:0005543//phospholipid binding;GO:0046872//metal ion binding;GO:0004674//protein serine/threonine kinase activity;GO:0005524//ATP binding	GO:0000139//Golgi membrane;GO:0005814//centriole;GO:0032059//bleb
137	PSE_GLEAN_10003835	[mRNA] locus=scaffold1502:193589:219076:- [translate_table: standard]	135	7.7	-	7	7	4	4	69.16	3e-130	gi|194238473|ref|XP_001917448.1|	PREDICTED: intestinal-type alkaline phosphatase-like, partial [Equus caballus]	68.21	0	sp|P15693|PPBI1_RAT	Intestinal-type alkaline phosphatase 1 OS=Rattus norvegicus GN=Alpi PE=1 SV=1	70.35	0	H3B3E8	H3B3E8_LATCH Alkaline phosphatase (Fragment) OS=Latimeria chalumnae PE=3 SV=1	XF0657	325	1e-88	COG1785	Alkaline phosphatase	P	Inorganic ion transport and metabolism ;	K01077|1|0.0|696|dre:574009|alkaline phosphatase [EC:3.1.3.1]	GO:0016311//dephosphorylation;GO:0016310//phosphorylation	GO:0046872//metal ion binding;GO:0004035//alkaline phosphatase activity	GO:0031225//anchored to membrane;GO:0016021//integral to membrane;GO:0005886//plasma membrane
138	PSE_GLEAN_10005363	[mRNA] locus=scaffold428:289078:311949:+ [translate_table: standard]	331	15	-	22	16	8	5	61.84	5e-146	gi|348524749|ref|XP_003449885.1|	PREDICTED: collagenase 3-like [Oreochromis niloticus]	57.55	6e-141	sp|P45452|MMP13_HUMAN	Collagenase 3 OS=Homo sapiens GN=MMP13 PE=1 SV=1	61.67	7e-127	Q6P0J8	Q6P0J8_DANRE Mmp13 protein OS=Danio rerio GN=mmp13a PE=2 SV=1	MA4674	55.1	3e-07	COG5549	Predicted Zn-dependent protease	O	Posttranslational modification, protein turnover, chaperones ;	K07994|1|7e-141|501|hsa:4322|matrix metalloproteinase-13 (collagenase 3) [EC:3.4.24.-]	GO:0050896//response to stimulus;GO:0048856//anatomical structure development;GO:0022617//extracellular matrix disassembly;GO:0019538//protein metabolic process;GO:0007275//multicellular organismal development;GO:0044237//cellular metabolic process	GO:0046872//metal ion binding;GO:0008237//metallopeptidase activity;GO:0005515//protein binding	GO:0005581//collagen;GO:0005615//extracellular space
139	PSE_GLEAN_10015734	[mRNA] locus=scaffold1015:2552453:2562685:+ [translate_table: standard]	73	11	-	2	2	1	1	90	4e-09	gi|47207117|emb|CAF93073.1|	unnamed protein product [Tetraodon nigroviridis]	54.47	4e-29	sp|O95881|TXD12_HUMAN	Thioredoxin domain-containing protein 12 OS=Homo sapiens GN=TXNDC12 PE=1 SV=1	90	2e-08	Q4T209	Q4T209_TETNG Chromosome undetermined SCAF10395, whole genome shotgun sequence. (Fragment) OS=Tetraodon nigroviridis GN=GSTENG00008554001 PE=4 SV=1	-	-	-	-	-	-	-	K05360|1|3e-32|136|dre:324900|protein-disulfide reductase (glutathione) [EC:1.8.4.2]!K15456|4|4e-30|129|tgu:100225061|protein KTI12	-	-
140	PSE_GLEAN_10010732	[mRNA] locus=scaffold2655:821170:838682:- [translate_table: standard]	137	3.7	-	4	4	2	2	98	2e-70	gi|28630180|gb|AAN73354.1|	ribosomal protein L19 [Scyliorhinus canicula]	97.42	8e-80	sp|P84100|RL19_RAT	60S ribosomal protein L19 OS=Rattus norvegicus GN=Rpl19 PE=1 SV=1	98	9e-70	Q801I6	Q801I6_SCYCA Ribosomal protein L19 (Fragment) OS=Scyliorhinus canicula PE=2 SV=1	SPCC1682.14	194	4e-49	COG2147	Ribosomal protein L19E	J	Translation, ribosomal structure and biogenesis ;	K02885|1|8e-80|298|ecb:100034006|large subunit ribosomal protein L19e	GO:0006413//translational initiation;GO:0019083//viral transcription;GO:0006414//translational elongation;GO:0006415//translational termination;GO:0006614//SRP-dependent cotranslational protein targeting to membrane;GO:0000184//nuclear-transcribed mRNA catabolic process, nonsense-mediated decay	GO:0003723//RNA binding;GO:0003735//structural constituent of ribosome	GO:0022625//cytosolic large ribosomal subunit
141	PSE_GLEAN_10013233	[mRNA] locus=scaffold332:1188298:1220587:+ [translate_table: standard]	45	9.5	-	3	3	2	2	86.3	4e-32	gi|297493942|gb|ADI40693.1|	NADH dehydrogenase Fe-S protein 4, 18kDa [Rousettus leschenaultii]	85.34	2e-56	sp|Q0MQH0|NDUS4_GORGO	NADH dehydrogenase [ubiquinone] iron-sulfur protein 4, mitochondrial OS=Gorilla gorilla gorilla GN=NDUFS4 PE=2 SV=1	89.16	6e-38	G3TEK3	G3TEK3_LOXAF Uncharacterized protein (Fragment) OS=Loxodonta africana GN=NDUFS4 PE=4 SV=1	-	-	-	-	-	-	-	K03937|1|1e-56|217|xtr:100125122|NADH dehydrogenase (ubiquinone) Fe-S protein 4 [EC:1.6.5.3 1.6.99.3]	GO:0048146//positive regulation of fibroblast proliferation;GO:0001932//regulation of protein phosphorylation;GO:0007420//brain development;GO:0072593//reactive oxygen species metabolic process;GO:0006120//mitochondrial electron transport, NADH to ubiquinone;GO:0019933//cAMP-mediated signaling;GO:0032981//mitochondrial respiratory chain complex I assembly;GO:0044281//small molecule metabolic proc…	GO:0008137//NADH dehydrogenase (ubiquinone) activity	GO:0005747//mitochondrial respiratory chain complex I
142	PSE_GLEAN_10020381	[mRNA] locus=scaffold749:3454555:3626327:+ [translate_table: standard]	31	4.6	-	1	1	1	1	93.88	1e-19	gi|47230015|emb|CAG10429.1|	unnamed protein product [Tetraodon nigroviridis]	93.18	3e-158	sp|Q6P0D0|QKIA_DANRE	Protein quaking-A OS=Danio rerio GN=qkia PE=2 SV=2	93.88	3e-19	Q4RMF3	Q4RMF3_TETNG Chromosome 10 SCAF15019, whole genome shotgun sequence. (Fragment) OS=Tetraodon nigroviridis GN=GSTENG00032070001 PE=4 SV=1	SPCC962.06c_1	101	2e-21	COG5176	Splicing factor (branch point binding protein)	A	RNA processing and modification ;	K14945|1|4e-135|481|gga:374204|protein quaking	GO:0051028//mRNA transport;GO:0010628//positive regulation of gene expression;GO:0070935//3'-UTR-mediated mRNA stabilization;GO:0006397//mRNA processing;GO:0008380//RNA splicing;GO:0007519//skeletal muscle tissue development;GO:0007286//spermatid development;GO:0006417//regulation of translation;GO:0042692//muscle cell differentiation;GO:0042759//long-chain fatty acid biosynthetic process;GO:0008…	GO:0003723//RNA binding;GO:0017124//SH3 domain binding	GO:0005737//cytoplasm;GO:0005730//nucleolus;GO:0005886//plasma membrane
143	PSE_GLEAN_10013967	[mRNA] locus=scaffold443:789681:1098733:+ [translate_table: standard]	214	3.5	-	14	6	9	5	95	3e-13	gi|326677163|ref|XP_001922113.2|	PREDICTED: ryanodine receptor 3 [Danio rerio]	84.06	0	sp|Q9TS33|RYR3_RABIT	Ryanodine receptor 3 OS=Oryctolagus cuniculus PE=1 SV=1	95	1e-12	Q5RGQ4	Q5RGQ4_DANRE Novel protein similar to vertebrate ryanodine receptor 3 (RYR3) (Fragment) OS=Danio rerio GN=ryr3 PE=4 SV=1	-	-	-	-	-	-	-	K04963|1|0.0|2631|dre:561350|ryanodine receptor 3	-	-	GO:0016528//sarcoplasm;GO:0044425//membrane part;GO:0044444//cytoplasmic part
144	PSE_GLEAN_10019319	[mRNA] locus=scaffold33:1568946:1642614:+ [translate_table: standard]	37	1.8	-	1	1	1	1	90.24	0	gi|254588106|ref|NP_956881.2|	GMP synthase [Danio rerio]	87.84	0	sp|Q4V7C6|GUAA_RAT	GMP synthase [glutamine-hydrolyzing] OS=Rattus norvegicus GN=Gmps PE=1 SV=1	90.24	0	B8JLW8	B8JLW8_DANRE Guanine monphosphate synthetase OS=Danio rerio GN=gmps PE=4 SV=1	slr0213_2	184	3e-46	COG0519	GMP synthase, PP-ATPase domain/subunit	F	Nucleotide transport and metabolism ;	K01951|1|0.0|1185|dre:393559|GMP synthase (glutamine-hydrolysing) [EC:6.3.5.2]	GO:0009113//purine nucleobase biosynthetic process;GO:0006541//glutamine metabolic process;GO:0006177//GMP biosynthetic process	GO:0003921//GMP synthase activity;GO:0003922//GMP synthase (glutamine-hydrolyzing) activity;GO:0005524//ATP binding;GO:0016462//pyrophosphatase activity	GO:0005829//cytosol
145	PSE_GLEAN_10014753	[mRNA] locus=scaffold1391:1988286:2043823:- [translate_table: standard]	35	2.1	-	1	1	1	1	89.16	1e-79	gi|86370970|gb|ABC94623.1|	lethal giant larvae-like 1 [Ictalurus punctatus]	73.06	0	sp|Q15334|L2GL1_HUMAN	Lethal(2) giant larvae protein homolog 1 OS=Homo sapiens GN=LLGL1 PE=1 SV=3	89.16	4e-79	Q2HYN6	Q2HYN6_ICTPU Lethal giant larvae-like 1 (Fragment) OS=Ictalurus punctatus PE=2 SV=1	-	-	-	-	-	-	-	K06094|1|0.0|1435|oaa:100079389|lethal giant larvae	GO:0003407//neural retina development;GO:0008593//regulation of Notch signaling pathway;GO:0048919//posterior lateral line neuromast development	-	GO:0016323//basolateral plasma membrane
146	PSE_GLEAN_10004044	[mRNA] locus=scaffold1939:386412:450621:+ [translate_table: standard]	94	7.7	-	3	3	3	3	84.89	2e-69	gi|441597397|ref|XP_004087379.1|	PREDICTED: LOW QUALITY PROTEIN: PDZ and LIM domain protein 7 [Nomascus leucogenys]	80.56	2e-107	sp|Q679P3|PDLI7_CHICK	PDZ and LIM domain protein 7 OS=Gallus gallus GN=PDLIM7 PE=1 SV=1	88.12	9e-107	H2S0S6	H2S0S6_TAKRU Uncharacterized protein OS=Takifugu rubripes GN=PDLIM7 PE=4 SV=1	-	-	-	-	-	-	-	K05760|1|4e-32|139|cel:C28H8.6|paxillin	GO:0045669//positive regulation of osteoblast differentiation;GO:0030036//actin cytoskeleton organization;GO:0006898//receptor-mediated endocytosis	GO:0005515//protein binding	GO:0001726//ruffle;GO:0001725//stress fiber;GO:0005925//focal adhesion;GO:0005737//cytoplasm
147	PSE_GLEAN_10009583	[mRNA] locus=scaffold231:602546:755810:+ [translate_table: standard]	253	9.4	-	11	11	8	8	93.28	2e-41	gi|269994079|dbj|BAI50089.1|	erythrocyte protein band 4.1-like 3 isoform B [Mus musculus]	93.28	2e-42	sp|Q9WV92|E41L3_MOUSE	Band 4.1-like protein 3 OS=Mus musculus GN=Epb41l3 PE=1 SV=1	93.28	6e-41	D0VYV6	D0VYV6_MOUSE Erythrocyte protein band 4.1-like 3 isoform B OS=Mus musculus GN=Epb4.1l3 PE=2 SV=1	-	-	-	-	-	-	-	K06107|1|0.0|931|rno:116724|erythrocyte membrane protein band 4.1	-	GO:0005515//protein binding	GO:0005911//cell-cell junction;GO:0033270//paranode region of axon;GO:0044224//juxtaparanode region of axon;GO:0016020//membrane
148	PSE_GLEAN_10008754	[mRNA] locus=scaffold2170:56569:73219:- [translate_table: standard]	23	9.7	-	1	1	1	1	73.33	5e-55	gi|223646132|gb|ACN09824.1|	NADH dehydrogenase 1 alpha subcomplex subunit 11 [Salmo salar] >gi|223671979|gb|ACN12171.1| NADH dehydrogenase 1 alpha subcomplex subunit 11 [Salmo salar]	50.38	3e-33	sp|Q8HXG6|NDUAB_BOVIN	NADH dehydrogenase [ubiquinone] 1 alpha subcomplex subunit 11 OS=Bos taurus GN=NDUFA11 PE=1 SV=3	73.39	8e-42	H3B1G6	H3B1G6_LATCH Uncharacterized protein (Fragment) OS=Latimeria chalumnae GN=NDUFA11 PE=4 SV=1	-	-	-	-	-	-	-	K03956|1|2e-53|207|xtr:100170627|NADH dehydrogenase (ubiquinone) 1 alpha subcomplex 11 [EC:1.6.5.3]	-	-	GO:0016021//integral to membrane
149	PSE_GLEAN_10020029	[mRNA] locus=scaffold391:3896317:3925004:- [translate_table: standard]	55	12	-	2	2	2	2	90.67	1e-108	gi|348523375|ref|XP_003449199.1|	PREDICTED: pre-mRNA-splicing factor SPF27-like [Oreochromis niloticus]	88.44	2e-110	sp|Q5RKQ0|SPF27_DANRE	Pre-mRNA-splicing factor SPF27 OS=Danio rerio GN=bcas2 PE=2 SV=1	93.02	2e-30	G3NMR1	G3NMR1_GASAC Uncharacterized protein OS=Gasterosteus aculeatus GN=BCAS2 PE=4 SV=1	-	-	-	-	-	-	-	K12861|1|2e-110|397|dre:493614|pre-mRNA-splicing factor SPF27	GO:0000375//RNA splicing, via transesterification reactions;GO:0006397//mRNA processing	GO:0005515//protein binding	GO:0005730//nucleolus;GO:0005681//spliceosomal complex
150	PSE_GLEAN_10015078	[mRNA] locus=scaffold3396:1076432:1088032:+ [translate_table: standard]	43	12.3	-	2	2	1	1	70.21	5e-14	gi|297469581|ref|XP_002707086.1|	PREDICTED: replication protein A 14 kDa subunit-like, partial [Bos taurus]	65.22	3e-35	sp|P35244|RFA3_HUMAN	Replication protein A 14 kDa subunit OS=Homo sapiens GN=RPA3 PE=1 SV=1	69.23	8e-18	B5MC59	B5MC59_HUMAN Replication protein A 14 kDa subunit OS=Homo sapiens GN=RPA3 PE=4 SV=1	-	-	-	-	-	-	-	K10740|1|8e-36|148|xtr:549380|replication factor A3	GO:0000718//nucleotide-excision repair, DNA damage removal;GO:0000084//S phase of mitotic cell cycle;GO:0000075//cell cycle checkpoint;GO:0006283//transcription-coupled nucleotide-excision repair;GO:0000730//DNA recombinase assembly;GO:0006297//nucleotide-excision repair, DNA gap filling;GO:0006271//DNA strand elongation involved in DNA replication;GO:0032201//telomere maintenance via semi-conser…	GO:0005515//protein binding;GO:0003697//single-stranded DNA binding	GO:0005654//nucleoplasm;GO:0005737//cytoplasm;GO:0005662//DNA replication factor A complex
151	PSE_GLEAN_10003513	[mRNA] locus=scaffold3672:457598:577382:- [translate_table: standard]	27	1.5	-	2	2	2	2	81.72	9e-39	gi|47221644|emb|CAF97909.1|	unnamed protein product [Tetraodon nigroviridis]	68.71	1e-57	sp|Q9CR30|JOS2_MOUSE	Josephin-2 OS=Mus musculus GN=Josd2 PE=2 SV=1	81.72	3e-38	Q4SN73	Q4SN73_TETNG Chromosome 8 SCAF14543, whole genome shotgun sequence OS=Tetraodon nigroviridis GN=GSTENG00015410001 PE=4 SV=1	-	-	-	-	-	-	-	K15235|1|1e-61|239|dre:393120|josephin [EC:3.4.19.12]	GO:0021551//central nervous system morphogenesis	GO:0008242//omega peptidase activity	-
152	PSE_GLEAN_10003692	[mRNA] locus=scaffold3133:575277:598365:+ [translate_table: standard]	131	19.7	-	3	3	3	3	100	3e-60	gi|449494269|ref|XP_004175291.1|	PREDICTED: transcription elongation factor B polypeptide 1 isoform 2 [Taeniopygia guttata]	100	1e-61	sp|Q15369|ELOC_HUMAN	Transcription elongation factor B polypeptide 1 OS=Homo sapiens GN=TCEB1 PE=1 SV=1	100	3e-60	B9EN56	B9EN56_SALSA Transcription elongation factor B polypeptide 1 OS=Salmo salar GN=ELOC PE=4 SV=1	-	-	-	-	-	-	-	K03872|1|2e-62|238|ssc:100153381|transcription elongation factor B, polypeptide 1	GO:0032968//positive regulation of transcription elongation from RNA polymerase II promoter;GO:0006414//translational elongation;GO:0061418//regulation of transcription from RNA polymerase II promoter in response to hypoxia;GO:0006511//ubiquitin-dependent protein catabolic process;GO:0016567//protein ubiquitination;GO:0019048//virus-host interaction;GO:0050434//positive regulation of viral transc…	GO:0003746//translation elongation factor activity;GO:0004842//ubiquitin-protein ligase activity;GO:0032403//protein complex binding	GO:0005654//nucleoplasm;GO:0005829//cytosol;GO:0030891//VCB complex
153	PSE_GLEAN_10003775	[mRNA] locus=scaffold2265:366465:391124:+ [translate_table: standard]	40	1.5	1	1	1	1	1	88.58	0	gi|348523159|ref|XP_003449091.1|	PREDICTED: ephrin type-B receptor 3-like [Oreochromis niloticus]	82.62	0	sp|P54753|EPHB3_HUMAN	Ephrin type-B receptor 3 OS=Homo sapiens GN=EPHB3 PE=1 SV=2	87.47	0	F1QHF1	F1QHF1_DANRE Uncharacterized protein (Fragment) OS=Danio rerio PE=4 SV=1	YAR019c	108	7e-23	COG0515	Serine/threonine protein kinase	RTKL	General function prediction only ; Signal transduction mechanisms ; Transcription ; Replication, recombination and repair ;	K05112|1|0.0|1720|dre:555957|Eph receptor B3 [EC:2.7.10.1]	GO:0001525//angiogenesis;GO:0032314//regulation of Rac GTPase activity;GO:0060021//palate development;GO:0043088//regulation of Cdc42 GTPase activity;GO:0022407//regulation of cell-cell adhesion;GO:0034446//substrate adhesion-dependent cell spreading;GO:0048013//ephrin receptor signaling pathway;GO:0046777//protein autophosphorylation;GO:0001655//urogenital system development;GO:0060997//dendriti…	GO:0005003//ephrin receptor activity;GO:0008046//axon guidance receptor activity;GO:0005524//ATP binding	GO:0030425//dendrite;GO:0005887//integral to plasma membrane
154	PSE_GLEAN_10003952	[mRNA] locus=scaffold1380:138703:161187:+ [translate_table: standard]	545	12.1	-	16	16	5	5	77.78	9e-08	gi|410053417|ref|XP_512453.4|	PREDICTED: A kinase (PRKA) anchor protein 8-like [Pan troglodytes]	63.46	7e-06	sp|Q5ZJ02|ZN326_CHICK	DBIRD complex subunit ZNF326 OS=Gallus gallus GN=ZNF326 PE=2 SV=3	77.78	3e-07	H2QFM2	H2QFM2_PANTR Uncharacterized protein OS=Pan troglodytes GN=AKAP8L PE=4 SV=1	-	-	-	-	-	-	-	K15978|1|1e-116|421|mgp:100546456|A-kinase anchor protein 8-like protein	-	GO:0005515//protein binding	GO:0016363//nuclear matrix
155	PSE_GLEAN_10007431	[mRNA] locus=scaffold2263:55502:157672:- [translate_table: standard]	184	18.1	-	14	10	8	6	79.78	4e-74	gi|348546081|ref|XP_003460507.1|	PREDICTED: far upstream element-binding protein 3-like, partial [Oreochromis niloticus]	68.71	0	sp|Q96I24|FUBP3_HUMAN	Far upstream element-binding protein 3 OS=Homo sapiens GN=FUBP3 PE=1 SV=2	88.62	5e-73	F1QED0	F1QED0_DANRE Uncharacterized protein (Fragment) OS=Danio rerio GN=zgc:101598 PE=4 SV=1	-	-	-	-	-	-	-	K13210|1|0.0|776|dre:493616|far upstream element-binding protein	GO:0006351//transcription, DNA-dependent	GO:0003723//RNA binding	GO:0044424//intracellular part
156	PSE_GLEAN_10015953	[mRNA] locus=scaffold173:1960821:1976905:- [translate_table: standard]	50	3.3	-	1	1	1	1	78.1	6e-52	gi|465957227|gb|EMP27303.1|	Phosphopantothenate--cysteine ligase [Chelonia mydas]	61.2	2e-96	sp|Q9HAB8|PPCS_HUMAN	Phosphopantothenate--cysteine ligase OS=Homo sapiens GN=PPCS PE=1 SV=2	86.4	1e-57	G5E320	G5E320_9PIPI Putative phosphopantothenoylcysteine synthetase (Fragment) OS=Pipa carvalhoi PE=2 SV=1	SPCC4B3.18	262	5e-70	COG0452	Phosphopantothenoylcysteine synthetase/decarboxylase	H	Coenzyme transport and metabolism ;	K01922|1|2e-121|435|dre:561272|phosphopantothenate-cysteine ligase [EC:6.3.2.5]	-	GO:0016874//ligase activity	-
157	PSE_GLEAN_10017421	[mRNA] locus=scaffold1177:520895:622023:- [translate_table: standard]	2756	31	-	119	68	40	23	98.03	4e-176	gi|29983|emb|CAA39363.1|	clathrin heavy chain [Homo sapiens]	93.52	0	sp|Q00610|CLH1_HUMAN	Clathrin heavy chain 1 OS=Homo sapiens GN=CLTC PE=1 SV=5	97.63	0	H9FPR7	H9FPR7_MACMU Clathrin heavy chain 1 OS=Macaca mulatta GN=CLTC PE=2 SV=1	-	-	-	-	-	-	-	K04646|1|0.0|3079|bta:281080|clathrin heavy chain	GO:0007411//axon guidance;GO:0042059//negative regulation of epidermal growth factor receptor signaling pathway;GO:0033572//transferrin transport;GO:0048011//neurotrophin TRK receptor signaling pathway;GO:0016044//cellular membrane organization;GO:0006886//intracellular protein transport;GO:0007030//Golgi organization;GO:0019886//antigen processing and presentation of exogenous peptide antigen vi…	GO:0030506//ankyrin binding;GO:0005198//structural molecule activity;GO:0008022//protein C-terminus binding;GO:0031072//heat shock protein binding;GO:0042277//peptide binding	GO:0030132//clathrin coat of coated pit;GO:0030669//clathrin-coated endocytic vesicle membrane;GO:0032588//trans-Golgi network membrane;GO:0030130//clathrin coat of trans-Golgi network vesicle;GO:0042470//melanosome;GO:0005829//cytosol;GO:0005819//spindle;GO:0030315//T-tubule;GO:0031523//Myb complex;GO:0005739//mitochondrion
158	PSE_GLEAN_10001240	[mRNA] locus=scaffold3534:125924:204764:+ [translate_table: standard]	29	1.8	1	1	1	1	1	91.03	4e-78	gi|211939514|pdb|3F0W|A	Chain A, Human Numb-Like Protein, Phosphotyrosine Interaction Domain	60.23	6e-56	sp|Q9XTY6|NUMB1_CAEEL	Numb-related protein 1 OS=Caenorhabditis elegans GN=num-1 PE=1 SV=1	97.62	7e-16	Q4THP8	Q4THP8_TETNG Chromosome undetermined SCAF2773, whole genome shotgun sequence. (Fragment) OS=Tetraodon nigroviridis GN=GSTENG00000446001 PE=4 SV=1	-	-	-	-	-	-	-	K06057|1|0.0|769|dre:497616|numb	GO:0050769//positive regulation of neurogenesis;GO:0045746//negative regulation of Notch signaling pathway;GO:0034332//adherens junction organization;GO:0060319//primitive erythrocyte differentiation;GO:0007409//axonogenesis;GO:0060487//lung epithelial cell differentiation;GO:0045664//regulation of neuron differentiation;GO:0021670//lateral ventricle development;GO:0007368//determination of left/…	GO:0045296//cadherin binding;GO:0045294//alpha-catenin binding;GO:0008013//beta-catenin binding	GO:0016323//basolateral plasma membrane;GO:0019897//extrinsic to plasma membrane;GO:0005769//early endosome;GO:0005634//nucleus;GO:0016324//apical plasma membrane
159	PSE_GLEAN_10011073	[mRNA] locus=scaffold816:1344760:1345905:+ [translate_table: standard]	21	13	-	1	1	1	1	96.74	3e-47	gi|465969587|gb|EMP32099.1|	Peptidyl-prolyl cis-trans isomerase NIMA-interacting 4 [Chelonia mydas]	93.48	1e-46	sp|Q9CWW6|PIN4_MOUSE	Peptidyl-prolyl cis-trans isomerase NIMA-interacting 4 OS=Mus musculus GN=Pin4 PE=2 SV=1	96.74	5e-46	H2ZXW8	H2ZXW8_LATCH Uncharacterized protein OS=Latimeria chalumnae GN=PIN4 PE=4 SV=1	CAC0279	75.9	2e-14	COG0760	Parvulin-like peptidyl-prolyl isomerase	O	Posttranslational modification, protein turnover, chaperones ;	K09579|1|1e-46|184|mcc:699273|peptidyl-prolyl cis-trans isomerase NIMA-interacting 4 [EC:5.2.1.8]	GO:0006457//protein folding;GO:0006364//rRNA processing	GO:0003681//bent DNA binding;GO:0003690//double-stranded DNA binding;GO:0003755//peptidyl-prolyl cis-trans isomerase activity	GO:0005730//nucleolus;GO:0005819//spindle;GO:0005759//mitochondrial matrix;GO:0030684//preribosome
160	PSE_GLEAN_10009651	[mRNA] locus=scaffold1063:574839:612438:- [translate_table: standard]	98	1.9	-	4	4	4	4	91.94	3e-177	gi|297263966|ref|XP_001113916.2|	PREDICTED: prolow-density lipoprotein receptor-related protein 1, partial [Macaca mulatta]	76.93	0	sp|P98157|LRP1_CHICK	Low-density lipoprotein receptor-related protein 1 OS=Gallus gallus GN=LRP1 PE=2 SV=1	85.2	5e-108	H2NHS5	H2NHS5_PONAB Uncharacterized protein (Fragment) OS=Pongo abelii GN=LRP1 PE=4 SV=1	-	-	-	-	-	-	-	K04550|1|0.0|3726|gga:396170|low density lipoprotein-related protein 1 (alpha-2-macroglobulin receptor)	GO:0042953//lipoprotein transport;GO:0035909//aorta morphogenesis;GO:0006898//receptor-mediated endocytosis;GO:0007568//aging;GO:2000587//negative regulation of platelet-derived growth factor receptor-beta signaling pathway;GO:0008283//cell proliferation;GO:0008203//cholesterol metabolic process;GO:0010875//positive regulation of cholesterol efflux;GO:0007205//protein kinase C-activating G-protei…	GO:0005041//low-density lipoprotein receptor activity;GO:0005509//calcium ion binding;GO:0070325//lipoprotein particle receptor binding;GO:0002020//protease binding;GO:0032403//protein complex binding;GO:0042954//lipoprotein transporter activity;GO:0034185//apolipoprotein binding	GO:0005905//coated pit;GO:0030425//dendrite;GO:0043025//neuronal cell body;GO:0005768//endosome;GO:0048471//perinuclear region of cytoplasm;GO:0030136//clathrin-coated vesicle;GO:0005887//integral to plasma membrane;GO:0005634//nucleus
161	PSE_GLEAN_10017227	[mRNA] locus=scaffold1903:1385726:1391861:- [translate_table: standard]	27	6.1	-	2	2	1	1	100	6e-40	gi|289594446|gb|ADD12004.1|	ribosomal protein L36a [Sparus aurata]	100	4e-44	sp|P61486|RL36A_TAKRU	60S ribosomal protein L36a OS=Takifugu rubripes GN=rpl36a PE=3 SV=2	100	1e-42	C1BIV1	C1BIV1_OSMMO 60S ribosomal protein L36a OS=Osmerus mordax GN=RL36A PE=3 SV=1	YNL162w	133	1e-31	COG1631	Ribosomal protein L44E	J	Translation, ribosomal structure and biogenesis ;	K02929|1|1e-44|178|cfa:480987|large subunit ribosomal protein L44e	-	-
162	PSE_GLEAN_10004893	[mRNA] locus=scaffold1817:146124:193617:+ [translate_table: standard]	227	11.4	-	11	11	6	6	88.79	3e-113	gi|148694357|gb|EDL26304.1|	mCG142343 [Mus musculus]	86.57	0	sp|Q9BZZ5|API5_HUMAN	Apoptosis inhibitor 5 OS=Homo sapiens GN=API5 PE=1 SV=3	87.95	6e-97	F1NRW3	F1NRW3_CHICK Apoptosis inhibitor 5 (Fragment) OS=Gallus gallus GN=API5 PE=4 SV=1	-	-	-	-	-	-	-	-	-	GO:0017134//fibroblast growth factor binding	GO:0005737//cytoplasm;GO:0005730//nucleolus;GO:0005681//spliceosomal complex
163	PSE_GLEAN_10006609	[mRNA] locus=scaffold3550:384061:467622:- [translate_table: standard]	87	9.5	-	4	4	3	3	73.86	3e-151	gi|348528813|ref|XP_003451910.1|	PREDICTED: UPF0160 protein MYG1, mitochondrial-like [Oreochromis niloticus]	66.36	7e-127	sp|Q641W2|MYG1_RAT	UPF0160 protein MYG1, mitochondrial OS=Rattus norvegicus GN=Myg1 PE=1 SV=1	75	5e-150	H3B2C3	H3B2C3_LATCH Uncharacterized protein OS=Latimeria chalumnae GN=C12orf10 PE=4 SV=1	SPAC694.04c	301	1e-81	COG4286	Uncharacterized conserved protein related to MYG1 family	S	Function unknown ;	-	-	-
164	PSE_GLEAN_10007382	[mRNA] locus=scaffold2132:498991:560130:+ [translate_table: standard]	59	1.5	-	1	1	1	1	70.18	8e-13	gi|269847191|ref|NP_001157505.2|	microtubule-associated protein 4 [Felis catus] >gi|269819863|gb|ACK86564.2| microtubule-associated protein 4 [Felis catus]	66.67	1e-10	sp|P36225|MAP4_BOVIN	Microtubule-associated protein 4 OS=Bos taurus GN=MAP4 PE=1 SV=1	70.18	3e-12	C6ZLB4	C6ZLB4_FELCA Microtubule-associated protein OS=Felis catus GN=MAP4 PE=2 SV=2	-	-	-	-	-	-	-	K10431|1|9e-14|80.5|ecb:100064374|microtubule-associated protein 4	-	GO:0005198//structural molecule activity;GO:0005515//protein binding	GO:0005875//microtubule associated complex;GO:0005737//cytoplasm;GO:0005886//plasma membrane
165	PSE_GLEAN_10006188	[mRNA] locus=scaffold177:779489:815092:+ [translate_table: standard]	1118	32.1	-	52	52	14	14	79.71	0	gi|348513532|ref|XP_003444296.1|	PREDICTED: aldehyde dehydrogenase family 9 member A1-like [Oreochromis niloticus]	75.9	0	sp|Q19A30|AL9A1_ORYLA	Aldehyde dehydrogenase family 9 member A1 OS=Oryzias latipes GN=aldh9A1 PE=2 SV=1	78.82	0	H2MGN4	H2MGN4_ORYLA Uncharacterized protein (Fragment) OS=Oryzias latipes GN=Ola.6101 PE=3 SV=1	BMEI1382	489	4e-138	COG1012	NAD-dependent aldehyde dehydrogenases	C	Energy production and conversion ;	K00149|1|0.0|799|dre:100005587|aldehyde dehydrogenase family 9 member A1 [EC:1.2.1.47 1.2.1.3]	GO:0055114//oxidation-reduction process;GO:0042445//hormone metabolic process;GO:0001889//liver development;GO:0045329//carnitine biosynthetic process;GO:0006081//cellular aldehyde metabolic process;GO:0001822//kidney development;GO:0042136//neurotransmitter biosynthetic process;GO:0019285//glycine betaine biosynthetic process from choline	GO:0033737//1-pyrroline dehydrogenase activity;GO:0051287//NAD binding;GO:0008802//betaine-aldehyde dehydrogenase activity;GO:0043176//amine binding;GO:0004028//3-chloroallyl aldehyde dehydrogenase activity;GO:0019145//aminobutyraldehyde dehydrogenase activity;GO:0042803//protein homodimerization activity;GO:0047105//4-trimethylammoniobutyraldehyde dehydrogenase activity	GO:0005829//cytosol;GO:0005739//mitochondrion;GO:0005886//plasma membrane
166	PSE_GLEAN_10002295	[mRNA] locus=scaffold3196:196952:229156:+ [translate_table: standard]	37	2.4	-	1	1	1	1	91.92	2e-165	gi|160774203|gb|AAI55285.1|	Mediator of cell motility 1 [Danio rerio]	91.25	6e-165	sp|Q803S3|MEMO1_DANRE	Protein MEMO1 OS=Danio rerio GN=memo1 PE=2 SV=1	91.92	6e-165	A9JTC4	A9JTC4_DANRE Mediator of cell motility 1 OS=Danio rerio GN=memo1 PE=2 SV=1	SPAC4H3.04c	224	1e-58	COG1355	Predicted dioxygenase	R	General function prediction only ;	K06990|1|6e-165|580|dre:327360|	GO:0032886//regulation of microtubule-based process	GO:0042277//peptide binding	GO:0005829//cytosol;GO:0005634//nucleus
167	PSE_GLEAN_10016550	[mRNA] locus=scaffold598:270561:367619:- [translate_table: standard]	15	1.6	-	1	1	1	1	85.71	2e-11	gi|301625704|ref|XP_002942042.1|	PREDICTED: hypothetical protein LOC100489543 [Xenopus (Silurana) tropicalis]	79.19	1e-62	sp|Q86VM9|ZCH18_HUMAN	Zinc finger CCCH domain-containing protein 18 OS=Homo sapiens GN=ZC3H18 PE=1 SV=2	85.71	6e-10	Q86YU5	Q86YU5_HUMAN Conserved nuclear protein NHN1, isoform CRA_d (Fragment) OS=Homo sapiens GN=FLJ00419 PE=2 SV=1	-	-	-	-	-	-	-	K13092|1|4e-68|260|oaa:100076617|nuclear protein NHN1	-	GO:0005488//binding	-
168	PSE_GLEAN_10020103	[mRNA] locus=scaffold25:5808729:5826316:+ [translate_table: standard]	969	35.5	-	40	40	17	17	92.34	8e-125	gi|201723|gb|AAA40337.1|	t complex polypeptide 1, partial [Mus musculus]	91.28	3e-89	sp|P50157|TCPA_AMBME	T-complex protein 1 subunit alpha (Fragment) OS=Ambystoma mexicanum PE=2 SV=1	91.57	0	F7FVH7	F7FVH7_ORNAN T-complex protein 1 subunit alpha OS=Ornithorhynchus anatinus GN=TCP1 PE=3 SV=1	SPBC12D12.03	726	0	COG0459	Chaperonin GroEL (HSP60 family)	O	Posttranslational modification, protein turnover, chaperones ;	K09493|1|0.0|1046|dre:30477|T-complex protein 1 subunit alpha	GO:0051084//'de novo' posttranslational protein folding;GO:0070121//Kupffer's vesicle development;GO:0007021//tubulin complex assembly	GO:0005524//ATP binding;GO:0051082//unfolded protein binding	GO:0030054//cell junction;GO:0005730//nucleolus;GO:0005874//microtubule;GO:0005832//chaperonin-containing T-complex;GO:0005720//nuclear heterochromatin;GO:0005794//Golgi apparatus;GO:0005886//plasma membrane;GO:0000242//pericentriolar material
169	PSE_GLEAN_10019844	[mRNA] locus=scaffold378:2896981:2908027:+ [translate_table: standard]	93	9.4	-	4	4	3	3	72.84	3e-89	gi|263202088|gb|ACY70391.1|	syntaxin-binding protein 3 isoform 1-like protein [Paralichthys olivaceus]	60.67	3e-153	sp|O00186|STXB3_HUMAN	Syntaxin-binding protein 3 OS=Homo sapiens GN=STXBP3 PE=1 SV=2	72.84	1e-88	D1MGY8	D1MGY8_PAROL Syntaxin-binding protein 3 isoform 1-like protein (Fragment) OS=Paralichthys olivaceus PE=2 SV=1	SPCC584.05	172	1e-42	COG5158	Proteins involved in synaptic transmission and general secretion, Sec1 family	U	Intracellular trafficking, secretion, and vesicular transport ;	K15301|1|3e-158|558|mdo:100033027|syntaxin-binding protein 3	GO:0016192//vesicle-mediated transport	-	-
170	PSE_GLEAN_10011997	[mRNA] locus=scaffold296:832187:904831:+ [translate_table: standard]	129	4.2	-	6	6	5	5	88.19	8e-124	gi|167745139|pdb|3C5H|A	Chain A, Crystal Structure Of The Ras Homolog Domain Of Human Grlf1 (P190rhogap)	71.26	0	sp|Q9NRY4|RHG35_HUMAN	Rho GTPase-activating protein 35 OS=Homo sapiens GN=ARHGAP35 PE=1 SV=2	90.35	2e-55	G9K3G3	G9K3G3_MUSPF Glucocorticoid receptor DNA binding factor 1 (Fragment) OS=Mustela putorius furo PE=2 SV=1	-	-	-	-	-	-	-	K05732|1|0.0|2098|dre:100004299|glucocorticoid receptor DNA-binding factor 1	GO:0007411//axon guidance;GO:0043116//negative regulation of vascular permeability;GO:0008360//regulation of cell shape;GO:0043010//camera-type eye development;GO:0030900//forebrain development;GO:0045892//negative regulation of transcription, DNA-dependent;GO:0007229//integrin-mediated signaling pathway;GO:0001843//neural tube closure;GO:0032321//positive regulation of Rho GTPase activity	GO:0003714//transcription corepressor activity;GO:0005525//GTP binding;GO:0005100//Rho GTPase activator activity;GO:0003677//DNA binding	GO:0015629//actin cytoskeleton;GO:0005829//cytosol;GO:0005634//nucleus
171	PSE_GLEAN_10013221	[mRNA] locus=scaffold3376:1607263:1639398:+ [translate_table: standard]	46	3.5	-	2	2	2	2	81.25	4e-09	gi|160774309|gb|AAI55146.1|	Zgc:92151 protein [Danio rerio]	58.57	1e-108	sp|O94901|SUN1_HUMAN	SUN domain-containing protein 1 OS=Homo sapiens GN=SUN1 PE=1 SV=3	81.25	1e-08	E7FGG7	E7FGG7_DANRE Uncharacterized protein OS=Danio rerio GN=zgc:92151 PE=4 SV=1	-	-	-	-	-	-	-	-	-	-
172	PSE_GLEAN_10010295	[mRNA] locus=scaffold28:371388:391183:+ [translate_table: standard]	2895	61.3	-	113	102	20	19	88.35	0	gi|32452109|emb|CAD38128.1|	desmin [Acipenser baerii]	83.76	2e-180	sp|P23239|DESM_XENLA	Desmin OS=Xenopus laevis GN=des PE=2 SV=1	88.35	0	Q7SYF4	Q7SYF4_ACIBE Desmin OS=Acipenser baerii GN=des PE=2 SV=1	-	-	-	-	-	-	-	K07610|1|0.0|634|dre:768287|desmin	GO:0045214//sarcomere organization;GO:0060047//heart contraction	GO:0005198//structural molecule activity	GO:0005737//cytoplasm;GO:0005882//intermediate filament
173	PSE_GLEAN_10011534	[mRNA] locus=scaffold2669:1633797:1753604:+ [translate_table: standard]	1030	19.8	-	46	46	21	21	51.3	8e-34	gi|148694796|gb|EDL26743.1|	complement factor B, isoform CRA_f [Mus musculus]	47.37	1e-06	sp|Q7RTY9|PRS41_HUMAN	Putative serine protease 41 OS=Homo sapiens GN=PRSS41 PE=5 SV=1	49.09	5e-07	B8JJM9	B8JJM9_MOUSE Complement C2a fragment OS=Mus musculus GN=C2 PE=3 SV=1	-	-	-	-	-	-	-	K01335|1|8e-149|529|dre:792472|component factor B [EC:3.4.21.47]	GO:0006956//complement activation;GO:0045087//innate immune response;GO:0032496//response to lipopolysaccharide	GO:0003824//catalytic activity	GO:0005615//extracellular space
174	PSE_GLEAN_10004226	[mRNA] locus=scaffold1654:518292:610519:- [translate_table: standard]	867	12.5	-	35	35	11	11	65.83	6e-72	gi|348523658|ref|XP_003449340.1|	PREDICTED: nucleoside diphosphate-linked moiety X motif 8, mitochondrial-like [Oreochromis niloticus]	50.99	3e-54	sp|Q9CR24|NUDT8_MOUSE	Nucleoside diphosphate-linked moiety X motif 8, mitochondrial OS=Mus musculus GN=Nudt8 PE=1 SV=1	63.55	1e-71	H2MLQ9	H2MLQ9_ORYLA Uncharacterized protein (Fragment) OS=Oryzias latipes GN=NUDT8 PE=4 SV=1	MA2246	105	5e-22	COG4826	Serine protease inhibitor	O	Posttranslational modification, protein turnover, chaperones ;	K04001|1|1e-61|239|dre:567801|C1 inhibitor!K01529|2|3e-54|214|mmu:66387|[EC:3.6.1.-]	-	-	GO:0005739//mitochondrion
175	PSE_GLEAN_10017506	[mRNA] locus=scaffold555:1266257:1301007:- [translate_table: standard]	332	27.2	-	16	16	8	8	100	3e-77	gi|119602591|gb|EAW82185.1|	fuse-binding protein-interacting repressor, isoform CRA_b [Homo sapiens]	98.3	4e-136	sp|Q2HJG2|PUF60_BOVIN	Poly(U)-binding-splicing factor PUF60 OS=Bos taurus GN=PUF60 PE=2 SV=1	100	4e-62	E9PL19	E9PL19_HUMAN Poly(U)-binding-splicing factor PUF60 (Fragment) OS=Homo sapiens GN=PUF60 PE=4 SV=1	SPAC140.02	71.6	3e-12	COG0724	RNA-binding proteins (RRM domain)	R	General function prediction only ;	K12838|1|0.0|764|acs:100555963|poly(U)-binding-splicing factor PUF60	GO:0008380//RNA splicing;GO:0006397//mRNA processing;GO:0006915//apoptotic process;GO:0006355//regulation of transcription, DNA-dependent	GO:0003677//DNA binding;GO:0003723//RNA binding;GO:0000166//nucleotide binding	GO:0030529//ribonucleoprotein complex;GO:0005634//nucleus
176	PSE_GLEAN_10010216	[mRNA] locus=scaffold35:333529:344817:+ [translate_table: standard]	95	15.1	-	11	11	2	2	82.93	5e-14	gi|15208227|dbj|BAB63138.1|	hypothetical protein [Macaca fascicularis]	80.87	1e-52	sp|Q9CQZ5|NDUA6_MOUSE	NADH dehydrogenase [ubiquinone] 1 alpha subcomplex subunit 6 OS=Mus musculus GN=Ndufa6 PE=1 SV=1	82.93	2e-13	Q95JI8	Q95JI8_MACFA Putative uncharacterized protein OS=Macaca fascicularis PE=2 SV=1	-	-	-	-	-	-	-	K03950|1|1e-54|210|acs:100553444|NADH dehydrogenase (ubiquinone) 1 alpha subcomplex 6 [EC:1.6.5.3 1.6.99.3]	GO:0006979//response to oxidative stress;GO:0006810//transport;GO:0022900//electron transport chain	-	GO:0005747//mitochondrial respiratory chain complex I
177	PSE_GLEAN_10009936	[mRNA] locus=scaffold1737:1396015:1406516:+ [translate_table: standard]	1660	45.5	-	71	71	15	15	46.52	5e-93	gi|348506390|ref|XP_003440742.1|	PREDICTED: alpha-1-antitrypsin homolog [Oreochromis niloticus]	41.69	6e-82	sp|P32759|A1AT_CYPCA	Alpha-1-antitrypsin homolog OS=Cyprinus carpio PE=2 SV=1	45.04	2e-93	F1RER1	F1RER1_DANRE Uncharacterized protein (Fragment) OS=Danio rerio GN=serpina1 PE=3 SV=1	all0778	179	7e-45	COG4826	Serine protease inhibitor	O	Posttranslational modification, protein turnover, chaperones ;	K03984|1|6e-95|348|dre:322701|alpha-1-antitrypsin	GO:0019222//regulation of metabolic process	-	-
178	PSE_GLEAN_10014235	[mRNA] locus=scaffold95:1383953:1461523:- [translate_table: standard]	104	3.5	-	7	7	6	6	50.82	1e-06	gi|465958470|gb|EMP27908.1|	hypothetical protein UY3_15002 [Chelonia mydas]	50	3e-06	sp|Q9C0C2|TB182_HUMAN	182 kDa tankyrase-1-binding protein OS=Homo sapiens GN=TNKS1BP1 PE=1 SV=4	48.65	2e-06	G3WN73	G3WN73_SARHA Uncharacterized protein OS=Sarcophilus harrisii GN=TNKS1BP1 PE=4 SV=1	-	-	-	-	-	-	-	-	-	-
179	PSE_GLEAN_10014037	[mRNA] locus=scaffold3387:158990:181262:- [translate_table: standard]	1581	25	-	78	77	42	41	59.08	1e-138	gi|351696502|gb|EHA99420.1|	Envoplakin [Heterocephalus glaber]	52.34	5e-28	sp|A8MZ36|EVPLL_HUMAN	Envoplakin-like protein OS=Homo sapiens GN=EVPLL PE=2 SV=1	60.69	4e-57	Q3V478	Q3V478_MOUSE Putative uncharacterized protein (Fragment) OS=Mus musculus GN=Evpl PE=2 SV=1	-	-	-	-	-	-	-	K10383|1|0.0|1763|dre:373136|envoplakin	GO:0030216//keratinocyte differentiation;GO:0018149//peptide cross-linking	GO:0030674//protein binding, bridging;GO:0005198//structural molecule activity	GO:0001533//cornified envelope
180	PSE_GLEAN_10011533	[mRNA] locus=scaffold2669:1537051:1584184:+ [translate_table: standard]	180	10.3	-	7	7	5	5	52.53	2e-54	gi|148694796|gb|EDL26743.1|	complement factor B, isoform CRA_f [Mus musculus]	44.3	5e-34	sp|Q03710|CFAB_PIG	Complement factor B (Fragment) OS=Sus scrofa GN=CFB PE=3 SV=1	52.03	8e-30	G1KLB5	G1KLB5_ANOCA Uncharacterized protein (Fragment) OS=Anolis carolinensis PE=3 SV=1	-	-	-	-	-	-	-	K01332|1|0.0|648|dre:563828|complement component 2 [EC:3.4.21.43]!K01335|2|3e-170|599|cfa:100688056|component factor B [EC:3.4.21.47]	GO:0006957//complement activation, alternative pathway	GO:0016787//hydrolase activity	-
181	PSE_GLEAN_10000841	[mRNA] locus=scaffold1549:50356:101473:+ [translate_table: standard]	77	5.2	-	3	3	3	3	60.61	9e-31	gi|397512156|ref|XP_003826417.1|	PREDICTED: macrophage-expressed gene 1 protein-like [Pan paniscus]	52.09	2e-133	sp|Q5RBP9|MPEG1_PONAB	Macrophage-expressed gene 1 protein OS=Pongo abelii GN=MPEG1 PE=2 SV=1	81.13	8e-19	B0R0K8	B0R0K8_DANRE Novel protein similar to MPEG1, macrophage expressed gene 1 (MPEG1, zgc:66409) OS=Danio rerio GN=mpeg1 PE=4 SV=1	-	-	-	-	-	-	-	K06551|1|2e-12|75.1|ecb:100067339|signal-regulatory protein!K14012|5|2e-10|68.6|mgp:100541269|UBX domain-containing protein 1	-	-
182	PSE_GLEAN_10016023	[mRNA] locus=scaffold2175:90907:114291:+ [translate_table: standard]	16	2.4	-	1	1	1	1	61.4	2e-131	gi|348517162|ref|XP_003446104.1|	PREDICTED: UPF0553 protein C9orf64 homolog [Oreochromis niloticus]	58.06	3e-120	sp|Q1JP73|CI064_BOVIN	UPF0553 protein C9orf64 homolog OS=Bos taurus PE=2 SV=1	61.18	4e-133	E3TE17	E3TE17_ICTPU Upf0553 protein c9orf64-like protein OS=Ictalurus punctatus GN=CI064 PE=2 SV=1	-	-	-	-	-	-	-	-	-	-
183	PSE_GLEAN_10013191	[mRNA] locus=scaffold3376:105281:125467:+ [translate_table: standard]	373	19.4	-	14	14	9	9	84.73	0	gi|432868321|ref|XP_004071480.1|	PREDICTED: heat shock protein 75 kDa, mitochondrial-like [Oryzias latipes]	81.54	0	sp|Q12931|TRAP1_HUMAN	Heat shock protein 75 kDa, mitochondrial OS=Homo sapiens GN=TRAP1 PE=1 SV=3	84.78	0	F1R0C3	F1R0C3_DANRE Uncharacterized protein (Fragment) OS=Danio rerio GN=trap1 PE=3 SV=1	PA1596	389	9e-108	COG0326	Molecular chaperone, HSP90 family	O	Posttranslational modification, protein turnover, chaperones ;	K09488|1|0.0|1120|dre:100536003|TNF receptor-associated protein 1	GO:0006457//protein folding;GO:0034599//cellular response to oxidative stress	GO:0005524//ATP binding;GO:0051082//unfolded protein binding;GO:0005164//tumor necrosis factor receptor binding	GO:0005739//mitochondrion
184	PSE_GLEAN_10003979	[mRNA] locus=scaffold2420:336474:363675:- [translate_table: standard]	30	9.2	-	2	2	2	2	93.85	2e-94	gi|327259533|ref|XP_003214591.1|	PREDICTED: calcium-binding protein p22-like [Anolis carolinensis]	93.85	1e-95	sp|Q5ZM44|CHP1_CHICK	Calcium-binding protein p22 OS=Gallus gallus GN=CHP PE=2 SV=3	94.36	2e-95	H3AAV3	H3AAV3_LATCH Uncharacterized protein OS=Latimeria chalumnae PE=4 SV=1	YKL190w	122	5e-28	COG5126	Ca2+-binding protein (EF-Hand superfamily)	TZDR	Signal transduction mechanisms ; Cytoskeleton ; Cell cycle control, cell division, chromosome partitioning ; General function prediction only ;	K06268|1|2e-101|368|rno:500462|protein phosphatase 3, regulatory subunit	GO:0032417//positive regulation of sodium:hydrogen antiporter activity;GO:2000299//negative regulation of Rho-dependent protein serine/threonine kinase activity;GO:0032088//negative regulation of NF-kappaB transcription factor activity;GO:0061077//chaperone-mediated protein folding;GO:0071468//cellular response to acidity;GO:0031397//negative regulation of protein ubiquitination;GO:0031122//cytop…	GO:0005215//transporter activity;GO:0015459//potassium channel regulator activity;GO:0019900//kinase binding;GO:0051879//Hsp90 protein binding;GO:0008270//zinc ion binding;GO:0048306//calcium-dependent protein binding;GO:0005509//calcium ion binding;GO:0004860//protein kinase inhibitor activity;GO:0008017//microtubule binding	GO:0005783//endoplasmic reticulum;GO:0005829//cytosol;GO:0000139//Golgi membrane;GO:0005886//plasma membrane;GO:0005793//endoplasmic reticulum-Golgi intermediate compartment;GO:0030133//transport vesicle;GO:0005634//nucleus;GO:0015630//microtubule cytoskeleton
185	PSE_GLEAN_10011705	[mRNA] locus=scaffold1739:599688:641809:- [translate_table: standard]	2083	30.4	-	88	52	10	6	85.83	0	gi|440898448|gb|ELR49946.1|	Creatine kinase S-type, mitochondrial [Bos grunniens mutus]	85.26	0	sp|Q6P8J7|KCRS_MOUSE	Creatine kinase S-type, mitochondrial OS=Mus musculus GN=Ckmt2 PE=1 SV=1	85.32	2e-178	B3KVA7	B3KVA7_HUMAN cDNA FLJ16309 fis, clone SKMUS2007816, highly similar to Creatine kinase, sarcomeric mitochondrial (EC 2.7.3.2) OS=Homo sapiens PE=2 SV=1	SA0482	98.6	2e-20	COG3869	Arginine kinase	E	Amino acid transport and metabolism ;	K00933|1|0.0|678|dre:799492|creatine kinase [EC:2.7.3.2]	GO:0046314//phosphocreatine biosynthetic process;GO:0034641//cellular nitrogen compound metabolic process;GO:0016310//phosphorylation;GO:0006600//creatine metabolic process;GO:0006936//muscle contraction	GO:0004111//creatine kinase activity;GO:0005524//ATP binding	GO:0005743//mitochondrial inner membrane;GO:0030017//sarcomere
186	PSE_GLEAN_10007448	[mRNA] locus=scaffold846:513562:522283:- [translate_table: standard]	113	7.2	-	8	8	3	3	80.47	3e-151	gi|57004|emb|CAA43203.1|	pyrimidine binding protein 2 [Rattus norvegicus]	77.94	0	sp|Q29099|PTBP1_PIG	Polypyrimidine tract-binding protein 1 OS=Sus scrofa GN=PTBP1 PE=2 SV=1	87.86	7e-85	Q4QR55	Q4QR55_XENLA VgRBP60 protein OS=Xenopus laevis GN=VgRBP60 PE=2 SV=1	-	-	-	-	-	-	-	K13218|1|0.0|770|dre:323490|polypyrimidine tract-binding protein 1	GO:0045746//negative regulation of Notch signaling pathway;GO:0060472//positive regulation of cortical granule exocytosis by elevation of cytosolic calcium ion concentration;GO:0048025//negative regulation of mRNA splicing, via spliceosome;GO:0000381//regulation of alternative mRNA splicing, via spliceosome;GO:0051148//negative regulation of muscle cell differentiation;GO:0060729//intestinal epit…	GO:0005515//protein binding;GO:0000166//nucleotide binding;GO:0036002//pre-mRNA binding;GO:0003697//single-stranded DNA binding;GO:0008187//poly-pyrimidine tract binding;GO:0004519//endonuclease activity	GO:0005654//nucleoplasm;GO:0005730//nucleolus
187	PSE_GLEAN_10007945	[mRNA] locus=scaffold2315:749295:869478:+ [translate_table: standard]	341	24.5	-	16	16	6	6	74.53	4e-145	gi|395861654|ref|XP_003803095.1|	PREDICTED: protein NDRG2 isoform 3 [Otolemur garnettii] >gi|395861656|ref|XP_003803096.1| PREDICTED: protein NDRG2 isoform 4 [Otolemur garnettii] >gi|395861660|ref|XP_003803098.1| PREDICTED: protein NDRG2 isoform 6 [Otolemur garnettii]	74.25	1e-146	sp|Q5RBN6|NDRG2_PONAB	Protein NDRG2 OS=Pongo abelii GN=NDRG2 PE=2 SV=2	75.85	2e-88	H0YJT9	H0YJT9_HUMAN Protein NDRG2 (Fragment) OS=Homo sapiens GN=NDRG2 PE=4 SV=1	-	-	-	-	-	-	-	-	GO:0016055//Wnt receptor signaling pathway;GO:0090361//regulation of platelet-derived growth factor production;GO:0001818//negative regulation of cytokine production;GO:0010574//regulation of vascular endothelial growth factor production;GO:0007399//nervous system development;GO:0030154//cell differentiation;GO:0070373//negative regulation of ERK1 and ERK2 cascade;GO:0048662//negative regulation …	GO:0005515//protein binding	GO:0005829//cytosol;GO:0005730//nucleolus;GO:0005813//centrosome;GO:0030426//growth cone;GO:0048471//perinuclear region of cytoplasm;GO:0005794//Golgi apparatus
188	PSE_GLEAN_10004439	[mRNA] locus=scaffold2465:158130:173467:+ [translate_table: standard]	97	17.4	-	2	2	2	2	68.78	2e-67	gi|387914178|gb|AFK10698.1|	synaptosomal-associated protein 23 [Callorhinchus milii]	67.02	3e-68	sp|O09044|SNP23_MOUSE	Synaptosomal-associated protein 23 OS=Mus musculus GN=Snap23 PE=1 SV=1	75.71	3e-23	Q5R6F9	Q5R6F9_PONAB Putative uncharacterized protein DKFZp459K087 OS=Pongo abelii GN=DKFZp459K087 PE=4 SV=1	-	-	-	-	-	-	-	K08508|1|1e-71|269|dre:393159|synaptosomal-associated protein, 23kDa	GO:0017157//regulation of exocytosis;GO:0006461//protein complex assembly;GO:0006944//cellular membrane fusion;GO:0015031//protein transport	GO:0019905//syntaxin binding	GO:0030054//cell junction;GO:0030659//cytoplasmic vesicle membrane;GO:0043005//neuron projection;GO:0042582//azurophil granule;GO:0005730//nucleolus;GO:0045202//synapse;GO:0042581//specific granule;GO:0031201//SNARE complex;GO:0005794//Golgi apparatus;GO:0005886//plasma membrane
189	PSE_GLEAN_10004975	[mRNA] locus=scaffold2563:408156:411304:- [translate_table: standard]	90	18.7	-	2	2	2	2	82.08	6e-47	gi|296191098|ref|XP_002743481.1|	PREDICTED: surfeit locus protein 1-like [Callithrix jacchus]	79.05	8e-96	sp|P09925|SURF1_MOUSE	Surfeit locus protein 1 OS=Mus musculus GN=Surf1 PE=2 SV=3	79.05	2e-94	E9Q5F2	E9Q5F2_MOUSE Surfeit locus protein 1 OS=Mus musculus GN=Surf1 PE=4 SV=1	AGc221	125	4e-29	COG3346	Uncharacterized conserved protein	S	Function unknown ;	K14998|1|4e-98|357|ecb:100069334|surfeit locus 1 family protein	GO:0055114//oxidation-reduction process;GO:0006754//ATP biosynthetic process;GO:0006119//oxidative phosphorylation;GO:0034220//ion transmembrane transport;GO:0015992//proton transport	GO:0004129//cytochrome-c oxidase activity	GO:0016021//integral to membrane;GO:0005743//mitochondrial inner membrane
190	PSE_GLEAN_10003665	[mRNA] locus=scaffold842:45940:124235:+ [translate_table: standard]	100	8.7	-	6	6	2	2	96.15	8e-26	gi|344235230|gb|EGV91333.1|	Surfeit locus protein 4 [Cricetulus griseus]	94.3	9e-126	sp|O57590|SURF4_TAKRU	Surfeit locus protein 4 OS=Takifugu rubripes GN=surf4 PE=3 SV=1	96.15	3e-25	G3IPT7	G3IPT7_CRIGR Surfeit locus protein 4 OS=Cricetulus griseus GN=I79_026015 PE=4 SV=1	SPCC970.06	162	5e-40	COG2259	Predicted membrane protein	S	Function unknown ;	-	GO:0010638//positive regulation of organelle organization;GO:0007030//Golgi organization;GO:0034498//early endosome to Golgi transport;GO:0032527//protein exit from endoplasmic reticulum	GO:0005515//protein binding	GO:0000139//Golgi membrane;GO:0005789//endoplasmic reticulum membrane;GO:0033116//endoplasmic reticulum-Golgi intermediate compartment membrane;GO:0016021//integral to membrane
191	PSE_GLEAN_10016199	[mRNA] locus=scaffold144:176303:201479:- [translate_table: standard]	18	3.3	-	1	1	1	1	79.92	3e-115	gi|348520652|ref|XP_003447841.1|	PREDICTED: zinc finger FYVE domain-containing protein 21-like isoform 2 [Oreochromis niloticus]	66.13	3e-93	sp|Q9BQ24|ZFY21_HUMAN	Zinc finger FYVE domain-containing protein 21 OS=Homo sapiens GN=ZFYVE21 PE=1 SV=1	86.67	9e-16	E9QJE7	E9QJE7_DANRE Uncharacterized protein OS=Danio rerio GN=zfyve21 PE=4 SV=1	-	-	-	-	-	-	-	K04679|1|1e-14|80.5|ame:413457|MAD, mothers against decapentaplegic interacting protein	-	GO:0046872//metal ion binding	GO:0016023//cytoplasmic membrane-bounded vesicle;GO:0005925//focal adhesion
192	PSE_GLEAN_10005928	[mRNA] locus=scaffold2176:48841:135374:- [translate_table: standard]	54	8.8	-	4	4	4	4	70.96	0	gi|41055552|ref|NP_957226.1|	5'-nucleotidase precursor [Danio rerio] >gi|32766695|gb|AAH55243.1| 5'-nucleotidase, ecto (CD73) [Danio rerio]	67.69	0	sp|P21588|5NTD_RAT	5'-nucleotidase OS=Rattus norvegicus GN=Nt5e PE=1 SV=1	71.35	0	F1QFM4	F1QFM4_DANRE Uncharacterized protein OS=Danio rerio GN=nt5e PE=3 SV=1	SMc04018	363	4e-100	COG0737	5'-nucleotidase/2',3'-cyclic phosphodiesterase and related esterases	F	Nucleotide transport and metabolism ;	K01081|1|0.0|805|xtr:100489347|5'-nucleotidase [EC:3.1.3.5]	GO:0006195//purine nucleotide catabolic process;GO:0006144//purine nucleobase metabolic process;GO:0006259//DNA metabolic process;GO:0046135//pyrimidine nucleoside catabolic process;GO:0006206//pyrimidine nucleobase metabolic process;GO:0046688//response to copper ion	GO:0046872//metal ion binding;GO:0008253//5'-nucleotidase activity;GO:0000166//nucleotide binding	GO:0031225//anchored to membrane;GO:0005737//cytoplasm;GO:0005886//plasma membrane
193	PSE_GLEAN_10020421	[mRNA] locus=scaffold53:79723:86931:- [translate_table: standard]	628	55.3	-	40	40	7	7	75.78	2e-70	gi|318037325|ref|NP_001187752.1|	ATP synthase subunit d, mitochondrial [Ictalurus punctatus] >gi|308323881|gb|ADO29076.1| mitochondrial ATP synthase subunit d [Ictalurus punctatus]	62.11	2e-57	sp|P13620|ATP5H_BOVIN	ATP synthase subunit d, mitochondrial OS=Bos taurus GN=ATP5H PE=1 SV=2	80.49	2e-12	H2MW66	H2MW66_ORYLA Uncharacterized protein OS=Oryzias latipes PE=4 SV=1	-	-	-	-	-	-	-	K02138|1|1e-70|265|dre:393675|F-type H+-transporting ATPase subunit d [EC:3.6.3.14]	GO:0015986//ATP synthesis coupled proton transport	GO:0015078//hydrogen ion transmembrane transporter activity;GO:0016887//ATPase activity	GO:0000276//mitochondrial proton-transporting ATP synthase complex, coupling factor F(o)
194	PSE_GLEAN_10016836	[mRNA] locus=scaffold2040:1102614:1329334:+ [translate_table: standard]	76	2.6	-	4	4	2	2	95.24	2e-30	gi|444705932|gb|ELW47308.1|	Ubiquitin-associated protein 2-like protein [Tupaia chinensis]	90.18	9e-47	sp|Q80X50|UBP2L_MOUSE	Ubiquitin-associated protein 2-like OS=Mus musculus GN=Ubap2l PE=1 SV=1	94.64	8e-47	H3A1H4	H3A1H4_LATCH Uncharacterized protein OS=Latimeria chalumnae GN=UBAP2L PE=4 SV=1	-	-	-	-	-	-	-	-	GO:0007339//binding of sperm to zona pellucida	GO:0005515//protein binding	GO:0005671//Ada2/Gcn5/Ada3 transcription activator complex
195	PSE_GLEAN_10007632	[mRNA] locus=scaffold754:228205:239881:- [translate_table: standard]	240	19.3	-	9	9	4	4	96.49	3e-23	gi|149044769|gb|EDL97955.1|	UDP-glucose pyrophosphorylase 2, isoform CRA_a [Rattus norvegicus]	77.05	7e-99	sp|Q91ZJ5|UGPA_MOUSE	UTP--glucose-1-phosphate uridylyltransferase OS=Mus musculus GN=Ugp2 PE=2 SV=3	93.81	1e-53	G5DZV4	G5DZV4_9PIPI Putative udp-glucose pyrophosphorylase 2 (Fragment) OS=Hymenochirus curtipes PE=2 SV=1	SPCC1322.04	206	3e-53	COG4284	UDP-glucose pyrophosphorylase	G	Carbohydrate transport and metabolism ;	K00963|1|3e-99|361|acs:100553424|UTP--glucose-1-phosphate uridylyltransferase [EC:2.7.7.9]	GO:0019255//glucose 1-phosphate metabolic process;GO:0006011//UDP-glucose metabolic process	GO:0046872//metal ion binding;GO:0005536//glucose binding;GO:0003983//UTP:glucose-1-phosphate uridylyltransferase activity;GO:0032557//pyrimidine ribonucleotide binding	GO:0005737//cytoplasm
196	PSE_GLEAN_10012334	[mRNA] locus=scaffold2470:649385:650020:- [translate_table: standard]	315	10.4	-	12	12	2	2	94.94	7e-38	gi|334342421|ref|XP_001378329.2|	PREDICTED: histone H1x-like [Monodelphis domestica]	91.25	8e-38	sp|Q92522|H1X_HUMAN	Histone H1x OS=Homo sapiens GN=H1FX PE=1 SV=1	94.94	2e-37	F7ELD7	F7ELD7_MONDO Uncharacterized protein (Fragment) OS=Monodelphis domestica GN=H1FX PE=3 SV=1	-	-	-	-	-	-	-	K11275|1|9e-39|159|mdo:100028243|histone H1/5	GO:0006334//nucleosome assembly	GO:0003677//DNA binding;GO:0005515//protein binding	GO:0000786//nucleosome;GO:0005634//nucleus
197	PSE_GLEAN_10001751	[mRNA] locus=scaffold2489:75241:116020:- [translate_table: standard]	37	1.2	-	1	1	1	1	87.65	6e-80	gi|327533544|pdb|2Y6E|A	Chain A, Ubiquitin Specific Protease 4 Is Inhibited By Its Ubiquitin- Like Domain >gi|327533545|pdb|2Y6E|B Chain B, Ubiquitin Specific Protease 4 Is Inhibited By Its Ubiquitin- Like Domain >gi|327533546|pdb|2Y6E|C Chain C, Ubiquitin Specific Protease 4 Is Inhibited By Its Ubiquitin- Like Domain >gi|327533547|pdb|2Y6E|D Chain D, Ubiquitin Specific Protease 4 Is Inhibited By Its Ubiquitin- Like Dom…	65.62	0	sp|B2GUZ1|UBP4_RAT	Ubiquitin carboxyl-terminal hydrolase 4 OS=Rattus norvegicus GN=Usp4 PE=1 SV=1	83.04	8e-169	H3DAV3	H3DAV3_TETNG Ubiquitin carboxyl-terminal hydrolase (Fragment) OS=Tetraodon nigroviridis GN=USP4 PE=3 SV=1	SPCC1494.05c	291	6e-78	COG5560	Ubiquitin C-terminal hydrolase	O	Posttranslational modification, protein turnover, chaperones ;	K11835|1|0.0|1479|dre:449927|ubiquitin carboxyl-terminal hydrolase 4/11/15 [EC:3.1.2.15]	GO:0034394//protein localization to cell surface;GO:0031647//regulation of protein stability;GO:0031397//negative regulation of protein ubiquitination;GO:0016579//protein deubiquitination	GO:0004221//ubiquitin thiolesterase activity;GO:0004843//ubiquitin-specific protease activity;GO:0031685//adenosine receptor binding	GO:0005737//cytoplasm;GO:0005634//nucleus
198	PSE_GLEAN_10016466	[mRNA] locus=scaffold20:1617102:1670919:- [translate_table: standard]	46	4.6	-	3	3	3	3	77.22	4e-66	gi|62955311|ref|NP_001017671.1|	unc-45 homolog A [Danio rerio] >gi|62202639|gb|AAH93166.1| Unc-45 homolog A (C. elegans) [Danio rerio]	69.61	0	sp|Q32PZ3|UN45A_RAT	Protein unc-45 homolog A OS=Rattus norvegicus GN=Unc45a PE=2 SV=1	77.22	1e-65	Q567I0	Q567I0_DANRE Unc-45 homolog A (C. elegans) OS=Danio rerio GN=unc45a PE=2 SV=1	-	-	-	-	-	-	-	-	GO:0030154//cell differentiation;GO:0007517//muscle organ development;GO:0061077//chaperone-mediated protein folding	GO:0051879//Hsp90 protein binding	GO:0005634//nucleus;GO:0048471//perinuclear region of cytoplasm
199	PSE_GLEAN_10001856	[mRNA] locus=scaffold2153:191496:218589:- [translate_table: standard]	99	10.5	-	6	6	5	5	77.64	1e-71	gi|62088284|dbj|BAD92589.1|	FK506 binding protein 9 variant [Homo sapiens]	72.81	0	sp|O95302|FKBP9_HUMAN	Peptidyl-prolyl cis-trans isomerase FKBP9 OS=Homo sapiens GN=FKBP9 PE=1 SV=2	77.64	5e-71	Q59FV7	Q59FV7_HUMAN Peptidyl-prolyl cis-trans isomerase (Fragment) OS=Homo sapiens PE=2 SV=1	YDR519w	95.5	2e-19	COG0545	FKBP-type peptidyl-prolyl cis-trans isomerases 1	O	Posttranslational modification, protein turnover, chaperones ;	K09575|1|0.0|866|dre:445126|FK506-binding protein 9/10 [EC:5.2.1.8]	GO:0009749//response to glucose stimulus;GO:0060314//regulation of ryanodine-sensitive calcium-release channel activity;GO:0006458//'de novo' protein folding;GO:0019227//neuronal action potential propagation;GO:0030073//insulin secretion;GO:0010881//regulation of cardiac muscle contraction by regulation of the release of sequestered calcium ion;GO:0042026//protein refolding;GO:0006939//smooth mus…	GO:0005528//FK506 binding;GO:0005102//receptor binding;GO:0005219//ryanodine-sensitive calcium-release channel activity;GO:0005509//calcium ion binding;GO:0003755//peptidyl-prolyl cis-trans isomerase activity	GO:0034704//calcium channel complex;GO:0005829//cytosol;GO:0033017//sarcoplasmic reticulum membrane
200	PSE_GLEAN_10012532	[mRNA] locus=scaffold826:698745:704637:+ [translate_table: standard]	199	14.8	-	9	9	3	3	97.5	5e-40	gi|432109445|gb|ELK33675.1|	U1 small nuclear ribonucleoprotein A [Myotis davidii]	97.5	6e-41	sp|Q06AA4|SNRPA_PIG	U1 small nuclear ribonucleoprotein A OS=Sus scrofa GN=SNRPA PE=2 SV=1	100	6e-16	D3Z0S6	D3Z0S6_MOUSE U1 small nuclear ribonucleoprotein A (Fragment) OS=Mus musculus GN=Snrpa PE=4 SV=1	YBR119w	52.8	6e-07	COG0724	RNA-binding proteins (RRM domain)	R	General function prediction only ;	K11091|1|3e-41|169|dre:324121|U1 small nuclear ribonucleoprotein A	GO:0000398//mRNA splicing, via spliceosome	GO:0017069//snRNA binding;GO:0000166//nucleotide binding	GO:0005681//spliceosomal complex
201	PSE_GLEAN_10016353	[mRNA] locus=scaffold303:2162132:2240332:- [translate_table: standard]	55	2.1	-	1	1	1	1	72.54	1e-171	gi|26354410|dbj|BAC40833.1|	unnamed protein product [Mus musculus]	67.32	0	sp|Q4KMQ2|ANO6_HUMAN	Anoctamin-6 OS=Homo sapiens GN=ANO6 PE=1 SV=2	85.71	3e-09	G3RPK9	G3RPK9_GORGO Uncharacterized protein (Fragment) OS=Gorilla gorilla gorilla GN=ANO6 PE=4 SV=1	-	-	-	-	-	-	-	K05169|1|1e-22|109|ptr:743996|single Ig IL-1R-related molecule!K13982|2|8e-17|90.1|dgr:Dgri_GH10918|probable ATP-dependent RNA helicase DDX4 [EC:3.6.4.13]	-	-
202	PSE_GLEAN_10015766	[mRNA] locus=scaffold519:598425:664102:+ [translate_table: standard]	184	12.9	-	11	11	4	4	93.86	2e-57	gi|432920048|ref|XP_004079812.1|	PREDICTED: pyruvate carboxylase, mitochondrial-like [Oryzias latipes]	80.92	1e-153	sp|Q05920|PYC_MOUSE	Pyruvate carboxylase, mitochondrial OS=Mus musculus GN=Pc PE=1 SV=1	88.62	9e-167	H3BGX8	H3BGX8_LATCH Uncharacterized protein (Fragment) OS=Latimeria chalumnae GN=PC PE=4 SV=1	SPBC17G9.11c	311	1e-84	COG1038	Pyruvate carboxylase	C	Energy production and conversion ;	K01958|1|2e-166|585|xla:398811|pyruvate carboxylase [EC:6.4.1.1]	GO:0006094//gluconeogenesis;GO:0046686//response to cadmium ion;GO:0008610//lipid biosynthetic process	GO:0004736//pyruvate carboxylase activity;GO:0046872//metal ion binding;GO:0005524//ATP binding;GO:0004075//biotin carboxylase activity	GO:0005743//mitochondrial inner membrane;GO:0005759//mitochondrial matrix
203	PSE_GLEAN_10015296	[mRNA] locus=scaffold1117:1870873:1910932:+ [translate_table: standard]	242	5.1	-	6	6	1	1	92.42	2e-17	gi|326694407|gb|AEA03481.1|	signal sequence receptor alpha [Kryptolebias marmoratus]	82.7	6e-73	sp|A6QLP7|SSRA_BOVIN	Translocon-associated protein subunit alpha OS=Bos taurus GN=SSR1 PE=2 SV=1	92.42	6e-17	H5ZVU9	H5ZVU9_KRYMA Signal sequence receptor alpha (Fragment) OS=Kryptolebias marmoratus PE=2 SV=1	-	-	-	-	-	-	-	K13249|1|2e-75|282|dre:373100|translocon-associated protein subunit alpha	GO:0042221//response to chemical stimulus	-	GO:0005783//endoplasmic reticulum;GO:0044425//membrane part
204	PSE_GLEAN_10008106	[mRNA] locus=scaffold1022:517018:534990:- [translate_table: standard]	36	3.9	-	1	1	1	1	81.05	1e-36	gi|354498081|ref|XP_003511144.1|	PREDICTED: platelet-activating factor acetylhydrolase IB subunit beta-like, partial [Cricetulus griseus]	75.7	1e-80	sp|Q5ZMS2|PA1B2_CHICK	Platelet-activating factor acetylhydrolase IB subunit beta OS=Gallus gallus GN=PAFAH1B2 PE=2 SV=1	78.5	5e-82	H0YPG7	H0YPG7_TAEGU Uncharacterized protein OS=Taeniopygia guttata GN=PAFAH1B2 PE=4 SV=1	all0976	52.8	5e-07	COG2755	Lysophospholipase L1 and related esterases	E	Amino acid transport and metabolism ;	K01062|1|2e-83|308|tgu:100226297|1-alkyl-2-acetylglycerophosphocholine esterase [EC:3.1.1.47]	GO:0006629//lipid metabolic process;GO:0007420//brain development;GO:0007283//spermatogenesis;GO:0006928//cellular component movement;GO:0016239//positive regulation of macroautophagy	GO:0046982//protein heterodimerization activity;GO:0042803//protein homodimerization activity;GO:0016787//hydrolase activity;GO:0047179//platelet-activating factor acetyltransferase activity	GO:0005829//cytosol
205	PSE_GLEAN_10011819	[mRNA] locus=scaffold462:16275:60768:+ [translate_table: standard]	146	15.5	-	7	7	4	4	94.34	9e-93	gi|157311739|ref|NP_001098602.1|	polyadenylate-binding protein nuclear 1 isoform 2 [Danio rerio] >gi|166158019|ref|NP_001107419.1| uncharacterized protein LOC100135259 [Xenopus (Silurana) tropicalis] >gi|156914711|gb|AAI52624.1| Pabpn1 protein [Danio rerio] >gi|158253845|gb|AAI54029.1| Poly(A) binding protein, nuclear 1 [Danio rerio] >gi|163915712|gb|AAI57544.1| LOC100135259 protein [Xenopus (Silurana) tropicalis]	85.33	7e-67	sp|Q6NVP7|PABP2_XENTR	Polyadenylate-binding protein 2 OS=Xenopus tropicalis GN=pabpn1 PE=2 SV=1	96.55	1e-81	F8W5X1	F8W5X1_DANRE Uncharacterized protein OS=Danio rerio GN=pabpn1 PE=4 SV=1	SPAC16E8.06c	60.1	4e-09	COG0724	RNA-binding proteins (RRM domain)	R	General function prediction only ;	K14396|1|1e-93|343|dre:406543|polyadenylate-binding protein 2	GO:0006369//termination of RNA polymerase II transcription;GO:0006378//mRNA polyadenylation;GO:0000398//mRNA splicing, via spliceosome;GO:0046778//modification by virus of host mRNA processing;GO:0019058//viral infectious cycle;GO:0006936//muscle contraction;GO:0016973//poly(A)+ mRNA export from nucleus	GO:0008143//poly(A) RNA binding;GO:0005515//protein binding;GO:0000166//nucleotide binding	GO:0005730//nucleolus;GO:0030529//ribonucleoprotein complex;GO:0005654//nucleoplasm;GO:0005737//cytoplasm
206	PSE_GLEAN_10015265	[mRNA] locus=scaffold1392:1338268:1366563:- [translate_table: standard]	108	2.6	-	1	1	1	1	93.33	5e-26	gi|345308882|ref|XP_001519425.2|	PREDICTED: GTP-binding protein 1-like [Ornithorhynchus anatinus]	86.39	0	sp|Q5R8Q7|GTPB1_PONAB	GTP-binding protein 1 (Fragment) OS=Pongo abelii GN=GTPBP1 PE=2 SV=2	95.92	2e-142	H2P4Y8	H2P4Y8_PONAB GTP-binding protein 1 (Fragment) OS=Pongo abelii GN=GTPBP1 PE=4 SV=1	SSO2429	376	6e-104	COG5258	GTPase	R	General function prediction only ;	K14416|1|1e-06|55.8|cin:100186450|elongation factor 1 alpha-like protein	GO:0061014//positive regulation of mRNA catabolic process;GO:0006955//immune response;GO:0006184//GTP catabolic process;GO:0007165//signal transduction	GO:0003924//GTPase activity;GO:0005525//GTP binding	GO:0005829//cytosol;GO:0000177//cytoplasmic exosome (RNase complex)
207	PSE_GLEAN_10004833	[mRNA] locus=scaffold271:41234:55621:+ [translate_table: standard]	630	17	-	23	23	10	10	73.68	5e-07	gi|334328695|ref|XP_001372053.2|	PREDICTED: heterogeneous nuclear ribonucleoprotein U-like protein 1 [Monodelphis domestica]	70.27	1e-06	sp|Q8VDM6|HNRL1_MOUSE	Heterogeneous nuclear ribonucleoprotein U-like protein 1 OS=Mus musculus GN=Hnrnpul1 PE=1 SV=1	73.68	2e-06	F7BUF5	F7BUF5_MONDO Uncharacterized protein OS=Monodelphis domestica GN=HNRNPUL1 PE=4 SV=1	-	-	-	-	-	-	-	K15047|1|7e-140|498|dre:100330645|heterogeneous nuclear ribonucleoprotein U-like protein 1	-	-
208	PSE_GLEAN_10014245	[mRNA] locus=scaffold95:2107815:2154434:- [translate_table: standard]	261	13	-	9	9	5	5	93.6	4e-57	gi|149062429|gb|EDM12852.1|	PRP19/PSO4 pre-mRNA processing factor 19 homolog (S. cerevisiae), isoform CRA_d [Rattus norvegicus]	84.34	0	sp|Q9JMJ4|PRP19_RAT	Pre-mRNA-processing factor 19 OS=Rattus norvegicus GN=Prpf19 PE=2 SV=2	90.79	9e-35	Q4RZB1	Q4RZB1_TETNG Chromosome 1 SCAF14944, whole genome shotgun sequence. (Fragment) OS=Tetraodon nigroviridis GN=GSTENG00026565001 PE=4 SV=1	all0438_2	121	3e-27	COG2319	FOG: WD40 repeat	R	General function prediction only ;	K10599|1|0.0|868|tgu:100224807|pre-mRNA-processing factor 19 [EC:6.3.2.19]	GO:0000209//protein polyubiquitination;GO:0045665//negative regulation of neuron differentiation;GO:0008610//lipid biosynthetic process;GO:0001833//inner cell mass cell proliferation;GO:0000245//spliceosomal complex assembly;GO:0048026//positive regulation of mRNA splicing, via spliceosome;GO:0045666//positive regulation of neuron differentiation;GO:0048711//positive regulation of astrocyte diffe…	GO:0034450//ubiquitin-ubiquitin ligase activity;GO:0042802//identical protein binding;GO:0003677//DNA binding	GO:0016607//nuclear speck;GO:0000151//ubiquitin ligase complex;GO:0071013//catalytic step 2 spliceosome;GO:0005819//spindle;GO:0000974//Prp19 complex;GO:0005811//lipid particle
209	PSE_GLEAN_10005070	[mRNA] locus=scaffold4350:346981:394917:- [translate_table: standard]	22	1.2	-	3	3	1	1	74.17	1e-48	gi|390356113|ref|XP_780085.3|	PREDICTED: methylcrotonoyl-CoA carboxylase beta chain, mitochondrial-like [Strongylocentrotus purpuratus]	54.21	1e-92	sp|Q9LDD8|MCCB_ARATH	Methylcrotonoyl-CoA carboxylase beta chain, mitochondrial OS=Arabidopsis thaliana GN=MCCB PE=2 SV=1	73.33	6e-139	H3D455	H3D455_TETNG Uncharacterized protein (Fragment) OS=Tetraodon nigroviridis PE=4 SV=1	AGl2706	377	4e-104	COG4799	Acetyl-CoA carboxylase, carboxyltransferase component (subunits alpha and beta)	I	Lipid transport and metabolism ;	K01969|1|8e-145|514|mgp:100539364|3-methylcrotonyl-CoA carboxylase beta subunit [EC:6.4.1.4]	-	-
210	PSE_GLEAN_10001758	[mRNA] locus=scaffold2489:306712:320795:+ [translate_table: standard]	110	6.3	-	4	4	3	3	66.84	2e-72	gi|149460507|ref|XP_001520908.1|	PREDICTED: poly [ADP-ribose] polymerase 3-like, partial [Ornithorhynchus anatinus]	54.06	2e-131	sp|Q9Y6F1|PARP3_HUMAN	Poly [ADP-ribose] polymerase 3 OS=Homo sapiens GN=PARP3 PE=1 SV=3	68.88	3e-71	H3BVN3	H3BVN3_TETNG Uncharacterized protein (Fragment) OS=Tetraodon nigroviridis GN=PARP3 (2 of 2) PE=4 SV=1	-	-	-	-	-	-	-	K10798|1|4e-168|591|xla:496154|poly [ADP-ribose] polymerase [EC:2.4.2.30]	GO:0071696//ectodermal placode development;GO:0090299//regulation of neural crest formation	-	-
211	PSE_GLEAN_10008327	[mRNA] locus=scaffold857:560551:656856:- [translate_table: standard]	647	18.7	-	34	34	15	15	90.18	0	gi|345806337|ref|XP_532722.3|	PREDICTED: 2-oxoglutarate dehydrogenase, mitochondrial [Canis lupus familiaris]	79.9	0	sp|Q148N0|ODO1_BOVIN	2-oxoglutarate dehydrogenase, mitochondrial OS=Bos taurus GN=OGDH PE=2 SV=1	89.62	0	G9KEJ4	G9KEJ4_MUSPF Oxoglutarate dehydrogenase (Fragment) OS=Mustela putorius furo PE=2 SV=1	SPBC3H7.03c	831	0	COG0567	2-oxoglutarate dehydrogenase complex, dehydrogenase (E1) component, and related enzymes	C	Energy production and conversion ;	K00164|1|0.0|1714|dre:564552|2-oxoglutarate dehydrogenase E1 component [EC:1.2.4.2]	GO:0006099//tricarboxylic acid cycle	GO:0004591//oxoglutarate dehydrogenase (succinyl-transferring) activity;GO:0030976//thiamine pyrophosphate binding	-
212	PSE_GLEAN_10020199	[mRNA] locus=scaffold199:6374724:6383023:+ [translate_table: standard]	33	2	-	1	1	1	1	79.55	7e-147	gi|326929552|ref|XP_003210926.1|	PREDICTED: tRNA pseudouridine synthase A, mitochondrial-like [Meleagris gallopavo]	73.63	1e-165	sp|Q4KM92|TRUA_RAT	tRNA pseudouridine synthase A, mitochondrial OS=Rattus norvegicus GN=Pus1 PE=2 SV=2	80.24	6e-158	H0ZCK2	H0ZCK2_TAEGU Pseudouridine synthase (Fragment) OS=Taeniopygia guttata GN=PUS1 PE=3 SV=1	YPL212c	211	3e-54	COG0101	Pseudouridylate synthase	J	Translation, ribosomal structure and biogenesis ;	K06173|1|2e-166|585|ssc:100157224|tRNA pseudouridine38-40 synthase [EC:5.4.99.12]	GO:0045944//positive regulation of transcription from RNA polymerase II promoter;GO:0031119//tRNA pseudouridine synthesis	GO:0003723//RNA binding;GO:0004730//pseudouridylate synthase activity;GO:0030374//ligand-dependent nuclear receptor transcription coactivator activity;GO:0003677//DNA binding;GO:0005515//protein binding;GO:0009982//pseudouridine synthase activity	GO:0005739//mitochondrion;GO:0005730//nucleolus;GO:0005667//transcription factor complex
213	PSE_GLEAN_10017809	[mRNA] locus=scaffold1051:3713437:3716005:+ [translate_table: standard]	117	6.7	-	6	3	2	1	92.17	7e-127	gi|55508965|gb|AAV52802.1|	glutamine synthetase [Carassius auratus]	87.4	0	sp|P15103|GLNA_BOVIN	Glutamine synthetase OS=Bos taurus GN=GLUL PE=2 SV=4	92.17	2e-126	Q4VSK1	Q4VSK1_CARAU Glutamine synthetase (Fragment) OS=Carassius auratus PE=2 SV=1	SPAC23H4.06	418	9e-117	COG0174	Glutamine synthetase	E	Amino acid transport and metabolism ;	K01915|1|0.0|721|dre:336473|glutamine synthetase [EC:6.3.1.2]	GO:0006807//nitrogen compound metabolic process;GO:0006542//glutamine biosynthetic process	GO:0004356//glutamate-ammonia ligase activity;GO:0004351//glutamate decarboxylase activity;GO:0005524//ATP binding	GO:0005739//mitochondrion
214	PSE_GLEAN_10017787	[mRNA] locus=scaffold2288:3575316:3619055:+ [translate_table: standard]	131	16.1	-	7	5	5	4	92.16	7e-138	gi|344263826|ref|XP_003403996.1|	PREDICTED: mitogen-activated protein kinase 14 isoform 3 [Loxodonta africana]	88.92	0	sp|P47811|MK14_MOUSE	Mitogen-activated protein kinase 14 OS=Mus musculus GN=Mapk14 PE=1 SV=3	92.16	2e-136	B2KF35	B2KF35_MOUSE Mitogen activated protein kinase 14 OS=Mus musculus GN=Mapk14 PE=4 SV=1	YBL016w	310	2e-84	COG0515	Serine/threonine protein kinase	RTKL	General function prediction only ; Signal transduction mechanisms ; Transcription ; Replication, recombination and repair ;	K04441|1|0.0|642|aml:100465476|p38 MAP kinase [EC:2.7.11.24]	GO:0006006//glucose metabolic process;GO:0000902//cell morphogenesis;GO:0019395//fatty acid oxidation;GO:0051149//positive regulation of muscle cell differentiation;GO:0006915//apoptotic process;GO:0034138//toll-like receptor 3 signaling pathway;GO:0071479//cellular response to ionizing radiation;GO:0090400//stress-induced premature senescence;GO:0042770//signal transduction in response to DNA da…	GO:0008022//protein C-terminus binding;GO:0004708//MAP kinase kinase activity;GO:0051525//NFAT protein binding;GO:0004707//MAP kinase activity;GO:0005524//ATP binding	GO:0044445//cytosolic part;GO:0005654//nucleoplasm;GO:0000922//spindle pole;GO:0005739//mitochondrion
215	PSE_GLEAN_10016126	[mRNA] locus=scaffold1965:35138:175549:+ [translate_table: standard]	132	4.2	-	5	5	2	2	69.71	1e-177	gi|348522289|ref|XP_003448658.1|	PREDICTED: thioredoxin reductase 2, mitochondrial-like [Oreochromis niloticus]	64.44	3e-162	sp|Q9N2I8|TRXR2_BOVIN	Thioredoxin reductase 2, mitochondrial OS=Bos taurus GN=TXNRD2 PE=1 SV=2	70.74	3e-172	G3PI17	G3PI17_GASAC Uncharacterized protein (Fragment) OS=Gasterosteus aculeatus GN=TXNRD2 PE=3 SV=1	lin0906	227	6e-59	COG1249	Pyruvate/2-oxoglutarate dehydrogenase complex, dihydrolipoamide dehydrogenase (E3) component, and related enzymes	C	Energy production and conversion ;	K00384|1|2e-177|623|xtr:100145605|thioredoxin reductase (NADPH) [EC:1.8.1.9]	GO:0055114//oxidation-reduction process;GO:0030097//hemopoiesis;GO:0045454//cell redox homeostasis;GO:0007507//heart development;GO:0042493//response to drug;GO:0010269//response to selenium ion;GO:0000305//response to oxygen radical;GO:0042542//response to hydrogen peroxide;GO:0055093//response to hyperoxia	GO:0050660//flavin adenine dinucleotide binding;GO:0050661//NADP binding;GO:0042803//protein homodimerization activity;GO:0004791//thioredoxin-disulfide reductase activity	GO:0030424//axon;GO:0005739//mitochondrion;GO:0030425//dendrite;GO:0043025//neuronal cell body
216	PSE_GLEAN_10020088	[mRNA] locus=scaffold25:4304813:4345071:- [translate_table: standard]	46	4.8	-	2	2	2	2	87.22	0	gi|221039550|dbj|BAH11538.1|	unnamed protein product [Homo sapiens]	81.21	0	sp|Q5R6Y0|HBS1L_PONAB	HBS1-like protein OS=Pongo abelii GN=HBS1L PE=2 SV=1	87.96	0	F7HXM1	F7HXM1_CALJA Uncharacterized protein OS=Callithrix jacchus GN=HBS1L PE=4 SV=1	PAE3000	374	4e-103	COG5256	Translation elongation factor EF-1alpha (GTPase)	J	Translation, ribosomal structure and biogenesis ;	K14416|1|0.0|844|gga:421694|elongation factor 1 alpha-like protein	GO:0006414//translational elongation;GO:0006184//GTP catabolic process;GO:0007165//signal transduction	GO:0003746//translation elongation factor activity;GO:0003924//GTPase activity;GO:0005525//GTP binding	-
217	PSE_GLEAN_10008098	[mRNA] locus=scaffold1022:223245:307925:+ [translate_table: standard]	356	4.6	-	18	18	7	7	89.67	3e-96	gi|444722529|gb|ELW63219.1|	Coatomer subunit delta [Tupaia chinensis]	82.87	0	sp|P53619|COPD_BOVIN	Coatomer subunit delta OS=Bos taurus GN=ARCN1 PE=1 SV=1	88.41	9e-105	Q8C0G7	Q8C0G7_MOUSE Putative uncharacterized protein OS=Mus musculus GN=Arcn1 PE=2 SV=1	-	-	-	-	-	-	-	K10392|1|2e-20|103|hmg:100212235|kinesin family member 1/13/14	-	-
218	PSE_GLEAN_10006295	[mRNA] locus=scaffold1287:20836:127059:- [translate_table: standard]	118	4.4	-	5	5	5	5	86.9	4e-84	gi|149032482|gb|EDL87373.1|	target of myb1 homolog (chicken), isoform CRA_b [Rattus norvegicus]	63.29	1e-177	sp|O88746|TOM1_MOUSE	Target of Myb protein 1 OS=Mus musculus GN=Tom1 PE=1 SV=1	85.89	6e-81	F6QK35	F6QK35_MACMU Uncharacterized protein OS=Macaca mulatta GN=TOM1 PE=4 SV=1	-	-	-	-	-	-	-	K04705|1|2e-21|105|dre:386967|signal transducing adaptor molecule	GO:0016197//endosomal transport;GO:0006897//endocytosis;GO:0015031//protein transport	GO:0005515//protein binding	GO:0005769//early endosome;GO:0016020//membrane;GO:0005829//cytosol
219	PSE_GLEAN_10008192	[mRNA] locus=scaffold2319:196074:246678:- [translate_table: standard]	68	8.1	-	2	2	1	1	79.17	4e-67	gi|348533107|ref|XP_003454047.1|	PREDICTED: glutathione peroxidase 7-like [Oreochromis niloticus]	72.22	5e-60	sp|Q96SL4|GPX7_HUMAN	Glutathione peroxidase 7 OS=Homo sapiens GN=GPX7 PE=1 SV=1	80	1e-31	D4ACY9	D4ACY9_RAT Glutathione peroxidase OS=Rattus norvegicus GN=Gpx7 PE=3 SV=1	CAC1570	117	1e-26	COG0386	Glutathione peroxidase	O	Posttranslational modification, protein turnover, chaperones ;	K00432|1|2e-64|244|xla:496254|glutathione peroxidase [EC:1.11.1.9]	GO:0006979//response to oxidative stress;GO:0055114//oxidation-reduction process	GO:0004602//glutathione peroxidase activity	-
220	PSE_GLEAN_10007014	[mRNA] locus=scaffold460:696646:704246:- [translate_table: standard]	1296	54.3	-	64	64	8	8	74.42	7e-11	gi|345314688|ref|XP_003429540.1|	PREDICTED: hypothetical protein LOC100681235, partial [Ornithorhynchus anatinus]	57.67	2e-44	sp|P18760|COF1_MOUSE	Cofilin-1 OS=Mus musculus GN=Cfl1 PE=1 SV=3	69.81	2e-14	Q5MAR8	Q5MAR8_CANFA Cofilin 2 (Fragment) OS=Canis familiaris PE=4 SV=1	-	-	-	-	-	-	-	K05765|1|6e-46|182|gga:423320|cofilin	-	GO:0005515//protein binding	GO:0005634//nucleus
221	PSE_GLEAN_10016118	[mRNA] locus=scaffold2025:3037330:3040179:+ [translate_table: standard]	566	28.3	-	43	16	6	4	93.15	1e-131	gi|126324816|ref|XP_001364195.1|	PREDICTED: 14-3-3 protein eta-like [Monodelphis domestica]	92.68	1e-132	sp|P68509|1433F_BOVIN	14-3-3 protein eta OS=Bos taurus GN=YWHAH PE=1 SV=2	93.93	1e-133	H3BD34	H3BD34_LATCH Uncharacterized protein OS=Latimeria chalumnae GN=YWHAH PE=3 SV=1	SPAC8E11.02c	323	2e-88	COG5040	14-3-3 family protein	T	Signal transduction mechanisms ;	K06630|1|1e-132|471|ssc:100155504|tyrosine 3-monooxygenase/tryptophan 5-monooxygenase activation protein	GO:0007010//cytoskeleton organization;GO:0043066//negative regulation of apoptotic process;GO:2000649//regulation of sodium ion transmembrane transporter activity;GO:0042921//glucocorticoid receptor signaling pathway;GO:0048167//regulation of synaptic plasticity;GO:0006886//intracellular protein transport;GO:0050774//negative regulation of dendrite morphogenesis;GO:0007088//regulation of mitosis;…	GO:0017080//sodium channel regulator activity;GO:0003779//actin binding;GO:0004497//monooxygenase activity;GO:0019904//protein domain specific binding;GO:0005159//insulin-like growth factor receptor binding;GO:0044325//ion channel binding;GO:0019899//enzyme binding;GO:0035259//glucocorticoid receptor binding	GO:0005737//cytoplasm;GO:0014704//intercalated disc
222	PSE_GLEAN_10005361	[mRNA] locus=scaffold428:161873:174861:- [translate_table: standard]	48	6.9	-	3	3	2	2	71.04	6e-158	gi|185132700|ref|NP_001116994.1|	matrix metalloproteinase 13 precursor [Salmo salar] >gi|8247750|dbj|BAA96416.1| matrix metalloproteinase 13 [Salmo salar]	61.9	1e-136	sp|P45452|MMP13_HUMAN	Collagenase 3 OS=Homo sapiens GN=MMP13 PE=1 SV=1	71.04	2e-157	Q9I956	Q9I956_SALSA Matrix metalloproteinase 13 OS=Salmo salar PE=2 SV=1	MA4674	49.7	7e-06	COG5549	Predicted Zn-dependent protease	O	Posttranslational modification, protein turnover, chaperones ;	K07994|1|3e-156|551|dre:100006896|matrix metalloproteinase-13 (collagenase 3) [EC:3.4.24.-]	GO:0009888//tissue development;GO:0022617//extracellular matrix disassembly;GO:0044260//cellular macromolecule metabolic process;GO:0009628//response to abiotic stimulus;GO:0019538//protein metabolic process;GO:0048513//organ development	GO:0046872//metal ion binding;GO:0005515//protein binding	GO:0043231//intracellular membrane-bounded organelle;GO:0005615//extracellular space;GO:0044444//cytoplasmic part;GO:0005578//proteinaceous extracellular matrix
223	PSE_GLEAN_10000750	[mRNA] locus=scaffold3673:32928:134403:- [translate_table: standard]	30	1	-	1	1	1	1	65.99	1e-92	gi|47216555|emb|CAG04733.1|	unnamed protein product [Tetraodon nigroviridis]	47.88	0	sp|Q1LVV0|FA83H_DANRE	Protein FAM83H OS=Danio rerio GN=fam83h PE=3 SV=1	69.29	9e-107	H2V8C5	H2V8C5_TAKRU Uncharacterized protein (Fragment) OS=Takifugu rubripes GN=FAM83H (1 of 2) PE=4 SV=1	-	-	-	-	-	-	-	-	-	-
224	PSE_GLEAN_10017777	[mRNA] locus=scaffold2288:2519858:2548911:+ [translate_table: standard]	534	24.7	-	15	15	10	10	93.37	4e-98	gi|226358659|gb|ACO51182.1|	seryl-tRNA synthetase [Hypophthalmichthys nobilis]	92.86	2e-85	sp|P26636|SYSC_CRIGR	Serine--tRNA ligase, cytoplasmic (Fragment) OS=Cricetulus griseus GN=SARS PE=2 SV=1	91.92	4e-49	G7NV51	G7NV51_MACFA Putative uncharacterized protein (Fragment) OS=Macaca fascicularis GN=EGM_00903 PE=4 SV=1	SPAC29A4.15	420	3e-117	COG0172	Seryl-tRNA synthetase	J	Translation, ribosomal structure and biogenesis ;	K01875|1|0.0|824|acs:100552194|seryl-tRNA synthetase [EC:6.1.1.11]	GO:0097056//selenocysteinyl-tRNA(Sec) biosynthetic process;GO:0006434//seryl-tRNA aminoacylation;GO:0001569//patterning of blood vessels	GO:0004828//serine-tRNA ligase activity;GO:0005524//ATP binding	GO:0005739//mitochondrion
225	PSE_GLEAN_10008515	[mRNA] locus=scaffold2897:69287:94394:+ [translate_table: standard]	43	5.9	-	1	1	1	1	53.85	2e-33	gi|90076892|dbj|BAE88126.1|	unnamed protein product [Macaca fascicularis]	45.06	3e-59	sp|Q58DR5|SCAM3_BOVIN	Secretory carrier-associated membrane protein 3 OS=Bos taurus GN=SCAMP3 PE=2 SV=1	58.26	3e-32	H2UVV7	H2UVV7_TAKRU Uncharacterized protein (Fragment) OS=Takifugu rubripes GN=SCAMP2 (1 of 2) PE=4 SV=1	-	-	-	-	-	-	-	K08823|1|1e-58|226|mdo:100016917|CDC-like kinase [EC:2.7.12.1]	-	-
226	PSE_GLEAN_10017637	[mRNA] locus=scaffold643:2540490:2574320:+ [translate_table: standard]	428	17.2	-	18	18	6	6	97.22	3e-11	gi|332223307|ref|XP_003260808.1|	PREDICTED: dihydrolipoyllysine-residue succinyltransferase component of 2-oxoglutarate dehydrogenase complex, mitochondrial isoform 2 [Nomascus leucogenys]	87.11	4e-129	sp|P36957|ODO2_HUMAN	Dihydrolipoyllysine-residue succinyltransferase component of 2-oxoglutarate dehydrogenase complex, mitochondrial OS=Homo sapiens GN=DLST PE=1 SV=4	97.22	8e-11	B7Z5W8	B7Z5W8_HUMAN Dihydrolipoyllysine-residue succinyltransferase component of 2-oxoglutarate dehydrogenase complex, mitochondrial OS=Homo sapiens GN=DLST PE=2 SV=1	YDR148c	354	2e-97	COG0508	Pyruvate/2-oxoglutarate dehydrogenase complex, dihydrolipoamide acyltransferase (E2) component, and related enzymes	C	Energy production and conversion ;	K00658|1|8e-172|603|rno:299201|2-oxoglutarate dehydrogenase E2 component (dihydrolipoamide succinyltransferase) [EC:2.3.1.61]	GO:0006103//2-oxoglutarate metabolic process;GO:0006734//NADH metabolic process;GO:0006099//tricarboxylic acid cycle	GO:0031072//heat shock protein binding;GO:0051087//chaperone binding;GO:0004149//dihydrolipoyllysine-residue succinyltransferase activity	GO:0005739//mitochondrion;GO:0045252//oxoglutarate dehydrogenase complex;GO:0005634//nucleus;GO:0005886//plasma membrane
227	PSE_GLEAN_10003815	[mRNA] locus=scaffold2015:41794:73466:+ [translate_table: standard]	24	3.6	-	1	1	1	1	96.61	8e-131	gi|90078040|dbj|BAE88700.1|	unnamed protein product [Macaca fascicularis]	84.04	0	sp|Q08DZ2|PRP4B_BOVIN	Serine/threonine-protein kinase PRP4 homolog OS=Bos taurus GN=PRPF4B PE=2 SV=1	84.04	0	F1RWZ2	F1RWZ2_PIG Uncharacterized protein (Fragment) OS=Sus scrofa GN=PRPF4B PE=4 SV=1	YBL016w	104	3e-22	COG0515	Serine/threonine protein kinase	RTKL	General function prediction only ; Signal transduction mechanisms ; Transcription ; Replication, recombination and repair ;	K08827|1|0.0|731|mdo:100028418|serine/threonine-protein kinase PRP4 [EC:2.7.11.1]	GO:0006468//protein phosphorylation;GO:0000398//mRNA splicing, via spliceosome	GO:0004674//protein serine/threonine kinase activity;GO:0005524//ATP binding;GO:0005515//protein binding	GO:0005730//nucleolus;GO:0071013//catalytic step 2 spliceosome;GO:0005694//chromosome
228	PSE_GLEAN_10005357	[mRNA] locus=scaffold1208:691444:721760:+ [translate_table: standard]	21	2.4	-	1	1	1	1	54.42	7e-81	gi|395820935|ref|XP_003783811.1|	PREDICTED: phenazine biosynthesis-like domain-containing protein [Otolemur garnettii]	52.06	7e-81	sp|Q9DCG6|PBLD1_MOUSE	Phenazine biosynthesis-like domain-containing protein 1 OS=Mus musculus GN=Pbld1 PE=2 SV=2	60.68	1e-35	F1QHT5	F1QHT5_DANRE Uncharacterized protein (Fragment) OS=Danio rerio GN=zgc:112210 PE=4 SV=1	BH0283	151	2e-36	COG0384	Predicted epimerase, PhzC/PhzF homolog	R	General function prediction only ;	K06998|1|1e-82|306|dre:100000319|	-	-
229	PSE_GLEAN_10018804	[mRNA] locus=scaffold83:1713580:1795867:- [translate_table: standard]	110	11.3	-	6	3	4	2	92.24	4e-119	gi|395512200|ref|XP_003760331.1|	PREDICTED: serine/threonine-protein kinase 3-like, partial [Sarcophilus harrisii]	77.24	0	sp|A4K2M3|STK4_PAPAN	Serine/threonine-protein kinase 4 OS=Papio anubis GN=STK4 PE=1 SV=1	92.49	2e-116	H2ZX44	H2ZX44_LATCH Uncharacterized protein (Fragment) OS=Latimeria chalumnae GN=STK3 PE=4 SV=1	YAR019c	189	8e-48	COG0515	Serine/threonine protein kinase	RTKL	General function prediction only ; Signal transduction mechanisms ; Transcription ; Replication, recombination and repair ;	K04411|1|0.0|760|ecb:100070861|serine/threonine kinase 4 [EC:2.7.11.6]	GO:0001569//patterning of blood vessels;GO:0007243//intracellular protein kinase cascade;GO:0001841//neural tube formation;GO:0007417//central nervous system development;GO:0046621//negative regulation of organ growth;GO:0090090//negative regulation of canonical Wnt receptor signaling pathway;GO:0000902//cell morphogenesis;GO:0046777//protein autophosphorylation;GO:0060215//primitive hemopoiesis;…	GO:0004674//protein serine/threonine kinase activity;GO:0000287//magnesium ion binding;GO:0042803//protein homodimerization activity;GO:0008134//transcription factor binding;GO:0005524//ATP binding;GO:0043539//protein serine/threonine kinase activator activity	GO:0005829//cytosol;GO:0005634//nucleus
230	PSE_GLEAN_10008670	[mRNA] locus=scaffold568:739351:794817:- [translate_table: standard]	291	3.4	-	13	13	5	5	73.47	1e-16	gi|149731281|ref|XP_001502333.1|	PREDICTED: hematopoietic lineage cell-specific protein [Equus caballus]	66.67	8e-19	sp|P14317|HCLS1_HUMAN	Hematopoietic lineage cell-specific protein OS=Homo sapiens GN=HCLS1 PE=1 SV=3	74.77	1e-36	Q8CA06	Q8CA06_MOUSE Putative uncharacterized protein (Fragment) OS=Mus musculus GN=Hcls1 PE=2 SV=1	-	-	-	-	-	-	-	K06106|1|5e-115|417|tgu:100222981|cortactin	-	GO:0005515//protein binding	GO:0005856//cytoskeleton;GO:0005938//cell cortex;GO:0030027//lamellipodium;GO:0001726//ruffle
231	PSE_GLEAN_10004782	[mRNA] locus=scaffold2995:155212:192716:- [translate_table: standard]	3303	33	-	146	142	45	44	58.06	6e-13	gi|344306088|ref|XP_003421721.1|	PREDICTED: complement C3-like [Loxodonta africana]	46.28	0	sp|P01024|CO3_HUMAN	Complement C3 OS=Homo sapiens GN=C3 PE=1 SV=2	51.04	2e-46	Q9YIA5	Q9YIA5_CYPCA Complement C3-Q2 OS=Cyprinus carpio PE=2 SV=1	-	-	-	-	-	-	-	K03990|1|0.0|1390|oaa:100074341|complement component 3	GO:0001934//positive regulation of protein phosphorylation;GO:0006957//complement activation, alternative pathway;GO:0010884//positive regulation of lipid storage;GO:0070374//positive regulation of ERK1 and ERK2 cascade;GO:0032026//response to magnesium ion;GO:0050766//positive regulation of phagocytosis;GO:0045766//positive regulation of angiogenesis;GO:0045745//positive regulation of G-protein …	GO:0048037//cofactor binding;GO:0031715//C5L2 anaphylatoxin chemotactic receptor binding;GO:0008289//lipid binding	GO:0005615//extracellular space;GO:0005886//plasma membrane
232	PSE_GLEAN_10008982	[mRNA] locus=scaffold1571:869259:882896:+ [translate_table: standard]	41	3.5	-	1	1	1	1	74.61	0	gi|47086937|ref|NP_998468.1|	DNA polymerase delta subunit 2 [Danio rerio] >gi|16501182|emb|CAD10079.1| novel protein similar to human DNA directed polymerase delta 2, regulatory subunit (50kD) (POLD2) [Danio rerio] >gi|42744580|gb|AAH66617.1| Polymerase (DNA directed), delta 2, regulatory subunit [Danio rerio] >gi|213624856|gb|AAI71676.1| Polymerase (DNA directed), delta 2, regulatory subunit [Danio rerio] >gi|213625950|gb|A…	68.01	6e-176	sp|Q6AXY4|DPOD2_RAT	DNA polymerase delta subunit 2 OS=Rattus norvegicus GN=Pold2 PE=1 SV=1	76.1	5e-89	H9H0B0	H9H0B0_MELGA Uncharacterized protein (Fragment) OS=Meleagris gallopavo GN=POLD2 PE=4 SV=1	SPAC27E2.05	244	2e-64	COG1311	Archaeal DNA polymerase II, small subunit/DNA polymerase delta, subunit B	L	Replication, recombination and repair ;	K02328|1|0.0|672|dre:796456|DNA polymerase delta subunit 2	GO:0006261//DNA-dependent DNA replication	GO:0003887//DNA-directed DNA polymerase activity;GO:0003677//DNA binding	GO:0005730//nucleolus;GO:0043625//delta DNA polymerase complex
233	PSE_GLEAN_10003561	[mRNA] locus=scaffold1799:555932:566983:- [translate_table: standard]	29	3.3	-	1	1	1	1	59.94	5e-118	gi|126310096|ref|XP_001363374.1|	PREDICTED: ectonucleotide pyrophosphatase/phosphodiesterase family member 4 [Monodelphis domestica]	58.21	3e-125	sp|Q566N0|ENPP4_DANRE	Ectonucleotide pyrophosphatase/phosphodiesterase family member 4 OS=Danio rerio GN=enpp4 PE=2 SV=1	59.67	6e-118	G3WPU6	G3WPU6_SARHA Uncharacterized protein OS=Sarcophilus harrisii GN=ENPP4 PE=4 SV=1	CC1277	160	5e-39	COG1524	Uncharacterized proteins of the AP superfamily	R	General function prediction only ;	K01175|1|2e-83|310|rno:316249|[EC:3.1.-.-]	-	GO:0003824//catalytic activity	GO:0016020//membrane
234	PSE_GLEAN_10003488	[mRNA] locus=scaffold4420:503016:544938:+ [translate_table: standard]	1395	25.3	-	56	56	22	22	88.89	7e-40	gi|159163945|pdb|2CTK|A	Chain A, Solution Structure Of The 12th Kh Type I Domain From Human Vigilin	80.55	0	sp|Q8VDJ3|VIGLN_MOUSE	Vigilin OS=Mus musculus GN=Hdlbp PE=1 SV=1	87.13	0	F1C728	F1C728_PERFV Vigilin (Fragment) OS=Perca flavescens GN=Hdlbp PE=2 SV=1	ECU06g1470	55.1	8e-07	COG5166	Uncharacterized conserved protein	S	Function unknown ;	K13162|1|3e-08|62.0|bfo:BRAFLDRAFT_87781|poly(rC)-binding protein 2/3/4!K12889|2|2e-06|56.2|ptr:459300|poly(rC)-binding protein 1	GO:0006869//lipid transport;GO:0008203//cholesterol metabolic process;GO:0042221//response to chemical stimulus	GO:0003723//RNA binding	GO:0005737//cytoplasm;GO:0005634//nucleus;GO:0034364//high-density lipoprotein particle
235	PSE_GLEAN_10014401	[mRNA] locus=scaffold1212:1531931:1587215:+ [translate_table: standard]	122	10.1	-	7	7	5	5	68.22	3e-80	gi|292616844|ref|XP_001336134.3|	PREDICTED: leucine-rich repeat-containing protein 47-like [Danio rerio]	53.62	2e-144	sp|Q505F5|LRC47_MOUSE	Leucine-rich repeat-containing protein 47 OS=Mus musculus GN=Lrrc47 PE=1 SV=1	68.22	9e-80	E7F8Y1	E7F8Y1_DANRE Uncharacterized protein OS=Danio rerio PE=4 SV=1	SPAC23A1.12c	107	4e-23	COG0072	Phenylalanyl-tRNA synthetase beta subunit	J	Translation, ribosomal structure and biogenesis ;	K01890|1|1e-24|115|bfo:BRAFLDRAFT_124565|phenylalanyl-tRNA synthetase beta chain [EC:6.1.1.20]	-	GO:0005515//protein binding	-
236	PSE_GLEAN_10014244	[mRNA] locus=scaffold95:1847223:2087546:- [translate_table: standard]	483	5.3	1	23	23	7	7	97.52	2e-115	gi|185136244|ref|NP_001117103.1|	GTP-binding nuclear protein Ran [Salmo salar] >gi|51316188|sp|Q9YGC0.1|RAN_SALSA RecName: Full=GTP-binding nuclear protein Ran; AltName: Full=GTPase Ran; AltName: Full=Ras-related nuclear protein >gi|3850118|emb|CAA10039.1| Ran protein [Salmo salar] >gi|3850120|emb|CAA10040.1| Ran protein [Salmo salar] >gi|221219656|gb|ACM08489.1| GTP-binding nuclear protein Ran [Salmo salar] >gi|225716948|gb|ACO…	97.52	2e-116	sp|Q9YGC0|RAN_SALSA	GTP-binding nuclear protein Ran OS=Salmo salar GN=ran PE=2 SV=1	97.52	8e-115	B9ELU2	B9ELU2_SALSA GTP-binding nuclear protein Ran OS=Salmo salar GN=RAN PE=2 SV=1	ECU04g1560	179	4e-44	COG1100	GTPase SAR1 and related small G proteins	R	General function prediction only ;	K10276|1|0.0|823|dre:799441|F-box and leucine-rich repeat protein 10/11 [EC:1.14.11.27]	GO:0070544//histone H3-K36 demethylation	GO:0005488//binding;GO:0003824//catalytic activity	-
237	PSE_GLEAN_10012923	[mRNA] locus=scaffold41:2047461:2055114:+ [translate_table: standard]	24	3.3	-	1	1	1	1	72.39	3e-107	gi|125828067|ref|XP_685496.2|	PREDICTED: mitochondrial intermediate peptidase [Danio rerio]	68.28	6e-105	sp|Q99797|MIPEP_HUMAN	Mitochondrial intermediate peptidase OS=Homo sapiens GN=MIPEP PE=1 SV=2	74.07	7e-118	H3AS93	H3AS93_LATCH Uncharacterized protein (Fragment) OS=Latimeria chalumnae GN=MIPEP PE=3 SV=1	YKL134c	99.8	5e-21	COG0339	Zn-dependent oligopeptidases	E	Amino acid transport and metabolism ;	K01410|1|3e-112|405|dre:100005953|mitochondrial intermediate peptidase [EC:3.4.24.59]	-	-
238	PSE_GLEAN_10012083	[mRNA] locus=scaffold243:272832:350846:+ [translate_table: standard]	26	2.8	-	1	1	1	1	90.64	0	gi|465955469|gb|EMP26453.1|	Glycogen synthase kinase-3 beta [Chelonia mydas]	78.27	0	sp|P18265|GSK3A_RAT	Glycogen synthase kinase-3 alpha OS=Rattus norvegicus GN=Gsk3a PE=1 SV=1	89.59	2e-169	G9K3I1	G9K3I1_MUSPF Glycogen synthase kinase 3 alpha (Fragment) OS=Mustela putorius furo PE=2 SV=1	SPAC1687.15	468	1e-131	COG0515	Serine/threonine protein kinase	RTKL	General function prediction only ; Signal transduction mechanisms ; Transcription ; Replication, recombination and repair ;	K08822|1|0.0|717|dre:30664|glycogen synthase kinase 3 alpha [EC:2.7.11.26]!K03083|2|0.0|695|dre:560194|glycogen synthase kinase 3 beta [EC:2.7.11.26]	GO:0021766//hippocampus development;GO:0033138//positive regulation of peptidyl-serine phosphorylation;GO:0044027//hypermethylation of CpG island;GO:0032092//positive regulation of protein binding;GO:0055013//cardiac muscle cell development;GO:0051534//negative regulation of NFAT protein import into nucleus;GO:0044337//canonical Wnt receptor signaling pathway involved in positive regulation of ap…	GO:0004674//protein serine/threonine kinase activity;GO:0031625//ubiquitin protein ligase binding;GO:0008013//beta-catenin binding;GO:0002039//p53 binding;GO:0050321//tau-protein kinase activity;GO:0001085//RNA polymerase II transcription factor binding;GO:0034236//protein kinase A catalytic subunit binding;GO:0005524//ATP binding;GO:0051059//NF-kappaB binding	GO:0043198//dendritic shaft;GO:0030529//ribonucleoprotein complex;GO:0030426//growth cone;GO:0005829//cytosol;GO:0005886//plasma membrane;GO:0030877//beta-catenin destruction complex;GO:0005634//nucleus;GO:0005813//centrosome;GO:0043025//neuronal cell body
239	PSE_GLEAN_10015483	[mRNA] locus=scaffold1674:372204:438292:+ [translate_table: standard]	109	1.4	-	2	2	2	2	65.91	3e-08	gi|147902824|ref|NP_001082076.1|	gravin-like [Xenopus laevis] >gi|12007268|gb|AAG45105.1|AF308810_1 gravin-like [Xenopus laevis]	46.14	1e-63	sp|Q02952|AKA12_HUMAN	A-kinase anchor protein 12 OS=Homo sapiens GN=AKAP12 PE=1 SV=4	65.91	9e-07	Q6GQH8	Q6GQH8_XENLA Putative uncharacterized protein (Fragment) OS=Xenopus laevis PE=2 SV=1	-	-	-	-	-	-	-	-	GO:0009653//anatomical structure morphogenesis;GO:0007165//signal transduction	-	GO:0044424//intracellular part
240	PSE_GLEAN_10011608	[mRNA] locus=scaffold2438:235899:375359:+ [translate_table: standard]	155	8.3	-	4	4	2	2	73.68	2e-10	gi|449273725|gb|EMC83145.1|	Sciellin [Columba livia]	42.05	9e-13	sp|Q9EQG3|SCEL_MOUSE	Sciellin OS=Mus musculus GN=Scel PE=1 SV=2	71.79	7e-11	F6ZX05	F6ZX05_XENTR Uncharacterized protein OS=Xenopus tropicalis GN=scel PE=4 SV=1	-	-	-	-	-	-	-	-	GO:0030216//keratinocyte differentiation	GO:0005515//protein binding;GO:0008270//zinc ion binding	GO:0005737//cytoplasm;GO:0005886//plasma membrane
241	PSE_GLEAN_10000670	[mRNA] locus=scaffold3725:99887:126343:+ [translate_table: standard]	53	6.6	-	1	1	1	1	72.22	7e-16	gi|49900699|gb|AAH76229.1|	Zgc:109981 [Danio rerio]	68.67	4e-59	sp|Q504A5|TPMT_DANRE	Probable thiopurine S-methyltransferase OS=Danio rerio GN=tpmt PE=2 SV=1	72.22	2e-15	Q6DGV9	Q6DGV9_DANRE Zgc:109981 OS=Danio rerio GN=zgc:109981 PE=4 SV=1	VC1226	63.5	2e-10	COG0500	SAM-dependent methyltransferases	QR	Secondary metabolites biosynthesis, transport and catabolism ; General function prediction only ;	K00569|1|2e-59|227|dre:436842|thiopurine S-methyltransferase [EC:2.1.1.67]	GO:0032259//methylation	GO:0008119//thiopurine S-methyltransferase activity	GO:0005737//cytoplasm
242	PSE_GLEAN_10005272	[mRNA] locus=scaffold942:196542:220563:- [translate_table: standard]	108	13.9	-	3	3	2	2	73.47	2e-13	gi|344255897|gb|EGW12001.1|	Ribose-5-phosphate isomerase [Cricetulus griseus]	65.93	2e-67	sp|P47968|RPIA_MOUSE	Ribose-5-phosphate isomerase OS=Mus musculus GN=Rpia PE=2 SV=2	75.56	2e-36	H3A154	H3A154_LATCH Uncharacterized protein OS=Latimeria chalumnae GN=RPIA PE=4 SV=1	SPAC144.12	149	5e-36	COG0120	Ribose 5-phosphate isomerase	G	Carbohydrate transport and metabolism ;	K01807|1|6e-70|263|mgp:100538675|ribose 5-phosphate isomerase A [EC:5.3.1.6]	-	-
243	PSE_GLEAN_10001870	[mRNA] locus=scaffold4398:100545:121430:+ [translate_table: standard]	52	13.9	-	1	1	1	1	79.25	2e-18	gi|395749664|ref|XP_002828068.2|	PREDICTED: inositol monophosphatase 2, partial [Pongo abelii]	77.53	2e-34	sp|Q8CIN7|IMPA2_RAT	Inositol monophosphatase 2 OS=Rattus norvegicus GN=Impa2 PE=2 SV=1	78.65	1e-33	G3UKF7	G3UKF7_LOXAF Uncharacterized protein (Fragment) OS=Loxodonta africana GN=IMPA2 PE=4 SV=1	PM0315	67.4	7e-12	COG0483	Archaeal fructose-1,6-bisphosphatase and related enzymes of inositol monophosphatase family	G	Carbohydrate transport and metabolism ;	K01092|1|3e-37|153|dre:553595|myo-inositol-1(or 4)-monophosphatase [EC:3.1.3.25]	GO:0046854//phosphatidylinositol phosphorylation	-	-
244	PSE_GLEAN_10017676	[mRNA] locus=scaffold979:2541930:2560546:+ [translate_table: standard]	171	10.3	-	4	4	2	2	67.62	2e-79	gi|90085272|dbj|BAE91377.1|	unnamed protein product [Macaca fascicularis]	58.05	2e-121	sp|Q5R4S7|QOR_PONAB	Quinone oxidoreductase OS=Pongo abelii GN=CRYZ PE=2 SV=1	72.73	9e-87	A5PN40	A5PN40_DANRE Novel protein similar to vertebrate crystallin, zeta (Quinone reductase) (CRYZ, zgc:110776) (Fragment) OS=Danio rerio GN=CH211-215B16.2 PE=4 SV=1	BH0935	165	2e-40	COG0604	NADPH:quinone reductase and related Zn-dependent oxidoreductases	CR	Energy production and conversion ; General function prediction only ;	K00344|1|2e-134|478|dre:554843|NADPH2:quinone reductase [EC:1.6.5.5]	GO:0042178//xenobiotic catabolic process	GO:0003960//NADPH:quinone reductase activity;GO:0003730//mRNA 3'-UTR binding;GO:0070402//NADPH binding;GO:0070404//NADH binding	GO:0005829//cytosol
245	PSE_GLEAN_10011135	[mRNA] locus=scaffold287:313608:366353:- [translate_table: standard]	22	0.6	-	1	1	1	1	87.25	5e-46	gi|351703074|gb|EHB05993.1|	Phosphatidylinositol 3,4,5-trisphosphate-dependent Rac exchanger 1 protein [Heterocephalus glaber]	78.64	0	sp|Q8TCU6|PREX1_HUMAN	Phosphatidylinositol 3,4,5-trisphosphate-dependent Rac exchanger 1 protein OS=Homo sapiens GN=PREX1 PE=1 SV=3	87.25	2e-45	G5B9N2	G5B9N2_HETGA Phosphatidylinositol 3,4,5-trisphosphate-dependent Rac exchanger 1 protein OS=Heterocephalus glaber GN=GW7_08255 PE=4 SV=1	SPAC1006.06	56.6	3e-07	COG5422	RhoGEF, Guanine nucleotide exchange factor for Rho/Rac/Cdc42-like GTPases	T	Signal transduction mechanisms ;	K12365|1|0.0|1809|ecb:100071328|phosphatidylinositol-3,4,5-trisphosphate-dependent Rac exchanger 1 protein	GO:0048011//neurotrophin TRK receptor signaling pathway;GO:0042119//neutrophil activation;GO:0030041//actin filament polymerization;GO:0006801//superoxide metabolic process;GO:0032321//positive regulation of Rho GTPase activity	GO:0005543//phospholipid binding;GO:0005100//Rho GTPase activator activity;GO:0019899//enzyme binding;GO:0005089//Rho guanyl-nucleotide exchange factor activity	GO:0043231//intracellular membrane-bounded organelle;GO:0005829//cytosol;GO:0005886//plasma membrane
246	PSE_GLEAN_10016761	[mRNA] locus=scaffold678:2886879:2930254:+ [translate_table: standard]	44	6.8	-	1	1	1	1	59.52	6e-07	gi|27526508|emb|CAC81912.1|	FATZ related protein 3 [Homo sapiens]	52.7	4e-11	sp|Q4PS85|MYOZ1_PIG	Myozenin-1 OS=Sus scrofa GN=MYOZ1 PE=2 SV=1	55.56	1e-10	G5C7H2	G5C7H2_HETGA Myozenin-1 OS=Heterocephalus glaber GN=GW7_13160 PE=4 SV=1	-	-	-	-	-	-	-	-	-	-
247	PSE_GLEAN_10012345	[mRNA] locus=scaffold1920:26803:260677:+ [translate_table: standard]	86	5.8	-	5	4	4	3	94.83	1e-26	gi|47225908|emb|CAF98388.1|	unnamed protein product [Tetraodon nigroviridis]	84.52	0	sp|Q7YRF1|AP3B1_CANFA	AP-3 complex subunit beta-1 OS=Canis familiaris GN=AP3B1 PE=2 SV=1	94.83	3e-26	Q4SLU4	Q4SLU4_TETNG Chromosome 13 SCAF14555, whole genome shotgun sequence OS=Tetraodon nigroviridis GN=GSTENG00016067001 PE=4 SV=1	SPAC23H3.06	189	2e-47	COG5096	Vesicle coat complex, various subunits	U	Intracellular trafficking, secretion, and vesicular transport ;	K12397|1|0.0|822|aml:100466829|AP-3 complex subunit beta	GO:0048490//anterograde synaptic vesicle transport;GO:0008089//anterograde axon cargo transport;GO:0032438//melanosome organization;GO:0007596//blood coagulation;GO:0006897//endocytosis;GO:0048007//antigen processing and presentation, exogenous lipid antigen via MHC class Ib;GO:0006622//protein targeting to lysosome;GO:0051138//positive regulation of NK T cell differentiation	GO:0008565//protein transporter activity;GO:0019903//protein phosphatase binding	GO:0030117//membrane coat;GO:0030665//clathrin-coated vesicle membrane;GO:0005794//Golgi apparatus
248	PSE_GLEAN_10007422	[mRNA] locus=scaffold3046:886743:897851:- [translate_table: standard]	87	14.9	-	3	3	2	2	64.1	1e-23	gi|470657140|ref|XP_004330752.1|	PREDICTED: eukaryotic translation elongation factor 1 epsilon-1-like, partial [Tursiops truncatus]	48.58	8e-51	sp|O43324|MCA3_HUMAN	Eukaryotic translation elongation factor 1 epsilon-1 OS=Homo sapiens GN=EEF1E1 PE=1 SV=1	64	4e-22	B0FZM1	B0FZM1_SHEEP Eukaryotic translation elongation factor 1 epsilon 1 (Fragment) OS=Ovis aries GN=EEF1E1 PE=2 SV=1	SPAC30C2.04	52.8	5e-07	COG0073	EMAP domain	R	General function prediction only ;	K15439|1|2e-52|205|mgp:100541039|eukaryotic translation elongation factor 1 epsilon-1	GO:0006412//translation;GO:0050794//regulation of cellular process	GO:0005515//protein binding	GO:0005730//nucleolus;GO:0005737//cytoplasm
249	PSE_GLEAN_10005830	[mRNA] locus=scaffold1997:182699:191446:- [translate_table: standard]	123	18.8	-	5	5	3	3	97.01	2e-31	gi|395750289|ref|XP_002828563.2|	PREDICTED: LOW QUALITY PROTEIN: putative ATP-dependent Clp protease proteolytic subunit, mitochondrial, partial [Pongo abelii]	90.1	2e-96	sp|O88696|CLPP_MOUSE	Putative ATP-dependent Clp protease proteolytic subunit, mitochondrial OS=Mus musculus GN=Clpp PE=2 SV=1	91.18	4e-97	H3AG32	H3AG32_LATCH ATP-dependent Clp protease proteolytic subunit (Fragment) OS=Latimeria chalumnae GN=CLPP PE=3 SV=1	RC0746	267	9e-72	COG0740	Protease subunit of ATP-dependent Clp proteases	OU	Posttranslational modification, protein turnover, chaperones ; Intracellular trafficking, secretion, and vesicular transport ;	K01358|1|1e-96|352|aml:100471394|ATP-dependent Clp protease, protease subunit [EC:3.4.21.92]	GO:0051260//protein homooligomerization;GO:0006515//misfolded or incompletely synthesized protein catabolic process	GO:0042802//identical protein binding;GO:0004252//serine-type endopeptidase activity;GO:0005524//ATP binding	GO:0005739//mitochondrion
250	PSE_GLEAN_10016152	[mRNA] locus=scaffold1965:2659843:2681513:- [translate_table: standard]	119	10.3	-	5	5	4	4	97.27	7e-97	gi|183448198|pdb|2YUJ|A	Chain A, Solution Structure Of Human Ubiquitin Fusion Degradation Protein 1 Homolog Ufd1	91.2	5e-148	sp|Q92890|UFD1_HUMAN	Ubiquitin fusion degradation protein 1 homolog OS=Homo sapiens GN=UFD1L PE=1 SV=3	96.32	2e-67	C9J6N9	C9J6N9_HUMAN Ubiquitin fusion degradation protein 1 homolog (Fragment) OS=Homo sapiens GN=UFD1L PE=4 SV=1	SPBC16A3.09c	216	9e-56	COG5140	Ubiquitin fusion-degradation protein	O	Posttranslational modification, protein turnover, chaperones ;	K14016|1|5e-148|524|ecb:100052517|ubiquitin fusion degradation protein 1	GO:0001501//skeletal system development;GO:0043161//proteasomal ubiquitin-dependent protein catabolic process	GO:0004843//ubiquitin-specific protease activity;GO:0005515//protein binding	GO:0005634//nucleus;GO:0005829//cytosol
251	PSE_GLEAN_10008091	[mRNA] locus=scaffold1022:54095:57837:- [translate_table: standard]	54	3.2	-	2	2	2	2	57.96	0	gi|318068004|ref|NP_001186993.1|	NLR family member X1 [Ictalurus punctatus] >gi|222137292|gb|ACM45228.1| NLRX1 receptor [Ictalurus punctatus]	47.38	0	sp|Q5FVQ8|NLRX1_RAT	NLR family member X1 OS=Rattus norvegicus GN=Nlrx1 PE=2 SV=1	57.96	0	C6FG13	C6FG13_ICTPU NLRX1 receptor OS=Ictalurus punctatus PE=2 SV=1	-	-	-	-	-	-	-	K12653|1|0.0|971|dre:557335|NLR family member X1	-	-	GO:0005739//mitochondrion
252	PSE_GLEAN_10010151	[mRNA] locus=scaffold1153:674751:692979:- [translate_table: standard]	45	2.4	-	1	1	1	1	68.67	1e-92	gi|47228997|emb|CAG09512.1|	unnamed protein product [Tetraodon nigroviridis]	63.31	5e-167	sp|P07099|HYEP_HUMAN	Epoxide hydrolase 1 OS=Homo sapiens GN=EPHX1 PE=1 SV=1	68.97	4e-92	H3DGU8	H3DGU8_TETNG Uncharacterized protein (Fragment) OS=Tetraodon nigroviridis GN=EPHX1 PE=4 SV=1	CAC0719	280	4e-75	COG0596	Predicted hydrolases or acyltransferases (alpha/beta hydrolase superfamily)	R	General function prediction only ;	K01253|1|0.0|651|gga:421447|microsomal epoxide hydrolase [EC:3.3.2.9]	GO:0006805//xenobiotic metabolic process;GO:0001889//liver development;GO:0071385//cellular response to glucocorticoid stimulus;GO:0014070//response to organic cyclic compound;GO:0006725//cellular aromatic compound metabolic process	GO:0019899//enzyme binding;GO:0004301//epoxide hydrolase activity;GO:0033961//cis-stilbene-oxide hydrolase activity	GO:0043231//intracellular membrane-bounded organelle;GO:0044425//membrane part
253	PSE_GLEAN_10003039	[mRNA] locus=scaffold3116:195461:239139:+ [translate_table: standard]	107	16.8	-	6	6	4	4	87.5	2e-14	gi|351696405|gb|EHA99323.1|	Hydroxyacyl-coenzyme A dehydrogenase, mitochondrial [Heterocephalus glaber]	76.26	7e-122	sp|P00348|HCDH_PIG	Hydroxyacyl-coenzyme A dehydrogenase, mitochondrial OS=Sus scrofa GN=HADH PE=1 SV=2	87.5	9e-14	G5AQL0	G5AQL0_HETGA Hydroxyacyl-coenzyme A dehydrogenase, mitochondrial OS=Heterocephalus glaber GN=GW7_17857 PE=4 SV=1	CAC2708	216	3e-56	COG1250	3-hydroxyacyl-CoA dehydrogenase	I	Lipid transport and metabolism ;	K00022|1|5e-126|450|xtr:496484|3-hydroxyacyl-CoA dehydrogenase [EC:1.1.1.35]	GO:0006635//fatty acid beta-oxidation;GO:0032868//response to insulin stimulus;GO:0014823//response to activity;GO:0046474//glycerophospholipid biosynthetic process;GO:0046676//negative regulation of insulin secretion;GO:0042493//response to drug;GO:0035965//cardiolipin acyl-chain remodeling	GO:0003857//3-hydroxyacyl-CoA dehydrogenase activity;GO:0005515//protein binding;GO:0016509//long-chain-3-hydroxyacyl-CoA dehydrogenase activity;GO:0004300//enoyl-CoA hydratase activity;GO:0070403//NAD+ binding;GO:0003985//acetyl-CoA C-acetyltransferase activity	GO:0016507//mitochondrial fatty acid beta-oxidation multienzyme complex;GO:0005743//mitochondrial inner membrane;GO:0042645//mitochondrial nucleoid;GO:0005730//nucleolus
254	PSE_GLEAN_10010429	[mRNA] locus=scaffold90:360649:529060:- [translate_table: standard]	156	3.1	-	6	6	6	6	66.67	5e-10	gi|432112423|gb|ELK35215.1|	Integrin alpha-D [Myotis davidii]	60.98	4e-06	sp|P20702|ITAX_HUMAN	Integrin alpha-X OS=Homo sapiens GN=ITGAX PE=1 SV=3	69.23	1e-11	F7DB68	F7DB68_XENTR Uncharacterized protein (Fragment) OS=Xenopus tropicalis PE=3 SV=1	-	-	-	-	-	-	-	K06461|1|1e-161|572|acs:100556984|integrin alpha M	-	-
255	PSE_GLEAN_10013571	[mRNA] locus=scaffold3204:805612:815937:- [translate_table: standard]	38	3.8	-	1	1	1	1	84.24	1e-67	gi|41054421|ref|NP_955982.1|	Golgi SNAP receptor complex member 2 [Danio rerio] >gi|31419522|gb|AAH53235.1| Golgi SNAP receptor complex member 2 [Danio rerio] >gi|182891764|gb|AAI65142.1| Gosr2 protein [Danio rerio]	76.35	5e-64	sp|O35165|GOSR2_RAT	Golgi SNAP receptor complex member 2 OS=Rattus norvegicus GN=Gosr2 PE=1 SV=2	84.54	3e-62	H3A1C1	H3A1C1_LATCH Uncharacterized protein OS=Latimeria chalumnae GN=GOSR2 PE=4 SV=1	-	-	-	-	-	-	-	K08496|1|2e-68|259|dre:324569|golgi SNAP receptor complex member 2	GO:0016192//vesicle-mediated transport	-	GO:0000139//Golgi membrane;GO:0005789//endoplasmic reticulum membrane
256	PSE_GLEAN_10003626	[mRNA] locus=scaffold2066:50473:142942:- [translate_table: standard]	94	1.3	-	2	2	1	1	53.19	2e-06	gi|321471175|gb|EFX82148.1|	hypothetical protein DAPPUDRAFT_223830 [Daphnia pulex]	25.62	2e-10	sp|P41996|CPG2_CAEEL	Chondroitin proteoglycan-2 OS=Caenorhabditis elegans GN=cpg-2 PE=1 SV=3	53.19	7e-06	E9GDV4	E9GDV4_DAPPU Putative uncharacterized protein (Fragment) OS=Daphnia pulex GN=DAPPUDRAFT_223830 PE=4 SV=1	-	-	-	-	-	-	-	K01873|1|1e-09|66.2|tca:662504|valyl-tRNA synthetase [EC:6.1.1.9]	-	-
257	PSE_GLEAN_10005873	[mRNA] locus=scaffold4138:47593:50013:+ [translate_table: standard]	25	6.4	1	1	1	1	1	96.97	5e-28	gi|397777490|gb|AFO65506.1|	osmotic stress transcription factor 1, partial [Amphiprion melanopus]	92.86	7e-23	sp|P80220|T22D3_PIG	TSC22 domain family protein 3 OS=Sus scrofa GN=TSC22D3 PE=1 SV=1	96.43	7e-48	Q4RPF3	Q4RPF3_TETNG Chromosome 1 SCAF15008, whole genome shotgun sequence. (Fragment) OS=Tetraodon nigroviridis GN=GSTENG00031135001 PE=4 SV=1	-	-	-	-	-	-	-	-	GO:0048642//negative regulation of skeletal muscle tissue development;GO:0000122//negative regulation of transcription from RNA polymerase II promoter;GO:0007589//body fluid secretion;GO:0006970//response to osmotic stress	GO:0043426//MRF binding;GO:0003700//sequence-specific DNA binding transcription factor activity	GO:0005737//cytoplasm;GO:0005634//nucleus
258	PSE_GLEAN_10010223	[mRNA] locus=scaffold35:900624:909159:- [translate_table: standard]	7744	58.5	-	165	165	7	7	55	5e-33	gi|222350745|dbj|BAH19314.1|	myoglobin [Oreochromis niloticus] >gi|222533787|dbj|BAH22118.1| myoglobin [Oreochromis aureus] >gi|222533789|dbj|BAH22119.1| myoglobin [Oreochromis mossambicus] >gi|222533791|dbj|BAH22120.1| myoglobin [Oreochromis aureus x Oreochromis niloticus]	53.74	8e-36	sp|P02201|MYG_GRAGE	Myoglobin OS=Graptemys geographica GN=MB PE=1 SV=2	65.22	5e-09	C7ABN8	C7ABN8_9PERO Myoglobin (Fragment) OS=Etheostoma spectabile pulchellum GN=Mb PE=3 SV=1	-	-	-	-	-	-	-	K13826|1|2e-14|77.8|oaa:100087459|hemoglobin subunit zeta	GO:0032502//developmental process	GO:0005488//binding	-
259	PSE_GLEAN_10011516	[mRNA] locus=scaffold2669:236177:306235:- [translate_table: standard]	15	1.2	-	1	1	1	1	71.43	6e-06	gi|395506605|ref|XP_003757622.1|	PREDICTED: taperin [Sarcophilus harrisii]	68.57	9e-07	sp|Q5XHX2|TPRN_RAT	Taperin OS=Rattus norvegicus GN=Tprn PE=2 SV=2	51.61	2e-07	F6YYQ8	F6YYQ8_XENTR Uncharacterized protein (Fragment) OS=Xenopus tropicalis PE=4 SV=1	-	-	-	-	-	-	-	-	-	-
260	PSE_GLEAN_10018109	[mRNA] locus=scaffold633:2646417:2681941:+ [translate_table: standard]	26	2.4	-	1	1	1	1	80	1e-08	gi|465967212|gb|EMP31273.1|	Cadherin-related family member 3, partial [Chelonia mydas]	67.65	1e-07	sp|Q8BL00|CDHR3_MOUSE	Cadherin-related family member 3 OS=Mus musculus GN=Cdhr3 PE=2 SV=2	80	2e-09	H3A511	H3A511_LATCH Uncharacterized protein (Fragment) OS=Latimeria chalumnae GN=CDHR3 PE=4 SV=1	-	-	-	-	-	-	-	K04600|1|2e-15|85.1|phu:Phum_PHUM040650|cadherin EGF LAG seven-pass G-type receptor 1 (flamingo)	-	-
261	PSE_GLEAN_10003478	[mRNA] locus=scaffold4073:25332:206442:- [translate_table: standard]	47	2.1	3	1	1	1	1	84.23	0	gi|348532742|ref|XP_003453865.1|	PREDICTED: G protein-coupled receptor kinase 4 [Oreochromis niloticus]	71.22	0	sp|P34947|GRK5_HUMAN	G protein-coupled receptor kinase 5 OS=Homo sapiens GN=GRK5 PE=1 SV=1	84.62	0	H3AJS6	H3AJS6_LATCH Uncharacterized protein (Fragment) OS=Latimeria chalumnae GN=GRK4 PE=3 SV=1	SPAC17G8.14c_2	175	2e-43	COG0515	Serine/threonine protein kinase	RTKL	General function prediction only ; Signal transduction mechanisms ; Transcription ; Replication, recombination and repair ;	K08291|1|0.0|884|dre:100330963|G protein-coupled receptor kinase [EC:2.7.11.16]	GO:0006468//protein phosphorylation;GO:0038032//termination of G-protein coupled receptor signaling pathway;GO:0085033//positive regulation by symbiont of host I-kappaB kinase/NF-kappaB cascade	GO:0004703//G-protein coupled receptor kinase activity;GO:0005524//ATP binding	-
262	PSE_GLEAN_10000706	[mRNA] locus=scaffold3508:3720:119646:- [translate_table: standard]	183	9.4	-	10	10	6	6	93.78	0	gi|193506755|pdb|3CWG|A	Chain A, Unphosphorylated Mouse Stat3 Core Fragment >gi|193506756|pdb|3CWG|B Chain B, Unphosphorylated Mouse Stat3 Core Fragment	89.16	0	sp|P40763|STAT3_HUMAN	Signal transducer and activator of transcription 3 OS=Homo sapiens GN=STAT3 PE=1 SV=2	97.67	2e-148	F8UM48	F8UM48_CTEID Signal transducer and activator of transcription 3 (Fragment) OS=Ctenopharyngodon idella GN=STAT3 PE=2 SV=1	-	-	-	-	-	-	-	K04692|1|0.0|1414|dre:30767|signal transducer and activator of transcription 3	GO:0060019//radial glial cell differentiation;GO:0060397//JAK-STAT cascade involved in growth hormone signaling pathway;GO:0030010//establishment of cell polarity;GO:0001754//eye photoreceptor cell differentiation;GO:0001659//temperature homeostasis;GO:0048011//neurotrophin TRK receptor signaling pathway;GO:0014070//response to organic cyclic compound;GO:0040014//regulation of multicellular organ…	GO:0004879//ligand-activated sequence-specific DNA binding RNA polymerase II transcription factor activity;GO:0008134//transcription factor binding;GO:0035259//glucocorticoid receptor binding;GO:0044212//transcription regulatory region DNA binding;GO:0031730//CCR5 chemokine receptor binding;GO:0019901//protein kinase binding;GO:0043565//sequence-specific DNA binding;GO:0005509//calcium ion bindin…	GO:0005829//cytosol;GO:0005654//nucleoplasm;GO:0005886//plasma membrane;GO:0005730//nucleolus
263	PSE_GLEAN_10011147	[mRNA] locus=scaffold287:1409645:1526022:+ [translate_table: standard]	20	1.1	-	1	1	1	1	89.5	0	gi|41053666|ref|NP_957160.1|	beta-catenin-like protein 1 [Danio rerio] >gi|38649115|gb|AAH63231.1| Catenin, beta like 1 [Danio rerio]	69.67	0	sp|O62703|CTBL1_BOVIN	Beta-catenin-like protein 1 OS=Bos taurus GN=CTNNBL1 PE=2 SV=3	89.5	0	Q6P4V4	Q6P4V4_DANRE Catenin, beta like 1 OS=Danio rerio GN=ctnnbl1 PE=2 SV=1	-	-	-	-	-	-	-	K12864|1|0.0|862|mmu:66642|beta-catenin-like protein 1	GO:0006917//induction of apoptosis;GO:0016445//somatic diversification of immunoglobulins	GO:0019899//enzyme binding	GO:0000974//Prp19 complex;GO:0005681//spliceosomal complex
264	PSE_GLEAN_10020157	[mRNA] locus=scaffold199:2276970:2329070:- [translate_table: standard]	4403	27.1	-	168	64	27	10	89.33	0	gi|348513723|ref|XP_003444391.1|	PREDICTED: sarcoplasmic/endoplasmic reticulum calcium ATPase 2-like isoform 2 [Oreochromis niloticus]	88.37	0	sp|O46674|AT2A2_CANFA	Sarcoplasmic/endoplasmic reticulum calcium ATPase 2 OS=Canis familiaris GN=ATP2A2 PE=2 SV=1	88.96	0	E1C8G4	E1C8G4_CHICK Sarcoplasmic/endoplasmic reticulum calcium ATPase 2 OS=Gallus gallus GN=ATP2A2 PE=3 SV=1	BH2515	545	1e-154	COG0474	Cation transport ATPase	P	Inorganic ion transport and metabolism ;	K05853|1|0.0|1792|dre:568265|Ca2+ transporting ATPase, sarcoplasmic/endoplasmic reticulum [EC:3.6.3.8]	GO:0006984//ER-nucleus signaling pathway;GO:0008544//epidermis development;GO:0006937//regulation of muscle contraction;GO:0007155//cell adhesion;GO:0006874//cellular calcium ion homeostasis;GO:0045822//negative regulation of heart contraction;GO:0070296//sarcoplasmic reticulum calcium ion transport;GO:0006754//ATP biosynthetic process;GO:0043434//response to peptide hormone stimulus;GO:0007596//…	GO:0031775//lutropin-choriogonadotropic hormone receptor binding;GO:0008022//protein C-terminus binding;GO:0044548//S100 protein binding;GO:0005509//calcium ion binding;GO:0005388//calcium-transporting ATPase activity;GO:0005524//ATP binding	GO:0031095//platelet dense tubular network membrane;GO:0033017//sarcoplasmic reticulum membrane;GO:0043234//protein complex;GO:0005887//integral to plasma membrane
265	PSE_GLEAN_10019896	[mRNA] locus=scaffold959:6176145:6260836:- [translate_table: standard]	153	8.6	-	7	7	3	3	92.86	4e-38	gi|344241211|gb|EGV97314.1|	Integral membrane protein GPR175 [Cricetulus griseus]	62.95	2e-97	sp|Q5ZII3|TPRA1_CHICK	Transmembrane protein adipocyte-associated 1 homolog OS=Gallus gallus GN=TPRA1 PE=2 SV=1	92.86	1e-37	G3H7W1	G3H7W1_CRIGR Integral membrane protein GPR175 OS=Cricetulus griseus GN=I79_006455 PE=4 SV=1	-	-	-	-	-	-	-	K01316|1|3e-15|83.2|xtr:100490249|protease, serine, 7 (enterokinase) [EC:3.4.21.9]	-	-
266	PSE_GLEAN_10012454	[mRNA] locus=scaffold2888:1844848:1879344:+ [translate_table: standard]	18	1.7	-	1	1	1	1	68.09	8e-13	gi|338725817|ref|XP_001501884.2|	PREDICTED: epidermal growth factor receptor kinase substrate 8 [Equus caballus]	50.72	6e-12	sp|Q08509|EPS8_MOUSE	Epidermal growth factor receptor kinase substrate 8 OS=Mus musculus GN=Eps8 PE=1 SV=2	68.18	2e-18	F7DM54	F7DM54_XENTR Uncharacterized protein OS=Xenopus tropicalis GN=eps8l3 PE=4 SV=1	-	-	-	-	-	-	-	-	-	-
267	PSE_GLEAN_10014062	[mRNA] locus=scaffold3387:1617483:1734954:+ [translate_table: standard]	20	0.4	-	1	1	1	1	96.67	5e-09	gi|189517009|ref|XP_001920272.1|	PREDICTED: nucleosome-remodeling factor subunit BPTF [Danio rerio]	94.08	6e-101	sp|Q12830|BPTF_HUMAN	Nucleosome-remodeling factor subunit BPTF OS=Homo sapiens GN=BPTF PE=1 SV=3	96.67	2e-08	E7F366	E7F366_DANRE Uncharacterized protein OS=Danio rerio GN=BX085195.1 PE=4 SV=1	SPAC1952.05	102	1e-20	COG5076	Transcription factor involved in chromatin remodeling, contains bromodomain	BK	Chromatin structure and dynamics ; Transcription ;	K11728|1|0.0|1265|mdo:100029531|nucleosome-remodeling factor subunit BPTF	-	-
268	PSE_GLEAN_10002213	[mRNA] locus=scaffold1864:245460:355337:+ [translate_table: standard]	610	10.7	-	46	46	27	27	78.23	1e-143	gi|47207240|emb|CAF92263.1|	unnamed protein product [Tetraodon nigroviridis]	64.68	0	sp|Q9QZ11|EXO1_MOUSE	Exonuclease 1 OS=Mus musculus GN=Exo1 PE=2 SV=2	87.73	3e-74	E9QIA0	E9QIA0_DANRE Uncharacterized protein OS=Danio rerio GN=zgc:55521 PE=4 SV=1	SPBC29A10.05	258	2e-67	COG0258	5'-3' exonuclease (including N-terminal domain of PolI)	L	Replication, recombination and repair ;	K10746|1|0.0|696|ecb:100054824|exonuclease 1 [EC:3.1.-.-]	-	-
269	PSE_GLEAN_10019559	[mRNA] locus=scaffold1529:4257808:4331354:+ [translate_table: standard]	63	7.6	-	2	2	2	2	90.75	1e-92	gi|60280514|gb|AAX18239.1|	osteonectin [Acipenser transmontanus]	78.85	3e-108	sp|P36233|SPRC_RABIT	SPARC (Fragment) OS=Oryctolagus cuniculus GN=SPARC PE=1 SV=2	93.94	1e-07	A4H2I5	A4H2I5_PIG Secreted protein, acidic, cysteine-rich (Fragment) OS=Sus scrofa GN=SPARC PE=4 SV=1	-	-	-	-	-	-	-	K08136|1|2e-11|70.1|ecb:100067749|sparc/osteonectin, cwcv and kazal-like domains proteoglycan (testican)	GO:0030916//otic vesicle formation;GO:0048752//semicircular canal morphogenesis;GO:0042127//regulation of cell proliferation;GO:0071363//cellular response to growth factor stimulus;GO:0060037//pharyngeal system development;GO:0007165//signal transduction;GO:0032474//otolith morphogenesis;GO:0051216//cartilage development	GO:0050840//extracellular matrix binding;GO:0005509//calcium ion binding	GO:0005615//extracellular space;GO:0005604//basement membrane
270	PSE_GLEAN_10018534	[mRNA] locus=scaffold1209:1721359:1733572:- [translate_table: standard]	194	14.6	-	9	9	3	3	66.46	5e-125	gi|110347754|gb|ABG72686.1|	keratocan [Danio rerio]	64.74	1e-121	sp|O42235|KERA_CHICK	Keratocan OS=Gallus gallus GN=KERA PE=1 SV=1	66.46	9e-125	Q5RI43	Q5RI43_DANRE Keratocan OS=Danio rerio GN=kera PE=2 SV=1	SPy1798	82.8	8e-16	COG4886	Leucine-rich repeat (LRR) protein	S	Function unknown ;	K08123|1|3e-126|451|dre:567017|keratocan	-	-	GO:0005578//proteinaceous extracellular matrix
271	PSE_GLEAN_10018760	[mRNA] locus=scaffold437:2273375:2312810:- [translate_table: standard]	59	14.4	-	3	3	1	1	83.12	3e-30	gi|50345022|ref|NP_001002185.1|	small muscular protein [Danio rerio] >gi|49257525|gb|AAH74039.1| Small muscle protein, X-linked [Danio rerio] >gi|182891284|gb|AAI64228.1| Smpx protein [Danio rerio]	74.36	8e-25	sp|Q3ZBD4|SMPX_BOVIN	Small muscular protein OS=Bos taurus GN=SMPX PE=3 SV=1	83.12	1e-29	Q6GMK5	Q6GMK5_DANRE Small muscle protein, X-linked OS=Danio rerio GN=smpx PE=4 SV=1	-	-	-	-	-	-	-	-	GO:0006941//striated muscle contraction	-	GO:0031430//M band;GO:0043034//costamere;GO:0005927//muscle tendon junction;GO:0005634//nucleus
272	PSE_GLEAN_10012506	[mRNA] locus=scaffold461:1844334:1935043:- [translate_table: standard]	177	8.3	-	9	9	6	6	94.64	4e-132	gi|348510681|ref|XP_003442873.1|	PREDICTED: UDP-glucose:glycoprotein glucosyltransferase 1-like [Oreochromis niloticus]	90.3	5e-133	sp|Q9JLA3|UGGG1_RAT	UDP-glucose:glycoprotein glucosyltransferase 1 OS=Rattus norvegicus GN=Uggt1 PE=1 SV=2	93.75	4e-130	H2MF76	H2MF76_ORYLA Uncharacterized protein OS=Oryzias latipes GN=UGGT1 PE=4 SV=1	-	-	-	-	-	-	-	K11718|1|0.0|947|dre:553288|UDP-glucose:glycoprotein glucosyltransferase [EC:2.4.1.-]	GO:0006486//protein glycosylation;GO:0097359//UDP-glucosylation	GO:0003980//UDP-glucose:glycoprotein glucosyltransferase activity	-
273	PSE_GLEAN_10009116	[mRNA] locus=scaffold1030:1221037:1291047:- [translate_table: standard]	446	25.2	-	26	7	5	2	97.79	3e-73	gi|159461696|gb|ABW96887.1|	Rab8 [Danio rerio]	90.3	8e-86	sp|P22128|RAB8_DIPOM		97.79	8e-73	B2BWH5	B2BWH5_DANRE Rab8 (Fragment) OS=Danio rerio GN=rab8a PE=2 SV=1	SPAC18G6.03	183	1e-46	COG1100	GTPase SAR1 and related small G proteins	R	General function prediction only ;	K07901|1|6e-100|363|xtr:100125217|Ras-related protein Rab-8A	GO:0032402//melanosome transport;GO:0048210//Golgi vesicle fusion to target membrane;GO:0035845//photoreceptor cell outer segment organization;GO:0051223//regulation of protein transport;GO:0006904//vesicle docking involved in exocytosis;GO:0007264//small GTPase mediated signal transduction;GO:0042384//cilium assembly;GO:0048169//regulation of long-term neuronal synaptic plasticity	GO:0019901//protein kinase binding;GO:0005525//GTP binding	GO:0031513//nonmotile primary cilium;GO:0055037//recycling endosome;GO:0016023//cytoplasmic membrane-bounded vesicle;GO:0005794//Golgi apparatus;GO:0043025//neuronal cell body;GO:0014069//postsynaptic density;GO:0048471//perinuclear region of cytoplasm;GO:0005932//microtubule basal body;GO:0005886//plasma membrane
274	PSE_GLEAN_10009684	[mRNA] locus=scaffold2810:431513:451067:+ [translate_table: standard]	60	16.8	-	4	4	3	3	97.67	6e-44	gi|270309117|ref|NP_001161941.1|	NEDD8-conjugating enzyme Ubc12 isoform 2 [Mus musculus] >gi|148706128|gb|EDL38075.1| ubiquitin-conjugating enzyme E2M (UBC12 homolog, yeast), isoform CRA_b [Mus musculus] >gi|148706129|gb|EDL38076.1| ubiquitin-conjugating enzyme E2M (UBC12 homolog, yeast), isoform CRA_b [Mus musculus]	92.97	2e-98	sp|Q6P8D9|UBC12_XENTR	NEDD8-conjugating enzyme Ubc12 OS=Xenopus tropicalis GN=ube2m PE=2 SV=1	98.89	1e-46	G5E1H3	G5E1H3_9PIPI Putative nedd8-conjugating enzyme ubc12 (Fragment) OS=Pipa carvalhoi PE=2 SV=1	SPBC119.02	102	3e-22	COG5078	Ubiquitin-protein ligase	O	Posttranslational modification, protein turnover, chaperones ;	K10579|1|9e-99|358|acs:100561385|ubiquitin-conjugating enzyme E2 M [EC:6.3.2.19]	GO:0043525//positive regulation of neuron apoptotic process;GO:0045116//protein neddylation;GO:0016567//protein ubiquitination	GO:0019788//NEDD8 ligase activity;GO:0005515//protein binding;GO:0018169//ribosomal S6-glutamic acid ligase activity;GO:0005524//ATP binding;GO:0004842//ubiquitin-protein ligase activity	-
275	PSE_GLEAN_10001826	[mRNA] locus=scaffold502:53124:164726:+ [translate_table: standard]	452	24	-	21	3	7	2	95.43	0	gi|126310931|ref|XP_001372511.1|	PREDICTED: guanine nucleotide-binding protein G(k) subunit alpha [Monodelphis domestica]	98.31	6e-27	sp|Q60397|GNAI3_CRIGR	Guanine nucleotide-binding protein G(k) subunit alpha (Fragment) OS=Cricetulus griseus GN=GNAI3 PE=3 SV=1	95.39	0	G5BQW9	G5BQW9_HETGA Guanine nucleotide-binding protein G(K) subunit alpha OS=Heterocephalus glaber GN=GW7_20133 PE=4 SV=1	-	-	-	-	-	-	-	K04630|1|0.0|697|mdo:100030095|guanine nucleotide-binding protein G(i) subunit alpha	GO:0007194//negative regulation of adenylate cyclase activity;GO:0030168//platelet activation;GO:0007193//adenylate cyclase-inhibiting G-protein coupled receptor signaling pathway;GO:0008016//regulation of heart contraction;GO:0051048//negative regulation of secretion;GO:0006906//vesicle fusion;GO:0051301//cell division;GO:0006184//GTP catabolic process;GO:0050805//negative regulation of synaptic…	GO:0031821//G-protein coupled serotonin receptor binding;GO:0004871//signal transducer activity;GO:0005525//GTP binding;GO:0046872//metal ion binding;GO:0031683//G-protein beta/gamma-subunit complex binding;GO:0003924//GTPase activity	GO:0045121//membrane raft;GO:0000139//Golgi membrane;GO:0005834//heterotrimeric G-protein complex;GO:0005813//centrosome;GO:0042588//zymogen granule;GO:0030496//midbody
276	PSE_GLEAN_10018559	[mRNA] locus=scaffold1019:431590:488624:- [translate_table: standard]	310	5	-	11	11	5	5	55.17	3e-110	gi|68357060|ref|XP_687374.1|	PREDICTED: cytochrome P450 2K1-like isoform 1 [Danio rerio]	55.68	1e-23	sp|Q6ZSU1|C2G1P_HUMAN	Putative cytochrome P450 2G1 OS=Homo sapiens GN=CYP2G1P PE=5 SV=1	55.2	1e-115	F1R9M9	F1R9M9_DANRE Uncharacterized protein OS=Danio rerio GN=cyp2k18 PE=3 SV=1	alr1450	84.3	1e-15	COG2124	Cytochrome P450	Q	Secondary metabolites biosynthesis, transport and catabolism ;	K07416|1|1e-93|345|rno:54246|cytochrome P450, family 2, subfamily F [EC:1.14.14.1]!K07423|4|2e-92|342|oaa:100080778|cytochrome P450, family 2, subfamily W	-	GO:0016491//oxidoreductase activity;GO:0005488//binding	-
277	PSE_GLEAN_10016137	[mRNA] locus=scaffold1965:1021427:1045318:+ [translate_table: standard]	182	27.3	-	10	2	3	1	100	2e-20	gi|345316492|ref|XP_001518397.2|	PREDICTED: hypothetical protein LOC100088831 [Ornithorhynchus anatinus]	97.4	5e-73	sp|P68037|UB2L3_MOUSE	Ubiquitin-conjugating enzyme E2 L3 OS=Mus musculus GN=Ube2l3 PE=2 SV=1	100	1e-18	F7EXK5	F7EXK5_ORNAN Uncharacterized protein (Fragment) OS=Ornithorhynchus anatinus GN=UBE2L3 PE=3 SV=1	YBR082c	121	5e-28	COG5078	Ubiquitin-protein ligase	O	Posttranslational modification, protein turnover, chaperones ;	K04552|1|2e-73|274|xla:446231|ubiquitin-conjugating enzyme E2 L3 [EC:6.3.2.19]	GO:0006511//ubiquitin-dependent protein catabolic process;GO:0006355//regulation of transcription, DNA-dependent;GO:0070979//protein K11-linked ubiquitination;GO:0071385//cellular response to glucocorticoid stimulus;GO:0007090//regulation of S phase of mitotic cell cycle;GO:0008283//cell proliferation	GO:0031625//ubiquitin protein ligase binding;GO:0004842//ubiquitin-protein ligase activity;GO:0005524//ATP binding;GO:0003713//transcription coactivator activity	GO:0000151//ubiquitin ligase complex;GO:0005737//cytoplasm;GO:0005634//nucleus
278	PSE_GLEAN_10017721	[mRNA] locus=scaffold189:2780011:2828596:- [translate_table: standard]	420	18.6	-	14	14	10	10	100	1e-13	gi|395508970|ref|XP_003758780.1|	PREDICTED: ATP-dependent RNA helicase DDX1 [Sarcophilus harrisii]	88.15	0	sp|Q90WU3|DDX1_CHICK	ATP-dependent RNA helicase DDX1 OS=Gallus gallus GN=DDX1 PE=1 SV=1	91.43	5e-92	A6MKX1	A6MKX1_CALJA ATP-dependent RNA helicase DDX1-like protein (Fragment) OS=Callithrix jacchus PE=2 SV=1	rhlE	174	5e-43	COG0513	Superfamily II DNA and RNA helicases	LKJ	Replication, recombination and repair ; Transcription ; Translation, ribosomal structure and biogenesis ;	K13177|1|0.0|1272|mdo:100013419|ATP-dependent RNA helicase DDX1 [EC:3.6.4.13]	GO:0009615//response to virus;GO:0032508//DNA duplex unwinding;GO:0007275//multicellular organismal development;GO:0006355//regulation of transcription, DNA-dependent;GO:0006302//double-strand break repair;GO:0000245//spliceosomal complex assembly;GO:0006446//regulation of translational initiation;GO:0090305//nucleic acid phosphodiester bond hydrolysis;GO:0043330//response to exogenous dsRNA	GO:0003724//RNA helicase activity;GO:0033677//DNA/RNA helicase activity;GO:0005515//protein binding;GO:0008026//ATP-dependent helicase activity;GO:0003712//transcription cofactor activity;GO:0008143//poly(A) RNA binding;GO:0004527//exonuclease activity;GO:0003677//DNA binding;GO:0003725//double-stranded RNA binding;GO:0003682//chromatin binding;GO:0005524//ATP binding	GO:0072669//tRNA-splicing ligase complex;GO:0071920//cleavage body;GO:0005730//nucleolus;GO:0010494//cytoplasmic stress granule
279	PSE_GLEAN_10007336	[mRNA] locus=scaffold852:891227:894110:- [translate_table: standard]	41	7.1	-	1	1	1	1	65	3e-15	gi|15426001|gb|AAK97649.1|AF406964_1	immunoglobulin light chain [Salmo salar]	36.04	8e-07	sp|P06316|LV107_HUMAN	Ig lambda chain V-I region BL2 OS=Homo sapiens PE=2 SV=1	53.97	3e-26	A0JG02	A0JG02_ONCMY Immonoglobulin light chain (Fragment) OS=Oncorhynchus mykiss GN=IGL2V3C31-2 PE=4 SV=1	-	-	-	-	-	-	-	K06553|1|3e-07|54.7|mmu:22362|pre-B lymphocyte gene!K06554|4|3e-06|51.6|cfa:607364|immunoglobulin lambda-like polypeptide 1	-	-
280	PSE_GLEAN_10018903	[mRNA] locus=scaffold931:2045802:2108926:- [translate_table: standard]	41	1.8	-	2	2	1	1	96.93	0	gi|119599731|gb|EAW79325.1|	Sec61 alpha 1 subunit (S. cerevisiae), isoform CRA_b [Homo sapiens]	94.3	0	sp|Q90ZM2|S61A1_DANRE	Protein transport protein Sec61 subunit alpha-like 1 OS=Danio rerio GN=sec61al1 PE=2 SV=3	96.93	0	F6ZZE7	F6ZZE7_MACMU Uncharacterized protein OS=Macaca mulatta GN=SEC61A1 PE=3 SV=1	YLR378c	515	6e-146	COG0201	Preprotein translocase subunit SecY	U	Intracellular trafficking, secretion, and vesicular transport ;	K10956|1|0.0|873|dre:192298|protein transport protein SEC61 subunit alpha	GO:0045047//protein targeting to ER;GO:0021986//habenula development	GO:0015450//P-P-bond-hydrolysis-driven protein transmembrane transporter activity	GO:0030176//integral to endoplasmic reticulum membrane
281	PSE_GLEAN_10013975	[mRNA] locus=scaffold2305:507320:561809:- [translate_table: standard]	378	12.5	-	16	14	7	5	77.84	0	gi|465995485|gb|EMP39775.1|	Gamma-adducin [Chelonia mydas]	73.12	0	sp|Q9UEY8|ADDG_HUMAN	Gamma-adducin OS=Homo sapiens GN=ADD3 PE=1 SV=1	79.28	6e-99	Q1LY67	Q1LY67_DANRE Adducin 3 (Gamma) (Fragment) OS=Danio rerio GN=add3a PE=2 SV=1	PA3430	143	1e-33	COG0235	Ribulose-5-phosphate 4-epimerase and related epimerases and aldolases	G	Carbohydrate transport and metabolism ;	-	-	GO:0005200//structural constituent of cytoskeleton;GO:0005515//protein binding	GO:0043232//intracellular non-membrane-bounded organelle;GO:0016020//membrane;GO:0071944//cell periphery
282	PSE_GLEAN_10007156	[mRNA] locus=scaffold4251:382572:416142:+ [translate_table: standard]	30	2.8	-	1	1	1	1	72.22	3e-16	gi|344244670|gb|EGW00774.1|	Lymphocyte cytosolic protein 2 [Cricetulus griseus]	62.61	2e-36	sp|Q60787|LCP2_MOUSE	Lymphocyte cytosolic protein 2 OS=Mus musculus GN=Lcp2 PE=1 SV=2	72.22	1e-15	G3HTI0	G3HTI0_CRIGR Lymphocyte cytosolic protein 2 OS=Cricetulus griseus GN=I79_014205 PE=4 SV=1	-	-	-	-	-	-	-	K07361|1|2e-40|167|mdo:100026299|lymphocyte cytosolic protein 2	GO:0009987//cellular process;GO:0050896//response to stimulus;GO:0002376//immune system process;GO:0065007//biological regulation;GO:0044707//single-multicellular organism process	-	-
283	PSE_GLEAN_10019675	[mRNA] locus=scaffold514:3752512:3782732:- [translate_table: standard]	28	5.5	-	1	1	1	1	70.59	2e-07	gi|332207561|ref|XP_003252864.1|	PREDICTED: protein canopy homolog 2 isoform 4 [Nomascus leucogenys]	67.36	4e-51	sp|Q2L6L1|CNPY1_DANRE	Protein canopy-1 OS=Danio rerio GN=cnpy1 PE=1 SV=1	70.59	7e-07	H9FNM4	H9FNM4_MACMU Protein canopy homolog 2 isoform 2 OS=Macaca mulatta GN=CNPY2 PE=4 SV=1	-	-	-	-	-	-	-	K01647|1|3e-33|141|pon:100451641|citrate synthase [EC:2.3.3.1]	GO:0008543//fibroblast growth factor receptor signaling pathway;GO:0030917//midbrain-hindbrain boundary development	-	GO:0005783//endoplasmic reticulum
284	PSE_GLEAN_10005583	[mRNA] locus=scaffold2745:25640:41794:+ [translate_table: standard]	164	15	-	9	1	3	1	95.24	4e-19	gi|345316492|ref|XP_001518397.2|	PREDICTED: hypothetical protein LOC100088831 [Ornithorhynchus anatinus]	86.27	6e-64	sp|Q3MHP1|UB2L3_BOVIN	Ubiquitin-conjugating enzyme E2 L3 OS=Bos taurus GN=UBE2L3 PE=2 SV=1	95.16	2e-17	F7EXK5	F7EXK5_ORNAN Uncharacterized protein (Fragment) OS=Ornithorhynchus anatinus GN=UBE2L3 PE=3 SV=1	YDR059c	112	5e-25	COG5078	Ubiquitin-protein ligase	O	Posttranslational modification, protein turnover, chaperones ;	K04552|1|9e-65|246|xla:446231|ubiquitin-conjugating enzyme E2 L3 [EC:6.3.2.19]	GO:0006511//ubiquitin-dependent protein catabolic process;GO:0006355//regulation of transcription, DNA-dependent;GO:0070979//protein K11-linked ubiquitination;GO:0071385//cellular response to glucocorticoid stimulus;GO:0007090//regulation of S phase of mitotic cell cycle;GO:0008283//cell proliferation	GO:0031625//ubiquitin protein ligase binding;GO:0004842//ubiquitin-protein ligase activity;GO:0005524//ATP binding;GO:0003713//transcription coactivator activity	GO:0000151//ubiquitin ligase complex;GO:0005737//cytoplasm;GO:0005634//nucleus
285	PSE_GLEAN_10007538	[mRNA] locus=scaffold614:1019591:1024025:- [translate_table: standard]	19	10.1	-	1	1	1	1	80.62	2e-58	gi|156717900|ref|NP_001096491.1|	NADH dehydrogenase (ubiquinone) 1 alpha subcomplex, 8, 19kDa [Xenopus (Silurana) tropicalis] >gi|134254238|gb|AAI35450.1| LOC100125113 protein [Xenopus (Silurana) tropicalis]	77.34	1e-55	sp|Q9DCJ5|NDUA8_MOUSE	NADH dehydrogenase [ubiquinone] 1 alpha subcomplex subunit 8 OS=Mus musculus GN=Ndufa8 PE=1 SV=3	80.62	9e-58	A4IHB3	A4IHB3_XENTR LOC100125113 protein OS=Xenopus tropicalis GN=ndufa8 PE=2 SV=1	-	-	-	-	-	-	-	K03952|1|2e-59|226|xtr:100125113|NADH dehydrogenase (ubiquinone) 1 alpha subcomplex 8 [EC:1.6.5.3 1.6.99.3]	-	-	GO:0005758//mitochondrial intermembrane space;GO:0005747//mitochondrial respiratory chain complex I
286	PSE_GLEAN_10001427	[mRNA] locus=scaffold6203:172180:186265:+ [translate_table: standard]	95	17.5	-	6	6	3	3	82.82	4e-77	gi|226442696|ref|NP_001139929.1|	Coiled-coil domain-containing protein 134 precursor [Salmo salar] >gi|221220144|gb|ACM08733.1| Coiled-coil domain-containing protein 134 precursor [Salmo salar]	74.39	1e-72	sp|Q28F39|CC134_XENTR	Coiled-coil domain-containing protein 134 OS=Xenopus tropicalis GN=ccdc134 PE=2 SV=1	82.82	1e-76	B9EMI6	B9EMI6_SALSA Coiled-coil domain-containing protein 134 OS=Salmo salar GN=CC134 PE=2 SV=1	-	-	-	-	-	-	-	-	-	-	GO:0005576//extracellular region
287	PSE_GLEAN_10006053	[mRNA] locus=scaffold1378:380708:485708:+ [translate_table: standard]	94	7.8	-	3	2	3	2	88.08	2e-127	gi|380258956|pdb|3SDE|A	Chain A, Crystal Structure Of A Paraspeckle-Protein Heterodimer, Pspc1NONO	74.72	1e-161	sp|Q1LZD9|PSPC1_BOVIN	Paraspeckle component 1 OS=Bos taurus GN=PSPC1 PE=2 SV=1	88.8	8e-128	F1RN28	F1RN28_PIG Uncharacterized protein OS=Sus scrofa GN=PSPC1 PE=4 SV=1	all2777	53.5	9e-07	COG0724	RNA-binding proteins (RRM domain)	R	General function prediction only ;	K13214|1|5e-112|405|mdo:100011224|non-POU domain-containing octamer-binding protein	-	GO:0097159//organic cyclic compound binding;GO:0005515//protein binding;GO:1901363//heterocyclic compound binding	GO:0016604//nuclear body;GO:0005730//nucleolus
288	PSE_GLEAN_10010141	[mRNA] locus=scaffold1153:162992:199247:- [translate_table: standard]	166	8.3	-	6	6	5	5	91.3	1e-46	gi|395851991|ref|XP_003798530.1|	PREDICTED: LOW QUALITY PROTEIN: protein transport protein Sec23B [Otolemur garnettii]	88.92	0	sp|Q5ZK03|SC23A_CHICK	Protein transport protein Sec23A OS=Gallus gallus GN=SEC23A PE=2 SV=1	89.31	0	Q5BKK9	Q5BKK9_XENTR SEC23B (S. cerevisiae) OS=Xenopus tropicalis GN=sec23b PE=2 SV=1	SPCC31H12.07	891	0	COG5047	Vesicle coat complex COPII, subunit SEC23	U	Intracellular trafficking, secretion, and vesicular transport ;	K14006|1|0.0|1461|xtr:549604|protein transport protein SEC23	GO:0051216//cartilage development;GO:0048821//erythrocyte development;GO:0006888//ER to Golgi vesicle-mediated transport;GO:0006886//intracellular protein transport;GO:0048702//embryonic neurocranium morphogenesis	GO:0008270//zinc ion binding	GO:0000139//Golgi membrane;GO:0030868//smooth endoplasmic reticulum membrane;GO:0030127//COPII vesicle coat;GO:0048471//perinuclear region of cytoplasm
289	PSE_GLEAN_10012130	[mRNA] locus=scaffold1606:1220677:1276058:+ [translate_table: standard]	75	14.2	-	3	3	2	2	94.29	2e-32	gi|83272641|gb|ABC00805.1|	hypoxanthine-guanine phosphoribosyl transferase [Pomacentrus moluccensis]	87.41	8e-67	sp|Q9W719|HPRT_CHICK	Hypoxanthine-guanine phosphoribosyltransferase OS=Gallus gallus GN=HPRT1 PE=2 SV=1	94.29	9e-32	Q2Q1G1	Q2Q1G1_9LABR Hypoxanthine-guanine phosphoribosyl transferase (Fragment) OS=Pomacentrus moluccensis GN=HPRT PE=2 SV=1	FN0288	53.5	1e-07	COG0634	Hypoxanthine-guanine phosphoribosyltransferase	F	Nucleotide transport and metabolism ;	K00760|1|2e-68|257|dre:406259|hypoxanthine phosphoribosyltransferase [EC:2.4.2.8]	GO:0019835//cytolysis;GO:0046038//GMP catabolic process;GO:0006168//adenine salvage;GO:0045964//positive regulation of dopamine metabolic process;GO:0051289//protein homotetramerization;GO:0001975//response to amphetamine;GO:0021954//central nervous system neuron development;GO:0006178//guanine salvage;GO:0007625//grooming behavior;GO:0021895//cerebral cortex neuron differentiation;GO:0021756//st…	GO:0000166//nucleotide binding;GO:0004422//hypoxanthine phosphoribosyltransferase activity;GO:0000287//magnesium ion binding;GO:0052657//guanine phosphoribosyltransferase activity;GO:0002060//purine nucleobase binding;GO:0042803//protein homodimerization activity	GO:0005829//cytosol;GO:0005694//chromosome
290	PSE_GLEAN_10017251	[mRNA] locus=scaffold1903:2989032:3046075:- [translate_table: standard]	34	4	-	1	1	1	1	84.75	2e-24	gi|159164359|pdb|2EBP|A	Chain A, Solution Structure Of The Sh3 Domain From Human Sam And Sh3 Domain Containing Protein 1	59.42	7e-97	sp|Q8K352|SASH3_MOUSE	SAM and SH3 domain-containing protein 3 OS=Mus musculus GN=Sash3 PE=2 SV=2	75.56	2e-12	G3H4S2	G3H4S2_CRIGR SAM domain-containing protein SAMSN-1 OS=Cricetulus griseus GN=I79_005282 PE=4 SV=1	-	-	-	-	-	-	-	K04438|1|1e-06|54.7|bmy:Bm1_39615|proto-oncogene C-crk	GO:0001819//positive regulation of cytokine production;GO:0002684//positive regulation of immune system process	-	-
291	PSE_GLEAN_10004413	[mRNA] locus=scaffold1874:243251:257958:+ [translate_table: standard]	41	4.5	-	1	1	1	1	87.64	1e-39	gi|402696963|gb|AFQ90670.1|	Down syndrome critical region 3, partial [Cyrtodactylus sp. JJF-2012]	83.92	2e-125	sp|O14972|DSCR3_HUMAN	Down syndrome critical region protein 3 OS=Homo sapiens GN=DSCR3 PE=1 SV=1	90.91	1e-21	H1A1A4	H1A1A4_TAEGU Uncharacterized protein (Fragment) OS=Taeniopygia guttata PE=4 SV=1	-	-	-	-	-	-	-	-	GO:0007034//vacuolar transport	-	GO:0030904//retromer complex;GO:0005634//nucleus
292	PSE_GLEAN_10019793	[mRNA] locus=scaffold79:2173905:2318423:+ [translate_table: standard]	31	1.7	-	1	1	1	1	95	0	gi|283807121|pdb|3JW0|C	Chain C, E2~ubiquitin-Hect >gi|283807122|pdb|3JW0|D Chain D, E2~ubiquitin-Hect	82.21	0	sp|Q5RBF2|NED4L_PONAB	E3 ubiquitin-protein ligase NEDD4-like OS=Pongo abelii GN=NEDD4L PE=2 SV=1	97.88	0	A8HAL6	A8HAL6_DANRE Novel protein similar to vertebrate neural cell expressed, developmentally down-regulated 4 (NEDD4) (Fragment) OS=Danio rerio GN=nedd4l PE=4 SV=1	YER125w	585	2e-166	COG5021	Ubiquitin-protein ligase	O	Posttranslational modification, protein turnover, chaperones ;	K13305|1|0.0|1326|xla:399396|E3 ubiquitin-protein ligase NEDD4-like [EC:6.3.2.19]	GO:0042176//regulation of protein catabolic process;GO:0006367//transcription initiation from RNA polymerase II promoter;GO:0000122//negative regulation of transcription from RNA polymerase II promoter;GO:0007588//excretion;GO:0030512//negative regulation of transforming growth factor beta receptor signaling pathway;GO:0042787//protein ubiquitination involved in ubiquitin-dependent protein catabo…	GO:0005515//protein binding;GO:0019871//sodium channel inhibitor activity;GO:0004842//ubiquitin-protein ligase activity	GO:0005654//nucleoplasm;GO:0005829//cytosol
293	PSE_GLEAN_10007776	[mRNA] locus=scaffold3351:903343:906330:+ [translate_table: standard]	2387	38.4	-	73	6	13	2	95.45	1e-57	gi|397511428|ref|XP_003826076.1|	PREDICTED: tubulin alpha-1C chain-like [Pan paniscus]	94.9	2e-171	sp|P09645|TBA8_CHICK	Tubulin alpha-8 chain (Fragment) OS=Gallus gallus PE=3 SV=1	94.35	0	Q7YZZ5	Q7YZZ5_OIKDI Putative alpha-tubulin OS=Oikopleura dioica GN=TUBAB PE=3 SV=1	SPBC800.05c	694	0	COG5023	Tubulin	Z	Cytoskeleton ;	K07374|1|0.0|828|dpe:Dper_GL12416|tubulin alpha	GO:0055085//transmembrane transport;GO:0006200//ATP catabolic process;GO:0051258//protein polymerization;GO:0006184//GTP catabolic process;GO:0007018//microtubule-based movement	GO:0042626//ATPase activity, coupled to transmembrane movement of substances;GO:0005524//ATP binding;GO:0003924//GTPase activity;GO:0005198//structural molecule activity;GO:0005525//GTP binding	GO:0016021//integral to membrane;GO:0005874//microtubule;GO:0005737//cytoplasm
294	PSE_GLEAN_10008416	[mRNA] locus=scaffold1345:527645:544752:+ [translate_table: standard]	223	7.1	-	12	10	8	7	89.11	0	gi|860883|emb|CAA60950.1|	thrombospondin [Bos taurus]	77.68	0	sp|P35448|TSP1_XENLA	Thrombospondin-1 OS=Xenopus laevis GN=thbs1 PE=2 SV=1	88.92	0	G1MFX8	G1MFX8_AILME Uncharacterized protein (Fragment) OS=Ailuropoda melanoleuca PE=4 SV=1	-	-	-	-	-	-	-	K04659|1|0.0|1862|dre:561901|thrombospondin	-	-
295	PSE_GLEAN_10005333	[mRNA] locus=scaffold866:214085:357818:- [translate_table: standard]	2406	9.5	-	108	3	15	1	100	0	gi|162287265|ref|NP_001088455.1|	tubulin, beta 3 class III [Xenopus laevis] >gi|54311209|gb|AAH84780.1| LOC495319 protein [Xenopus laevis]	99.73	0	sp|Q9ERD7|TBB3_MOUSE	Tubulin beta-3 chain OS=Mus musculus GN=Tubb3 PE=1 SV=1	100	0	Q5U5A4	Q5U5A4_XENLA LOC495319 protein OS=Xenopus laevis GN=tubb3 PE=2 SV=1	SPBC543.09	677	0	COG0465	ATP-dependent Zn proteases	O	Posttranslational modification, protein turnover, chaperones ;	K08956|1|0.0|1126|oaa:100079933|AFG3 family protein [EC:3.4.24.-]	GO:0034982//mitochondrial protein processing;GO:0008053//mitochondrial fusion;GO:0006200//ATP catabolic process;GO:0006508//proteolysis;GO:0030163//protein catabolic process;GO:0042407//cristae formation	GO:0008270//zinc ion binding;GO:0004222//metalloendopeptidase activity;GO:0005524//ATP binding;GO:0016887//ATPase activity	GO:0005739//mitochondrion;GO:0016021//integral to membrane
296	PSE_GLEAN_10006788	[mRNA] locus=scaffold59:220077:305118:- [translate_table: standard]	975	19	-	55	4	16	1	66.44	1e-50	gi|348508318|ref|XP_003441701.1|	PREDICTED: von Willebrand factor A domain-containing protein 5A-like [Oreochromis niloticus]	46.32	0	sp|O00534|VMA5A_HUMAN	von Willebrand factor A domain-containing protein 5A OS=Homo sapiens GN=VWA5A PE=2 SV=2	61.48	2e-92	H2TSV9	H2TSV9_TAKRU Uncharacterized protein (Fragment) OS=Takifugu rubripes GN=VWA5A (2 of 2) PE=4 SV=1	alr4412	144	6e-34	COG2304	Uncharacterized protein containing a von Willebrand factor type A (vWA) domain	R	General function prediction only ;	K10798|1|8e-49|196|bfo:BRAFLDRAFT_73983|poly [ADP-ribose] polymerase [EC:2.4.2.30]	-	-
297	PSE_GLEAN_10010130	[mRNA] locus=scaffold484:1379431:1405270:- [translate_table: standard]	154	17.5	-	6	2	3	1	100	6e-26	gi|4432748|dbj|BAA25825.1|	ribosomal protein S27 [Homo sapiens]	98.68	1e-30	sp|Q71TY3|RS27_RAT	40S ribosomal protein S27 OS=Rattus norvegicus GN=Rps27 PE=2 SV=3	98.68	5e-29	H2Q048	H2Q048_PANTR 40S ribosomal protein S27 OS=Pan troglodytes GN=ENSG00000177954 PE=3 SV=1	SPBC1685.10	120	1e-27	COG2051	Ribosomal protein S27E	J	Translation, ribosomal structure and biogenesis ;	K02978|1|4e-31|133|dre:393738|small subunit ribosomal protein S27e	GO:0006412//translation	GO:0046872//metal ion binding;GO:0003735//structural constituent of ribosome	GO:0005840//ribosome
298	PSE_GLEAN_10007717	[mRNA] locus=scaffold507:5335:50494:+ [translate_table: standard]	46	3.6	-	2	2	2	2	93.42	2e-106	gi|410979843|ref|XP_003996290.1|	PREDICTED: misshapen-like kinase 1, partial [Felis catus]	90.12	6e-110	sp|Q8N4C8|MINK1_HUMAN	Misshapen-like kinase 1 OS=Homo sapiens GN=MINK1 PE=1 SV=2	92.52	3e-108	H3D2I6	H3D2I6_TETNG Uncharacterized protein OS=Tetraodon nigroviridis GN=MINK1 PE=4 SV=1	YAR019c	106	1e-22	COG0515	Serine/threonine protein kinase	RTKL	General function prediction only ; Signal transduction mechanisms ; Transcription ; Replication, recombination and repair ;	K04413|1|3e-110|399|ssc:100515409|misshapen/NIK-related kinase [EC:2.7.11.1]	GO:0001952//regulation of cell-matrix adhesion;GO:0022407//regulation of cell-cell adhesion;GO:0030334//regulation of cell migration;GO:0048813//dendrite morphogenesis;GO:0045060//negative thymic T cell selection;GO:0046777//protein autophosphorylation;GO:2000311//regulation of alpha-amino-3-hydroxy-5-methyl-4-isoxazole propionate selective glutamate receptor activity;GO:0007268//synaptic transmi…	GO:0005515//protein binding;GO:0005083//small GTPase regulator activity;GO:0004674//protein serine/threonine kinase activity;GO:0005524//ATP binding	GO:0005794//Golgi apparatus;GO:0045211//postsynaptic membrane;GO:0030424//axon;GO:0014069//postsynaptic density;GO:0030054//cell junction;GO:0005886//plasma membrane
299	PSE_GLEAN_10002476	[mRNA] locus=scaffold3766:176300:317673:- [translate_table: standard]	66	3.3	-	3	3	3	3	76.25	1e-33	gi|345804003|ref|XP_547891.3|	PREDICTED: papilin [Canis lupus familiaris]	60	4e-09	sp|P15943|APLP2_RAT	Amyloid-like protein 2 OS=Rattus norvegicus GN=Aplp2 PE=2 SV=2	73.42	2e-32	H2R995	H2R995_PANTR Uncharacterized protein OS=Pan troglodytes GN=PAPLN PE=4 SV=1	-	-	-	-	-	-	-	K08621|1|1e-84|315|dre:569099|a disintegrin and metalloproteinase with thrombospondin motifs 6 [EC:3.4.24.-]	-	GO:0008233//peptidase activity	GO:0005604//basement membrane
300	PSE_GLEAN_10016480	[mRNA] locus=scaffold20:2892292:2936330:+ [translate_table: standard]	19	1.5	-	1	1	1	1	71.97	0	gi|124430524|ref|NP_001074459.1|	milk fat globule-EGF factor 8 protein b precursor [Danio rerio] >gi|124297675|gb|AAI31838.1| Milk fat globule-EGF factor 8 protein [Danio rerio]	55.26	1e-155	sp|O35474|EDIL3_MOUSE	EGF-like repeat and discoidin I-like domain-containing protein 3 OS=Mus musculus GN=Edil3 PE=1 SV=2	71.97	0	A2RRT1	A2RRT1_DANRE Milk fat globule-EGF factor 8 protein OS=Danio rerio GN=mfge8b PE=2 SV=1	-	-	-	-	-	-	-	K03902|1|1e-78|293|mdo:100019396|coagulation factor V (labile factor)	GO:0007155//cell adhesion	GO:0005509//calcium ion binding	-
301	PSE_GLEAN_10012463	[mRNA] locus=scaffold120:444457:455383:- [translate_table: standard]	4320	58.5	-	127	127	14	14	90.29	1e-145	gi|384081141|dbj|BAM11006.1|	mitochondrial malate dehydrogenase 2, partial [Buergeria buergeri]	85.46	3e-169	sp|Q32LG3|MDHM_BOVIN	Malate dehydrogenase, mitochondrial OS=Bos taurus GN=MDH2 PE=1 SV=1	90.48	4e-176	H3BGU9	H3BGU9_LATCH Malate dehydrogenase OS=Latimeria chalumnae GN=MDH2 PE=3 SV=1	mdh	341	1e-93	COG0039	Malate/lactate dehydrogenases	C	Energy production and conversion ;	K00026|1|3e-175|614|dre:406405|malate dehydrogenase [EC:1.1.1.37]	GO:0006107//oxaloacetate metabolic process;GO:0006734//NADH metabolic process;GO:0006108//malate metabolic process;GO:0006099//tricarboxylic acid cycle;GO:0044262//cellular carbohydrate metabolic process;GO:0006475//internal protein amino acid acetylation	GO:0030060//L-malate dehydrogenase activity;GO:0043621//protein self-association;GO:0046554//malate dehydrogenase (NADP+) activity;GO:0000166//nucleotide binding	GO:0005743//mitochondrial inner membrane;GO:0005759//mitochondrial matrix;GO:0005634//nucleus;GO:0005886//plasma membrane
302	PSE_GLEAN_10018685	[mRNA] locus=scaffold1420:1757980:1786423:- [translate_table: standard]	54	8.2	-	2	2	2	2	82.41	1e-47	gi|317765021|ref|NP_001187891.1|	ribonuclease h2 subunit a [Ictalurus punctatus] >gi|308324252|gb|ADO29261.1| ribonuclease h2 subunit a [Ictalurus punctatus]	63.93	8e-112	sp|Q2TBT5|RNH2A_BOVIN	Ribonuclease H2 subunit A OS=Bos taurus GN=RNASEH2A PE=1 SV=1	82.41	5e-47	E3TG25	E3TG25_ICTPU Ribonuclease OS=Ictalurus punctatus GN=RNH2A PE=3 SV=1	SPAC4G9.02	197	1e-50	COG0164	Ribonuclease HII	L	Replication, recombination and repair ;	K10743|1|1e-143|509|dre:393195|ribonuclease H2 subunit A [EC:3.1.26.4]	GO:0006401//RNA catabolic process;GO:0090305//nucleic acid phosphodiester bond hydrolysis	GO:0004523//ribonuclease H activity;GO:0003723//RNA binding	GO:0032299//ribonuclease H2 complex
303	PSE_GLEAN_10009084	[mRNA] locus=scaffold2168:1129995:1168593:- [translate_table: standard]	17	1.3	-	1	1	1	1	69.49	2e-37	gi|444513974|gb|ELV10508.1|	Spindle assembly abnormal protein 6 like protein [Tupaia chinensis]	57.5	6e-08	sp|Q6UVJ0|SAS6_HUMAN	Spindle assembly abnormal protein 6 homolog OS=Homo sapiens GN=SASS6 PE=1 SV=1	80	4e-10	H3AYF9	H3AYF9_LATCH Uncharacterized protein OS=Latimeria chalumnae GN=SASS6 PE=4 SV=1	-	-	-	-	-	-	-	-	GO:0007283//spermatogenesis;GO:0051298//centrosome duplication;GO:0000280//nuclear division;GO:0007052//mitotic spindle organization;GO:0040016//embryonic cleavage	-	GO:0005813//centrosome
304	PSE_GLEAN_10014258	[mRNA] locus=scaffold1660:471590:525270:- [translate_table: standard]	47	1.3	-	1	1	1	1	83.87	9e-38	gi|47225848|emb|CAF98328.1|	unnamed protein product [Tetraodon nigroviridis]	65.51	0	sp|Q9UPU7|TBD2B_HUMAN	TBC1 domain family member 2B OS=Homo sapiens GN=TBC1D2B PE=1 SV=2	85.44	6e-44	F1RKT4	F1RKT4_PIG Uncharacterized protein (Fragment) OS=Sus scrofa PE=4 SV=1	YGR100w	183	1e-45	COG5210	GTPase-activating protein	R	General function prediction only ;	K11837|1|3e-10|68.6|hsa:9098|ubiquitin carboxyl-terminal hydrolase 6/32 [EC:3.1.2.15]	-	GO:0005515//protein binding	-
305	PSE_GLEAN_10006372	[mRNA] locus=scaffold172:407076:440349:+ [translate_table: standard]	62	7	-	2	2	1	1	95.89	3e-36	gi|465968682|gb|EMP31781.1|	Transcription elongation factor A protein 1 [Chelonia mydas]	90.43	8e-60	sp|P10711|TCEA1_MOUSE	Transcription elongation factor A protein 1 OS=Mus musculus GN=Tcea1 PE=1 SV=2	94.59	6e-36	F6WLS6	F6WLS6_CALJA Uncharacterized protein OS=Callithrix jacchus GN=LOC100409444 PE=4 SV=1	SPAC20H4.03c	120	1e-27	COG1594	DNA-directed RNA polymerase, subunit M/Transcription elongation factor TFIIS	K	Transcription ;	K03145|1|2e-62|238|mgp:100549157|transcription elongation factor S-II	GO:0006357//regulation of transcription from RNA polymerase II promoter;GO:0006414//translational elongation;GO:0032784//regulation of DNA-dependent transcription, elongation	GO:0003746//translation elongation factor activity;GO:0008270//zinc ion binding;GO:0003677//DNA binding	GO:0005634//nucleus
306	PSE_GLEAN_10015547	[mRNA] locus=scaffold1530:2350718:2383820:- [translate_table: standard]	35	6.4	-	2	2	2	2	81.46	5e-97	gi|334362340|gb|AEG78369.1|	carboxypeptidase N catalytic chain, polypeptide 1 [Epinephelus coioides]	71.98	3e-172	sp|P15169|CBPN_HUMAN	Carboxypeptidase N catalytic chain OS=Homo sapiens GN=CPN1 PE=1 SV=1	81.46	2e-96	F6KMJ5	F6KMJ5_EPICO Carboxypeptidase N catalytic chain, polypeptide 1 (Fragment) OS=Epinephelus coioides PE=2 SV=1	BH3831	55.8	1e-07	COG2866	Predicted carboxypeptidase	E	Amino acid transport and metabolism ;	K01292|1|0.0|639|dre:337172|carboxypeptidase N catalytic subunit [EC:3.4.17.3]	GO:0006629//lipid metabolic process;GO:0051384//response to glucocorticoid stimulus;GO:0016192//vesicle-mediated transport;GO:0006508//proteolysis	GO:0004181//metallocarboxypeptidase activity;GO:0001786//phosphatidylserine binding;GO:0008270//zinc ion binding;GO:0005544//calcium-dependent phospholipid binding;GO:0005215//transporter activity	GO:0005615//extracellular space
307	PSE_GLEAN_10009082	[mRNA] locus=scaffold2168:1013770:1053826:- [translate_table: standard]	57	2.5	-	2	2	2	2	92.68	1e-38	gi|344241823|gb|EGV97926.1|	Nardilysin [Cricetulus griseus]	74.79	0	sp|O43847|NRDC_HUMAN	Nardilysin OS=Homo sapiens GN=NRD1 PE=1 SV=2	92.68	4e-38	G3GVY7	G3GVY7_CRIGR Nardilysin OS=Cricetulus griseus GN=I79_001893 PE=3 SV=1	YLR389c	412	1e-114	COG1025	Secreted/periplasmic Zn-dependent peptidases, insulinase-like	O	Posttranslational modification, protein turnover, chaperones ;	K01411|1|0.0|1627|dre:565850|nardilysin [EC:3.4.24.61]	GO:0016477//cell migration;GO:0007528//neuromuscular junction development;GO:0051044//positive regulation of membrane protein ectodomain proteolysis;GO:0052548//regulation of endopeptidase activity;GO:0008283//cell proliferation	GO:0008270//zinc ion binding;GO:0004222//metalloendopeptidase activity;GO:0048408//epidermal growth factor binding	GO:0005829//cytosol;GO:0005739//mitochondrion;GO:0009986//cell surface
308	PSE_GLEAN_10015710	[mRNA] locus=scaffold799:2776223:2805749:- [translate_table: standard]	937	21.8	-	46	46	13	13	90.53	5e-89	gi|297289797|ref|XP_002803595.1|	PREDICTED: glycyl-tRNA synthetase-like [Macaca mulatta]	87.72	0	sp|Q5I0G4|SYG_RAT	Glycine--tRNA ligase (Fragment) OS=Rattus norvegicus GN=Gars PE=1 SV=1	90.2	0	F1QUV7	F1QUV7_DANRE Uncharacterized protein (Fragment) OS=Danio rerio GN=gars PE=3 SV=1	SPAC3F10.03	635	0	COG0423	Glycyl-tRNA synthetase (class II)	J	Translation, ribosomal structure and biogenesis ;	K01880|1|0.0|1307|dre:337230|glycyl-tRNA synthetase [EC:6.1.1.14]	GO:0008219//cell death;GO:0006426//glycyl-tRNA aminoacylation;GO:0015966//diadenosine tetraphosphate biosynthetic process	GO:0005524//ATP binding;GO:0046983//protein dimerization activity;GO:0004820//glycine-tRNA ligase activity	GO:0005829//cytosol;GO:0030141//secretory granule;GO:0005759//mitochondrial matrix
309	PSE_GLEAN_10007362	[mRNA] locus=scaffold548:708894:762411:- [translate_table: standard]	92	4.3	-	3	3	2	2	98.25	6e-23	gi|33585483|gb|AAH55536.1|	Ubin protein [Danio rerio]	95.74	6e-18	sp|Q9QZM0|UBQL2_MOUSE	Ubiquilin-2 OS=Mus musculus GN=Ubqln2 PE=1 SV=2	98.25	2e-22	E9QFX2	E9QFX2_DANRE Uncharacterized protein OS=Danio rerio GN=ubin PE=4 SV=1	YMR276w	85.9	2e-16	COG5272	Ubiquitin	O	Posttranslational modification, protein turnover, chaperones ;	K04523|1|0.0|716|dre:334337|ubiquilin	-	-	GO:0005789//endoplasmic reticulum membrane;GO:0005829//cytosol
310	PSE_GLEAN_10010776	[mRNA] locus=scaffold180:993785:1007899:+ [translate_table: standard]	177	16.5	-	9	9	7	7	77.44	2e-69	gi|149065836|gb|EDM15709.1|	rCG59652, isoform CRA_c [Rattus norvegicus]	55.04	6e-165	sp|P46061|RAGP1_MOUSE	Ran GTPase-activating protein 1 OS=Mus musculus GN=Rangap1 PE=1 SV=2	75.37	2e-54	Q4R8N5	Q4R8N5_MACFA Testis cDNA clone: QtsA-11965, similar to human Ran GTPase activating protein 1 (RANGAP1), OS=Macaca fascicularis PE=2 SV=1	SPAC22E12.07	132	2e-30	COG5238	Ran GTPase-activating protein (RanGAP) involved in mRNA processing and transport	TA	Signal transduction mechanisms ; RNA processing and modification ;	K14319|1|0.0|650|dre:767677|Ran GTPase-activating protein 1	GO:0046826//negative regulation of protein export from nucleus	GO:0005096//GTPase activator activity	GO:0005694//chromosome;GO:0048471//perinuclear region of cytoplasm
311	PSE_GLEAN_10012290	[mRNA] locus=scaffold129:1500484:1571618:+ [translate_table: standard]	168	12.6	-	9	9	3	3	80.98	2e-86	gi|327279438|ref|XP_003224463.1|	PREDICTED: UMP-CMP kinase-like [Anolis carolinensis]	79.89	2e-85	sp|Q5ZKE7|KCY_CHICK	UMP-CMP kinase OS=Gallus gallus GN=CMPK1 PE=2 SV=1	80.98	8e-86	H9GAP7	H9GAP7_ANOCA Uncharacterized protein (Fragment) OS=Anolis carolinensis GN=CMPK1 PE=4 SV=1	YKL024c	203	2e-52	COG0563	Adenylate kinase and related kinases	F	Nucleotide transport and metabolism ;	K13800|1|1e-90|332|xla:398670|UMP-CMP kinase [EC:2.7.4.- 2.7.4.14]	GO:0006221//pyrimidine nucleotide biosynthetic process	GO:0005524//ATP binding;GO:0016776//phosphotransferase activity, phosphate group as acceptor;GO:0004127//cytidylate kinase activity	GO:0005737//cytoplasm;GO:0005634//nucleus
312	PSE_GLEAN_10003051	[mRNA] locus=scaffold1638:412892:420997:+ [translate_table: standard]	786	20.6	-	31	31	7	7	85.19	0	gi|47087435|ref|NP_998613.1|	calnexin precursor [Danio rerio] >gi|32766293|gb|AAH54903.1| Zgc:63524 [Danio rerio]	80.99	0	sp|Q5R440|CALX_PONAB	Calnexin OS=Pongo abelii GN=CANX PE=2 SV=2	85.19	0	Q7SYE1	Q7SYE1_DANRE Zgc:63524 OS=Danio rerio GN=canx PE=2 SV=1	-	-	-	-	-	-	-	K08054|1|0.0|677|dre:406757|calnexin	GO:0006457//protein folding;GO:0072583//clathrin-mediated endocytosis;GO:0007568//aging;GO:0048488//synaptic vesicle endocytosis	GO:0005509//calcium ion binding;GO:0035255//ionotropic glutamate receptor binding;GO:0034185//apolipoprotein binding;GO:0051082//unfolded protein binding;GO:0030246//carbohydrate binding	GO:0032839//dendrite cytoplasm;GO:0005840//ribosome;GO:0030424//axon;GO:0016021//integral to membrane;GO:0043197//dendritic spine;GO:0042470//melanosome;GO:0005791//rough endoplasmic reticulum;GO:0043025//neuronal cell body;GO:0005789//endoplasmic reticulum membrane
313	PSE_GLEAN_10006590	[mRNA] locus=scaffold2865:173824:203761:+ [translate_table: standard]	590	37.4	-	27	27	11	11	56.42	6e-96	gi|62858755|ref|NP_001016962.1|	NmrA-like family domain containing 1 [Xenopus (Silurana) tropicalis]	55.07	3e-97	sp|Q0VCN1|NMRL1_BOVIN	NmrA-like family domain-containing protein 1 OS=Bos taurus GN=NMRAL1 PE=2 SV=1	59.7	3e-40	G3TPX2	G3TPX2_LOXAF Uncharacterized protein (Fragment) OS=Loxodonta africana GN=NMRAL1 PE=4 SV=1	mll7605	100	4e-21	COG0702	Predicted nucleoside-diphosphate-sugar epimerases	MG	Cell wall/membrane/envelope biogenesis ; Carbohydrate transport and metabolism ;	-	-	-	GO:0044424//intracellular part
314	PSE_GLEAN_10008160	[mRNA] locus=scaffold2033:1027183:1041262:- [translate_table: standard]	237	17.9	-	9	9	4	4	90.83	1e-53	gi|221219336|gb|ACM08329.1|	Splicing factor, arginine/serine-rich 7 [Salmo salar]	78.18	7e-47	sp|Q16629|SRSF7_HUMAN	Serine/arginine-rich splicing factor 7 OS=Homo sapiens GN=SRSF7 PE=1 SV=1	91.74	1e-53	A2BHB2	A2BHB2_DANRE Novel protein (Zgc:77155) OS=Danio rerio GN=DKEY-85K8.3 PE=4 SV=1	-	-	-	-	-	-	-	K12896|1|6e-58|223|dre:402972|splicing factor, arginine/serine-rich 7	GO:0048025//negative regulation of mRNA splicing, via spliceosome	GO:0008270//zinc ion binding;GO:0003676//nucleic acid binding;GO:0000166//nucleotide binding	GO:0005730//nucleolus
315	PSE_GLEAN_10018457	[mRNA] locus=scaffold37:3000938:3004758:- [translate_table: standard]	123	9.3	-	6	6	4	4	94.44	7e-12	gi|410953846|ref|XP_003983581.1|	PREDICTED: serine/arginine-rich splicing factor 6 [Felis catus]	80.31	3e-74	sp|Q3B7L6|SRSF6_BOVIN	Serine/arginine-rich splicing factor 6 OS=Bos taurus GN=SRSF6 PE=2 SV=1	96.77	4e-09	G1PV06	G1PV06_MYOLU Uncharacterized protein OS=Myotis lucifugus GN=SRSF6 PE=4 SV=1	SPAC16.02c	150	5e-36	COG0724	RNA-binding proteins (RRM domain)	R	General function prediction only ;	K12893|1|4e-78|291|xla:379334|splicing factor, arginine/serine-rich 4/5/6	-	GO:1901363//heterocyclic compound binding;GO:0097159//organic cyclic compound binding	-
316	PSE_GLEAN_10015719	[mRNA] locus=scaffold1015:664034:680186:- [translate_table: standard]	25	2.5	-	1	1	1	1	88.89	1e-147	gi|125840523|ref|XP_695478.2|	PREDICTED: four and a half LIM domains protein 3 [Danio rerio]	69.57	6e-120	sp|Q13643|FHL3_HUMAN	Four and a half LIM domains protein 3 OS=Homo sapiens GN=FHL3 PE=1 SV=4	88.89	3e-147	E7EZP9	E7EZP9_DANRE Uncharacterized protein OS=Danio rerio GN=fhl3 PE=4 SV=1	-	-	-	-	-	-	-	K14380|1|5e-108|390|mgp:100543756|four and a half LIM domains protein 2	GO:0030036//actin cytoskeleton organization	GO:0003779//actin binding;GO:0008270//zinc ion binding	GO:0030018//Z disc;GO:0001725//stress fiber;GO:0005634//nucleus
317	PSE_GLEAN_10007143	[mRNA] locus=scaffold4251:95003:125283:+ [translate_table: standard]	393	13.6	-	18	18	6	6	100	9e-31	gi|345319758|ref|XP_003430199.1|	PREDICTED: eukaryotic peptide chain release factor subunit 1-like, partial [Ornithorhynchus anatinus]	87.21	0	sp|Q0VCX5|ERF1_BOVIN	Eukaryotic peptide chain release factor subunit 1 OS=Bos taurus GN=ETF1 PE=2 SV=3	97.72	0	G8F1T7	G8F1T7_MACMU Putative uncharacterized protein (Fragment) OS=Macaca mulatta GN=EGK_21455 PE=4 SV=1	YBR143c	600	2e-171	COG1503	Peptide chain release factor 1 (eRF1)	J	Translation, ribosomal structure and biogenesis ;	K03265|1|0.0|831|acs:100566787|peptide chain release factor subunit 1	GO:0006355//regulation of transcription, DNA-dependent;GO:0006479//protein methylation;GO:0006449//regulation of translational termination;GO:0019048//virus-host interaction;GO:0000184//nuclear-transcribed mRNA catabolic process, nonsense-mediated decay	GO:0016149//translation release factor activity, codon specific;GO:0043022//ribosome binding;GO:0043565//sequence-specific DNA binding;GO:0005515//protein binding;GO:0003700//sequence-specific DNA binding transcription factor activity	GO:0005829//cytosol;GO:0005634//nucleus
318	PSE_GLEAN_10001462	[mRNA] locus=scaffold5986:232894:247327:+ [translate_table: standard]	77	5.4	-	2	2	1	1	63.35	2e-113	gi|465961081|gb|EMP29213.1|	Protein NDRG1 [Chelonia mydas]	59.5	3e-106	sp|Q62433|NDRG1_MOUSE	Protein NDRG1 OS=Mus musculus GN=Ndrg1 PE=1 SV=1	62.12	4e-59	B3KWB2	B3KWB2_HUMAN cDNA FLJ42719 fis, clone BRAMY3010492, highly similar to Protein NDRG1 OS=Homo sapiens PE=2 SV=1	-	-	-	-	-	-	-	-	-	-
319	PSE_GLEAN_10019008	[mRNA] locus=scaffold1195:1498616:1505068:+ [translate_table: standard]	195	20.2	-	8	8	2	2	64.06	5e-16	gi|318063754|gb|ADV36299.1|	thioredoxin [Penaeus monodon] >gi|336171137|gb|AEI25985.1| thioredoxin [Penaeus monodon]	60	1e-10	sp|Q6Z4I3|TRH21_ORYSJ	Thioredoxin H2-1 OS=Oryza sativa subsp. japonica GN=Os07g0190800 PE=2 SV=1	64.06	2e-15	F8UMA6	F8UMA6_PENMO Thioredoxin OS=Penaeus monodon PE=3 SV=1	SPAC7D4.07c	70.5	6e-13	COG0526	Thiol-disulfide isomerase and thioredoxins	OC	Posttranslational modification, protein turnover, chaperones ; Energy production and conversion ;	K03671|1|4e-17|86.3|gga:396437|thioredoxin 1	GO:0033158//regulation of protein import into nucleus, translocation;GO:0007267//cell-cell signaling;GO:0048519//negative regulation of biological process;GO:0006928//cellular component movement;GO:0006355//regulation of transcription, DNA-dependent;GO:0008283//cell proliferation;GO:0035872//nucleotide-binding domain, leucine rich repeat containing receptor signaling pathway;GO:0022900//electron …	GO:0015035//protein disulfide oxidoreductase activity;GO:0005515//protein binding;GO:0009055//electron carrier activity	GO:0005654//nucleoplasm;GO:0005576//extracellular region;GO:0005829//cytosol
320	PSE_GLEAN_10009175	[mRNA] locus=scaffold933:113554:397545:+ [translate_table: standard]	448	5.6	-	23	9	10	6	95.08	7e-155	gi|224062287|ref|XP_002194889.1|	PREDICTED: talin-2 [Taeniopygia guttata]	90.87	0	sp|Q9Y4G6|TLN2_HUMAN	Talin-2 OS=Homo sapiens GN=TLN2 PE=1 SV=4	98.61	3e-32	H2TG85	H2TG85_TAKRU Uncharacterized protein OS=Takifugu rubripes GN=TLN2 (2 of 2) PE=4 SV=1	-	-	-	-	-	-	-	K06271|1|0.0|4123|ssc:100156660|talin	-	-
321	PSE_GLEAN_10009384	[mRNA] locus=scaffold1106:220814:279786:+ [translate_table: standard]	60	8.9	-	1	1	1	1	94.21	2e-104	gi|327278792|ref|XP_003224144.1|	PREDICTED: serine/threonine-protein phosphatase 2A 55 kDa regulatory subunit B beta isoform-like isoform 2 [Anolis carolinensis]	93.84	7e-116	sp|Q0D2F4|2ABB_XENTR	Serine/threonine-protein phosphatase 2A 55 kDa regulatory subunit B beta isoform OS=Xenopus tropicalis GN=ppp2r2b PE=2 SV=1	94.15	9e-103	H9GL09	H9GL09_ANOCA Uncharacterized protein (Fragment) OS=Anolis carolinensis GN=PPP2R2B PE=4 SV=1	SPAC227.07c	232	5e-61	COG5170	Serine/threonine protein phosphatase 2A, regulatory subunit	T	Signal transduction mechanisms ;	K04354|1|6e-116|416|acs:100563742|protein phosphatase 2 (formerly 2A), regulatory subunit B	GO:0007420//brain development;GO:0007286//spermatid development;GO:0007165//signal transduction;GO:0043653//mitochondrial fragmentation involved in apoptotic process;GO:0033554//cellular response to stress;GO:0043525//positive regulation of neuron apoptotic process;GO:0006626//protein targeting to mitochondrion;GO:0034047//regulation of protein phosphatase type 2A activity;GO:0030182//neuron diff…	GO:0008601//protein phosphatase type 2A regulator activity;GO:0032403//protein complex binding	GO:0000159//protein phosphatase type 2A complex;GO:0005829//cytosol;GO:0005741//mitochondrial outer membrane;GO:0005856//cytoskeleton
322	PSE_GLEAN_10016715	[mRNA] locus=scaffold48:208138:379991:- [translate_table: standard]	438	6.1	-	17	17	9	9	73.22	2e-73	gi|66271087|gb|AAY43820.1|	endostatin, partial [Danio rerio]	60.45	7e-61	sp|O35206|COFA1_MOUSE	Collagen alpha-1(XV) chain OS=Mus musculus GN=Col15a1 PE=1 SV=2	73.22	7e-73	Q4TZW5	Q4TZW5_DANRE Endostatin (Fragment) OS=Danio rerio GN=col18a1 PE=2 SV=1	-	-	-	-	-	-	-	K06823|1|3e-87|325|ecb:100055712|collagen, type XVIII, alpha	GO:0001525//angiogenesis;GO:0001886//endothelial cell morphogenesis;GO:0043065//positive regulation of apoptotic process;GO:0030335//positive regulation of cell migration;GO:0008284//positive regulation of cell proliferation;GO:0030198//extracellular matrix organization	-	GO:0005604//basement membrane
323	PSE_GLEAN_10004708	[mRNA] locus=scaffold2934:39816:67020:- [translate_table: standard]	5244	35.5	-	199	24	11	4	98.04	2e-62	gi|19387215|gb|AAL87138.1|	tropomyosin [Ambystoma mexicanum] >gi|62860915|gb|AAY16577.1| TPM4alpha tropomyosin [Ambystoma mexicanum]	92	5e-59	sp|P06753|TPM3_HUMAN	Tropomyosin alpha-3 chain OS=Homo sapiens GN=TPM3 PE=1 SV=1	98.04	6e-62	Q8QGC3	Q8QGC3_AMBME TPM4alpha tropomyosin OS=Ambystoma mexicanum GN=TPM4 PE=2 SV=1	-	-	-	-	-	-	-	K10375|1|1e-62|239|xla:379628|tropomyosin 4	GO:0001701//in utero embryonic development;GO:0032781//positive regulation of ATPase activity;GO:0060048//cardiac muscle contraction;GO:0030336//negative regulation of cell migration;GO:0045785//positive regulation of cell adhesion;GO:0051693//actin filament capping;GO:0030049//muscle filament sliding;GO:0031529//ruffle organization;GO:0042060//wound healing;GO:0051496//positive regulation of str…	GO:0042803//protein homodimerization activity;GO:0047485//protein N-terminus binding;GO:0005200//structural constituent of cytoskeleton;GO:0051015//actin filament binding	GO:0005862//muscle thin filament tropomyosin;GO:0005829//cytosol;GO:0042995//cell projection;GO:0031941//filamentous actin;GO:0001725//stress fiber
324	PSE_GLEAN_10008669	[mRNA] locus=scaffold568:636709:659676:- [translate_table: standard]	121	2.4	-	5	5	4	4	82.34	0	gi|343961577|dbj|BAK62378.1|	plexin-B2 precursor [Pan troglodytes]	50.98	0	sp|O15031|PLXB2_HUMAN	Plexin-B2 OS=Homo sapiens GN=PLXNB2 PE=1 SV=3	82.34	0	G2HF70	G2HF70_PANTR Plexin-B2 OS=Pan troglodytes PE=2 SV=1	-	-	-	-	-	-	-	K06821|1|0.0|1927|dre:561433|plexin B	GO:0002040//sprouting angiogenesis	-	-
325	PSE_GLEAN_10011697	[mRNA] locus=scaffold639:741278:845764:+ [translate_table: standard]	362	13.7	-	17	8	12	7	97.95	0	gi|459358800|pdb|4HMY|B	Chain B, Structural Basis For Recruitment And Activation Of The Ap-1 Clathrin Adaptor Complex By Arf1	85.54	0	sp|Q10567|AP1B1_HUMAN	AP-1 complex subunit beta-1 OS=Homo sapiens GN=AP1B1 PE=1 SV=2	98.79	0	C9J1E7	C9J1E7_HUMAN AP-1 complex subunit beta-1 (Fragment) OS=Homo sapiens GN=AP1B1 PE=4 SV=1	SPBC947.02	567	4e-161	COG5096	Vesicle coat complex, various subunits	U	Intracellular trafficking, secretion, and vesicular transport ;	K12392|1|0.0|1617|dre:562166|AP-1 complex subunit beta-1	-	-
326	PSE_GLEAN_10008569	[mRNA] locus=scaffold1582:141649:169487:+ [translate_table: standard]	163	24.2	-	8	8	5	5	47.54	2e-09	gi|405965021|gb|EKC30450.1|	hypothetical protein CGI_10010077 [Crassostrea gigas]	35.03	7e-21	sp|Q6DJ66|HEBP1_XENTR	Heme-binding protein 1 OS=Xenopus tropicalis GN=hebp1 PE=2 SV=1	54.97	5e-52	H3AHI6	H3AHI6_LATCH Uncharacterized protein (Fragment) OS=Latimeria chalumnae PE=4 SV=1	-	-	-	-	-	-	-	-	-	-
327	PSE_GLEAN_10003501	[mRNA] locus=scaffold380:72857:102541:- [translate_table: standard]	245	8.7	-	10	10	3	3	95.15	5e-53	gi|465962680|gb|EMP29840.1|	Transformer-2 protein like protein alpha, partial [Chelonia mydas]	82.76	8e-65	sp|Q13595|TRA2A_HUMAN	Transformer-2 protein homolog alpha OS=Homo sapiens GN=TRA2A PE=1 SV=1	88.37	3e-61	Q7T2A0	Q7T2A0_DANRE Transformer-2 alpha OS=Danio rerio GN=tra2a PE=2 SV=1	SPAC19A8.13	68.2	2e-11	COG0724	RNA-binding proteins (RRM domain)	R	General function prediction only ;	K12897|1|9e-65|247|ssc:768110|transformer-2 protein	GO:0000398//mRNA splicing, via spliceosome	GO:0003676//nucleic acid binding;GO:0000166//nucleotide binding	GO:0005634//nucleus
328	PSE_GLEAN_10014934	[mRNA] locus=scaffold725:2321690:2324538:- [translate_table: standard]	18	7.2	1	1	1	1	1	82.88	8e-35	gi|432851774|ref|XP_004067078.1|	PREDICTED: eukaryotic translation initiation factor 3 subunit J-A-like [Oryzias latipes]	79.28	2e-32	sp|Q7SXU0|EI3JA_DANRE	Eukaryotic translation initiation factor 3 subunit J-A OS=Danio rerio GN=eif3ja PE=1 SV=1	82.88	8e-34	Q4SI45	Q4SI45_TETNG Chromosome 5 SCAF14581, whole genome shotgun sequence. (Fragment) OS=Tetraodon nigroviridis GN=GSTENG00017851001 PE=4 SV=1	-	-	-	-	-	-	-	K03245|1|1e-37|154|aml:100467465|translation initiation factor 3 subunit J	-	-	GO:0005852//eukaryotic translation initiation factor 3 complex
329	PSE_GLEAN_10016597	[mRNA] locus=scaffold1572:764216:791868:+ [translate_table: standard]	122	23.2	-	9	9	5	5	94.79	1e-23	gi|444511518|gb|ELV09914.1|	DnaJ like protein subfamily A member 2 [Tupaia chinensis]	69.7	1e-19	sp|Q09912|PSI1_SCHPO	Protein psi1 OS=Schizosaccharomyces pombe (strain 972 / ATCC 24843) GN=psi1 PE=2 SV=2	89.34	1e-34	Q58D10	Q58D10_BOVIN DnaJ subfamily A member 2 OS=Bos taurus GN=DNAJA2 PE=2 SV=1	YNL064c	175	1e-43	COG0484	DnaJ-class molecular chaperone with C-terminal Zn finger domain	O	Posttranslational modification, protein turnover, chaperones ;	K09503|1|4e-118|424|acs:100556398|DnaJ homolog subfamily A member 2	GO:0008284//positive regulation of cell proliferation	GO:0005488//binding	-
330	PSE_GLEAN_10014830	[mRNA] locus=scaffold1179:833024:856611:- [translate_table: standard]	46	3.4	-	1	1	1	1	66.86	4e-67	gi|229367770|gb|ACQ58865.1|	Gamma-interferon-inducible lysosomal thiol reductase precursor [Anoplopoma fimbria]	55.06	5e-51	sp|P13284|GILT_HUMAN	Gamma-interferon-inducible lysosomal thiol reductase OS=Homo sapiens GN=IFI30 PE=1 SV=3	66.86	2e-66	C3KK01	C3KK01_ANOFI Gamma-interferon-inducible lysosomal thiol reductase OS=Anoplopoma fimbria GN=GILT PE=2 SV=1	-	-	-	-	-	-	-	K08059|1|9e-65|248|dre:336503|interferon, gamma-inducible protein 30	-	-
331	PSE_GLEAN_10014561	[mRNA] locus=scaffold636:1078976:1097415:+ [translate_table: standard]	40	1	-	6	6	1	1	49.35	3e-12	gi|395519014|ref|XP_003763648.1|	PREDICTED: coiled-coil domain-containing protein KIAA1407-like [Sarcophilus harrisii]	37.07	1e-66	sp|Q8NCU4|K1407_HUMAN	Coiled-coil domain-containing protein KIAA1407 OS=Homo sapiens GN=KIAA1407 PE=2 SV=1	46.72	6e-109	F7CUL3	F7CUL3_XENTR Uncharacterized protein (Fragment) OS=Xenopus tropicalis PE=4 SV=1	-	-	-	-	-	-	-	-	-	-
332	PSE_GLEAN_10004802	[mRNA] locus=scaffold2995:462465:471648:- [translate_table: standard]	143	19.2	-	7	7	4	4	76.11	3e-42	gi|57524572|ref|NP_001004117.1|	6-phosphogluconolactonase [Danio rerio] >gi|51330118|gb|AAH80227.1| 6-phosphogluconolactonase [Danio rerio]	60.63	2e-74	sp|P85971|6PGL_RAT	6-phosphogluconolactonase OS=Rattus norvegicus GN=Pgls PE=1 SV=1	76.11	1e-41	Q68EK1	Q68EK1_DANRE 6-phosphogluconolactonase OS=Danio rerio GN=pgls PE=2 SV=1	SPCC16C4.10	165	8e-41	COG0363	6-phosphogluconolactonase/Glucosamine-6-phosphate isomerase/deaminase	G	Carbohydrate transport and metabolism ;	K01057|1|2e-75|283|oaa:100088226|6-phosphogluconolactonase [EC:3.1.1.31]	GO:0006098//pentose-phosphate shunt	GO:0017057//6-phosphogluconolactonase activity	GO:0005829//cytosol
333	PSE_GLEAN_10016487	[mRNA] locus=scaffold779:1672819:1955219:+ [translate_table: standard]	136	7.7	-	6	6	3	3	85.71	1e-158	gi|47224662|emb|CAG03646.1|	unnamed protein product [Tetraodon nigroviridis]	77.79	0	sp|Q9QUR6|PPCE_MOUSE	Prolyl endopeptidase OS=Mus musculus GN=Prep PE=2 SV=1	85.71	5e-158	Q4S6T6	Q4S6T6_TETNG Chromosome 14 SCAF14723, whole genome shotgun sequence. (Fragment) OS=Tetraodon nigroviridis GN=GSTENG00023131001 PE=4 SV=1	all2533	617	2e-176	COG1505	Serine proteases of the peptidase family S9A	E	Amino acid transport and metabolism ;	K01322|1|0.0|1189|dre:553791|prolyl oligopeptidase [EC:3.4.21.26]	GO:0006508//proteolysis	GO:0004252//serine-type endopeptidase activity;GO:0004222//metalloendopeptidase activity;GO:0042277//peptide binding;GO:0008270//zinc ion binding;GO:0070008//serine-type exopeptidase activity	GO:0005759//mitochondrial matrix;GO:0005634//nucleus;GO:0005829//cytosol
334	PSE_GLEAN_10011482	[mRNA] locus=scaffold600:1345544:1371706:- [translate_table: standard]	103	8.1	-	6	6	5	5	88.3	0	gi|167234433|ref|NP_955760.3|	echinoderm microtubule-associated protein-like 4 isoform 3 [Mus musculus] >gi|41946121|gb|AAH66099.1| Echinoderm microtubule associated protein like 4 [Mus musculus] >gi|50925380|gb|AAH79619.1| Echinoderm microtubule associated protein like 4 [Mus musculus]	84.85	0	sp|Q6DIP5|EMAL4_XENTR	Echinoderm microtubule-associated protein-like 4 OS=Xenopus tropicalis GN=eml4 PE=2 SV=1	88.07	0	F1NH66	F1NH66_CHICK Uncharacterized protein (Fragment) OS=Gallus gallus GN=EML4 PE=4 SV=1	all0664	75.1	5e-13	COG2319	FOG: WD40 repeat	R	General function prediction only ;	K15420|1|0.0|1374|tgu:100219108|echinoderm microtubule-associated protein-like 4	-	-
335	PSE_GLEAN_10015567	[mRNA] locus=scaffold1994:2816539:2843624:- [translate_table: standard]	43	1.9	-	1	1	1	1	77.39	2e-85	gi|449512180|ref|XP_004176168.1|	PREDICTED: peptide-N(4)-(N-acetyl-beta-glucosaminyl)asparagine amidase-like, partial [Taeniopygia guttata]	62.4	0	sp|Q96IV0|NGLY1_HUMAN	Peptide-N(4)-(N-acetyl-beta-glucosaminyl)asparagine amidase OS=Homo sapiens GN=NGLY1 PE=1 SV=1	77.39	1e-84	H1A077	H1A077_TAEGU Uncharacterized protein (Fragment) OS=Taeniopygia guttata PE=4 SV=1	-	-	-	-	-	-	-	K01456|1|0.0|787|dre:553627|peptide-N4-(N-acetyl-beta-glucosaminyl)asparagine amidase [EC:3.5.1.52]	GO:0006516//glycoprotein catabolic process	GO:0016787//hydrolase activity;GO:0005515//protein binding	GO:0005737//cytoplasm
336	PSE_GLEAN_10002128	[mRNA] locus=scaffold2439:305868:352898:- [translate_table: standard]	29	1.5	-	1	1	1	1	68.19	2e-155	gi|89267427|emb|CAJ81603.1|	carnitine O-octanoyltransferase [Xenopus (Silurana) tropicalis]	64.87	0	sp|O19094|OCTC_BOVIN	Peroxisomal carnitine O-octanoyltransferase OS=Bos taurus GN=CROT PE=1 SV=1	68.19	7e-155	Q28CZ0	Q28CZ0_XENTR Carnitine O-octanoyltransferase (Fragment) OS=Xenopus tropicalis GN=crot PE=2 SV=1	-	-	-	-	-	-	-	K05940|1|0.0|877|dre:553204|carnitine O-octanoyltransferase [EC:2.3.1.137]	GO:0006810//transport;GO:0051791//medium-chain fatty acid metabolic process;GO:0033540//fatty acid beta-oxidation using acyl-CoA oxidase;GO:0006091//generation of precursor metabolites and energy;GO:0042221//response to chemical stimulus	GO:0005102//receptor binding;GO:0008458//carnitine O-octanoyltransferase activity	GO:0005782//peroxisomal matrix
337	PSE_GLEAN_10000619	[mRNA] locus=scaffold5549:35620:77353:- [translate_table: standard]	46	4.5	-	1	1	1	1	95.19	5e-142	gi|444730920|gb|ELW71289.1|	Cartilage intermediate layer protein 1 [Tupaia chinensis]	91.26	6e-177	sp|Q5U2U0|CLPX_RAT	ATP-dependent Clp protease ATP-binding subunit clpX-like, mitochondrial OS=Rattus norvegicus GN=Clpx PE=2 SV=1	94.07	8e-141	H3BC17	H3BC17_LATCH Uncharacterized protein OS=Latimeria chalumnae GN=CLPX PE=4 SV=1	SMc01904	329	4e-90	COG1219	ATP-dependent protease Clp, ATPase subunit	O	Posttranslational modification, protein turnover, chaperones ;	K03544|1|8e-178|623|mmu:270166|ATP-dependent Clp protease ATP-binding subunit ClpX	GO:0006457//protein folding;GO:0006200//ATP catabolic process;GO:0051603//proteolysis involved in cellular protein catabolic process;GO:0010952//positive regulation of peptidase activity	GO:0046872//metal ion binding;GO:0004176//ATP-dependent peptidase activity;GO:0005524//ATP binding;GO:0051082//unfolded protein binding;GO:0016504//peptidase activator activity	GO:0005730//nucleolus;GO:0005743//mitochondrial inner membrane;GO:0042645//mitochondrial nucleoid;GO:0009841//mitochondrial endopeptidase Clp complex
338	PSE_GLEAN_10006008	[mRNA] locus=scaffold4054:339826:463655:+ [translate_table: standard]	171	5.2	-	9	9	4	4	96.97	2e-33	gi|358418161|ref|XP_003583852.1|	PREDICTED: sarcolemmal membrane-associated protein-like [Bos taurus]	67.4	0	sp|Q14BN4|SLMAP_HUMAN	Sarcolemmal membrane-associated protein OS=Homo sapiens GN=SLMAP PE=1 SV=1	92.15	0	F7H4Q4	F7H4Q4_MACMU Uncharacterized protein OS=Macaca mulatta GN=SLMAP PE=4 SV=1	SPBC3H7.13	93.2	2e-18	COG1716	FOG: FHA domain	T	Signal transduction mechanisms ;	-	-	-
339	PSE_GLEAN_10002587	[mRNA] locus=scaffold4055:207546:222901:+ [translate_table: standard]	25	1.8	-	1	1	1	1	76.23	1e-49	gi|68164343|gb|AAY87159.1|	GPAA1P anchor attachment protein 1-like [Bubalus bubalis]	64.9	0	sp|O43292|GPAA1_HUMAN	Glycosylphosphatidylinositol anchor attachment 1 protein OS=Homo sapiens GN=GPAA1 PE=1 SV=3	76.23	4e-49	Q4JJA6	Q4JJA6_BUBBU GPAA1P anchor attachment protein 1-like (Fragment) OS=Bubalus bubalis PE=4 SV=1	-	-	-	-	-	-	-	K05289|1|0.0|942|xtr:548526|glycosylphosphatidylinositol transamidase	GO:0006506//GPI anchor biosynthetic process	GO:0034235//GPI anchor binding;GO:0003923//GPI-anchor transamidase activity	GO:0042765//GPI-anchor transamidase complex;GO:0005887//integral to plasma membrane
340	PSE_GLEAN_10003021	[mRNA] locus=scaffold3269:120776:144550:- [translate_table: standard]	619	18.2	-	18	18	7	7	57.89	5e-49	gi|213512318|ref|NP_001133806.1|	Pigment epithelium-derived factor precursor [Salmo salar] >gi|209155394|gb|ACI33929.1| Pigment epithelium-derived factor precursor [Salmo salar]	47.44	9e-37	sp|Q95121|PEDF_BOVIN	Pigment epithelium-derived factor OS=Bos taurus GN=SERPINF1 PE=1 SV=1	57.89	2e-48	B5X3P8	B5X3P8_SALSA Pigment epithelium-derived factor OS=Salmo salar GN=PEDF PE=2 SV=1	all0778	94.7	3e-19	COG4826	Serine protease inhibitor	O	Posttranslational modification, protein turnover, chaperones ;	K03983|1|2e-41|170|oaa:100075734|alpha-2-antiplasmin	GO:0050728//negative regulation of inflammatory response;GO:0016525//negative regulation of angiogenesis;GO:0001822//kidney development;GO:0010951//negative regulation of endopeptidase activity;GO:0030162//regulation of proteolysis;GO:0032526//response to retinoic acid;GO:0007568//aging;GO:0007614//short-term memory;GO:0051384//response to glucocorticoid stimulus;GO:0060770//negative regulation o…	GO:0004867//serine-type endopeptidase inhibitor activity	GO:0005615//extracellular space
341	PSE_GLEAN_10004697	[mRNA] locus=scaffold2911:444277:447059:+ [translate_table: standard]	528	26.5	-	19	12	4	3	90.74	6e-72	gi|167744990|pdb|2YRQ|A	Chain A, Solution Structure Of The Tandem Hmg Box Domain From Human High Mobility Group Protein B1	88.82	2e-74	sp|P63159|HMGB1_RAT	High mobility group protein B1 OS=Rattus norvegicus GN=Hmgb1 PE=1 SV=2	90.36	4e-73	C1BIL6	C1BIL6_OSMMO High mobility group-T protein OS=Osmerus mordax GN=HMGT PE=2 SV=1	YBR089c-a	74.3	1e-13	COG5648	Chromatin-associated proteins containing the HMG domain	B	Chromatin structure and dynamics ;	K10802|1|8e-75|279|mdo:100020248|high mobility group protein B1	GO:0000902//cell morphogenesis;GO:0002053//positive regulation of mesenchymal cell proliferation;GO:0032868//response to insulin stimulus;GO:0009749//response to glucose stimulus;GO:0033151//V(D)J recombination;GO:0031532//actin cytoskeleton reorganization;GO:0051384//response to glucocorticoid stimulus;GO:0008156//negative regulation of DNA replication;GO:0014911//positive regulation of smooth m…	GO:0003700//sequence-specific DNA binding transcription factor activity;GO:0070491//repressing transcription factor binding;GO:0000401//open form four-way junction DNA binding;GO:0008201//heparin binding;GO:0003690//double-stranded DNA binding;GO:0003697//single-stranded DNA binding;GO:0051861//glycolipid binding;GO:0005125//cytokine activity;GO:0050786//RAGE receptor binding;GO:0010858//calcium-…	GO:0009986//cell surface;GO:0043005//neuron projection;GO:0005615//extracellular space;GO:0000793//condensed chromosome;GO:0005737//cytoplasm;GO:0017053//transcriptional repressor complex;GO:0005730//nucleolus
342	PSE_GLEAN_10015181	[mRNA] locus=scaffold586:865857:978155:- [translate_table: standard]	128	4.4	-	2	2	2	2	84.7	3e-127	gi|466001714|gb|EMP41571.1|	Fragile X mental retardation syndrome-related protein 2 [Chelonia mydas]	78.4	1e-170	sp|P51114|FXR1_HUMAN	Fragile X mental retardation syndrome-related protein 1 OS=Homo sapiens GN=FXR1 PE=1 SV=3	82.26	0	G1REZ2	G1REZ2_NOMLE Uncharacterized protein OS=Nomascus leucogenys GN=FXR2 PE=4 SV=1	-	-	-	-	-	-	-	K15516|1|0.0|833|dre:393180|fragile X mental retardation protein	GO:0017148//negative regulation of translation;GO:0007517//muscle organ development	GO:0003730//mRNA 3'-UTR binding;GO:0002151//G-quadruplex RNA binding;GO:0005515//protein binding	GO:0043034//costamere;GO:0005844//polysome;GO:0005634//nucleus
343	PSE_GLEAN_10020296	[mRNA] locus=scaffold706:8059668:8120592:- [translate_table: standard]	100	12.2	-	7	7	5	5	96.07	2e-122	gi|432862447|ref|XP_004069860.1|	PREDICTED: DNA-directed RNA polymerase II subunit RPB3-like [Oryzias latipes]	92.61	7e-120	sp|Q3T0Q3|RPB3_BOVIN	DNA-directed RNA polymerase II subunit RPB3 OS=Bos taurus GN=POLR2C PE=2 SV=1	96.07	7e-122	H2MJT3	H2MJT3_ORYLA Uncharacterized protein OS=Oryzias latipes GN=POLR2C PE=4 SV=1	SPCC1442.10c	181	3e-45	COG0202	DNA-directed RNA polymerase, alpha subunit/40 kD subunit	K	Transcription ;	K03011|1|0.0|690|mgp:100541829|DNA-directed RNA polymerase II subunit RPB3	GO:0006366//transcription from RNA polymerase II promoter	GO:0003899//DNA-directed RNA polymerase activity;GO:0003677//DNA binding;GO:0046983//protein dimerization activity	GO:0005737//cytoplasm;GO:0005730//nucleolus;GO:0005665//DNA-directed RNA polymerase II, core complex;GO:0015630//microtubule cytoskeleton
344	PSE_GLEAN_10018444	[mRNA] locus=scaffold37:1090713:1181212:+ [translate_table: standard]	255	9.6	-	16	16	6	6	64.84	0	gi|317418886|emb|CBN80924.1|	Protein-glutamine gamma-glutamyltransferase 2 [Dicentrarchus labrax]	57.66	0	sp|P21980|TGM2_HUMAN	Protein-glutamine gamma-glutamyltransferase 2 OS=Homo sapiens GN=TGM2 PE=1 SV=2	65.11	0	H3AQR0	H3AQR0_LATCH Uncharacterized protein (Fragment) OS=Latimeria chalumnae GN=TGM2 PE=4 SV=1	-	-	-	-	-	-	-	K05625|1|0.0|882|dre:323856|transglutaminase 2 [EC:2.3.2.13]	-	GO:0016746//transferase activity, transferring acyl groups	-
345	PSE_GLEAN_10020121	[mRNA] locus=scaffold199:209865:223996:+ [translate_table: standard]	81	6.5	-	3	3	3	3	63.04	1e-86	gi|348517312|ref|XP_003446178.1|	PREDICTED: macrophage-expressed gene 1 protein-like [Oreochromis niloticus]	53.66	0	sp|Q5RBP9|MPEG1_PONAB	Macrophage-expressed gene 1 protein OS=Pongo abelii GN=MPEG1 PE=2 SV=1	85.29	8e-09	B0R0K8	B0R0K8_DANRE Novel protein similar to MPEG1, macrophage expressed gene 1 (MPEG1, zgc:66409) OS=Danio rerio GN=mpeg1 PE=4 SV=1	-	-	-	-	-	-	-	-	-	-
346	PSE_GLEAN_10000330	[mRNA] locus=scaffold7455:1989:32056:+ [translate_table: standard]	801	26.9	-	21	21	6	6	72.05	2e-140	gi|41053329|ref|NP_956325.1|	uncharacterized protein LOC336746 precursor [Danio rerio] >gi|34783813|gb|AAH56836.1| Zgc:63831 [Danio rerio]	68.11	2e-135	sp|Q9DEX3|CATD_CLUHA	Cathepsin D OS=Clupea harengus GN=ctsd PE=1 SV=1	72.76	2e-140	G3NZM7	G3NZM7_GASAC Uncharacterized protein (Fragment) OS=Gasterosteus aculeatus GN=NAPSA PE=3 SV=1	-	-	-	-	-	-	-	K01379|1|2e-141|501|dre:336746|cathepsin D [EC:3.4.23.5]	GO:0009617//response to bacterium;GO:0003406//retinal pigment epithelium development;GO:0006508//proteolysis	GO:0004190//aspartic-type endopeptidase activity	-
347	PSE_GLEAN_10002586	[mRNA] locus=scaffold4055:196506:201081:+ [translate_table: standard]	28	4.9	-	1	1	1	1	83.27	3e-122	gi|62858329|ref|NP_001016436.1|	exosome component 4 [Xenopus (Silurana) tropicalis] >gi|89273823|emb|CAJ82158.1| exosome component 4 [Xenopus (Silurana) tropicalis] >gi|111598409|gb|AAH80330.1| LOC549190 protein [Xenopus (Silurana) tropicalis]	75.51	2e-110	sp|Q921I9|EXOS4_MOUSE	Exosome complex component RRP41 OS=Mus musculus GN=Exosc4 PE=2 SV=3	90.55	3e-63	H3ALE2	H3ALE2_LATCH Uncharacterized protein OS=Latimeria chalumnae GN=EXOSC4 PE=4 SV=1	SPAC3G9.10c	202	3e-52	COG0689	RNase PH	J	Translation, ribosomal structure and biogenesis ;	K11600|1|4e-123|440|xtr:549190|exosome complex component RRP41	GO:0071028//nuclear mRNA surveillance;GO:0030307//positive regulation of cell growth;GO:0000460//maturation of 5.8S rRNA;GO:0071044//histone mRNA catabolic process;GO:0051607//defense response to virus;GO:0045006//DNA deamination	GO:0017091//AU-rich element binding;GO:0005515//protein binding;GO:0004527//exonuclease activity	GO:0000178//exosome (RNase complex);GO:0005730//nucleolus;GO:0035327//transcriptionally active chromatin;GO:0005737//cytoplasm
348	PSE_GLEAN_10017394	[mRNA] locus=scaffold1311:130968:164530:- [translate_table: standard]	66	6.5	-	4	4	3	3	73.68	1e-07	gi|11464499|gb|AAG35209.1|AF105018_1	cytochrome P450 3A [Oryzias latipes]	62.06	3e-149	sp|Q98T91|C340_ORYLA	Cytochrome P450 3A40 OS=Oryzias latipes GN=cyp3a40 PE=2 SV=1	76.09	2e-10	F6X761	F6X761_XENTR Uncharacterized protein OS=Xenopus tropicalis PE=3 SV=1	VNG0422G	136	9e-32	COG2124	Cytochrome P450	Q	Secondary metabolites biosynthesis, transport and catabolism ;	K07424|1|2e-143|510|acs:100557851|cytochrome P450, family 3, subfamily A [EC:1.14.14.1]	GO:0009410//response to xenobiotic stimulus	GO:0046872//metal ion binding;GO:0016712//oxidoreductase activity, acting on paired donors, with incorporation or reduction of molecular oxygen, reduced flavin or flavoprotein as one donor, and incorporation of one atom of oxygen	GO:0031090//organelle membrane;GO:0005783//endoplasmic reticulum
349	PSE_GLEAN_10000339	[mRNA] locus=scaffold8383:4027:48407:- [translate_table: standard]	51	2	-	1	1	1	1	61.86	4e-41	gi|345319972|ref|XP_001521625.2|	PREDICTED: cirhin-like, partial [Ornithorhynchus anatinus]	53.85	0	sp|Q969X6|CIR1A_HUMAN	Cirhin OS=Homo sapiens GN=CIRH1A PE=1 SV=1	64.83	5e-54	H3BPD7	H3BPD7_HUMAN Cirhin (Fragment) OS=Homo sapiens GN=CIRH1A PE=4 SV=1	-	-	-	-	-	-	-	K14548|1|0.0|731|mdo:100020058|U3 small nucleolar RNA-associated protein 4	GO:0006355//regulation of transcription, DNA-dependent	GO:0005515//protein binding	GO:0005730//nucleolus
350	PSE_GLEAN_10008993	[mRNA] locus=scaffold2038:311036:379211:- [translate_table: standard]	102	7.9	-	7	7	5	5	91.43	5e-13	gi|47226459|emb|CAG08475.1|	unnamed protein product [Tetraodon nigroviridis]	80.35	0	sp|Q3B7Z2|OSBP1_MOUSE	Oxysterol-binding protein 1 OS=Mus musculus GN=Osbp PE=1 SV=2	91.43	2e-12	Q4RT07	Q4RT07_TETNG Oxysterol-binding protein (Fragment) OS=Tetraodon nigroviridis GN=GSTENG00029473001 PE=3 SV=1	-	-	-	-	-	-	-	K08283|1|2e-19|98.2|dwi:Dwil_GK17002|Goodpasture-antigen-binding protein kinase [EC:2.7.11.9]	GO:0006869//lipid transport	GO:0005543//phospholipid binding;GO:0008142//oxysterol binding	GO:0000139//Golgi membrane
351	PSE_GLEAN_10016657	[mRNA] locus=scaffold2119:1841370:1846710:+ [translate_table: standard]	93	13.3	-	2	2	2	2	47.16	4e-40	gi|401663982|dbj|BAM36372.1|	pentraxin-2 [Oplegnathus fasciatus]	43.95	1e-37	sp|P49255|SAMP_CAVPO	Serum amyloid P-component OS=Cavia porcellus GN=PTX2 PE=3 SV=1	45.5	3e-35	G3P230	G3P230_GASAC Uncharacterized protein OS=Gasterosteus aculeatus PE=4 SV=1	-	-	-	-	-	-	-	K01672|1|2e-12|73.2|xla:443976|carbonic anhydrase [EC:4.2.1.1]	-	-
352	PSE_GLEAN_10016204	[mRNA] locus=scaffold144:414640:440204:- [translate_table: standard]	47	5.9	-	1	1	1	1	81.73	8e-88	gi|47216772|emb|CAG03776.1|	unnamed protein product [Tetraodon nigroviridis]	71.53	5e-111	sp|Q6AY46|TRM61_RAT	tRNA (adenine(58)-N(1))-methyltransferase catalytic subunit TRMT61A OS=Rattus norvegicus GN=Trmt61a PE=2 SV=1	81.73	3e-87	Q4S6F6	Q4S6F6_TETNG Chromosome 10 SCAF14728, whole genome shotgun sequence OS=Tetraodon nigroviridis GN=GSTENG00023313001 PE=4 SV=1	SPAC9G1.12	209	4e-54	COG2519	tRNA(1-methyladenosine) methyltransferase and related methyltransferases	J	Translation, ribosomal structure and biogenesis ;	K07442|1|2e-128|458|gga:423481|tRNA (adenine57-N1/adenine58-N1)-methyltransferase [EC:2.1.1.219 2.1.1.220]	GO:0030488//tRNA methylation	GO:0016429//tRNA (adenine-N1-)-methyltransferase activity	GO:0031515//tRNA (m1A) methyltransferase complex;GO:0005634//nucleus
353	PSE_GLEAN_10003408	[mRNA] locus=scaffold2782:3321:39480:+ [translate_table: standard]	2059	25.4	-	80	9	10	2	50.98	2e-08	gi|410931802|ref|XP_003979284.1|	PREDICTED: protein FAM115-like, partial [Takifugu rubripes]	35.11	3e-28	sp|Q9Y4C2|F115A_HUMAN	Protein FAM115A OS=Homo sapiens GN=FAM115A PE=1 SV=3	39.11	1e-25	H3DA20	H3DA20_TETNG Uncharacterized protein (Fragment) OS=Tetraodon nigroviridis GN=FAM115A PE=4 SV=1	-	-	-	-	-	-	-	-	-	-
354	PSE_GLEAN_10015158	[mRNA] locus=scaffold2055:1366189:1383634:- [translate_table: standard]	79	2.6	-	2	2	1	1	78.57	1e-26	gi|444520523|gb|ELV13011.1|	UDP-glucuronosyltransferase 2A3 [Tupaia chinensis]	61.6	0	sp|Q6PDD0|UD2A2_MOUSE	UDP-glucuronosyltransferase 2A2 OS=Mus musculus GN=Ugt2a2 PE=2 SV=1	64.92	0	H2ZT78	H2ZT78_LATCH Uncharacterized protein (Fragment) OS=Latimeria chalumnae PE=3 SV=1	slr1125	69.3	2e-11	COG1819	Glycosyl transferases, related to UDP-glucuronosyltransferase	GC	Carbohydrate transport and metabolism ; Energy production and conversion ;	K00699|1|0.0|672|mmu:552899|glucuronosyltransferase [EC:2.4.1.17]	GO:0052695//cellular glucuronidation;GO:0009593//detection of chemical stimulus	GO:0015020//glucuronosyltransferase activity	-
355	PSE_GLEAN_10001143	[mRNA] locus=scaffold4465:65165:101733:+ [translate_table: standard]	36	4.7	-	1	1	1	1	66.67	2e-48	gi|449485958|ref|XP_002187025.2|	PREDICTED: 39S ribosomal protein L39, mitochondrial [Taeniopygia guttata]	63.53	8e-96	sp|Q9NYK5|RM39_HUMAN	39S ribosomal protein L39, mitochondrial OS=Homo sapiens GN=MRPL39 PE=1 SV=3	65.88	3e-96	Q4QR02	Q4QR02_XENLA LOC733275 protein (Fragment) OS=Xenopus laevis GN=LOC733275 PE=2 SV=1	SPBC25H2.02	98.6	1e-20	COG0441	Threonyl-tRNA synthetase	J	Translation, ribosomal structure and biogenesis ;	K01868|1|5e-23|108|api:100161706|threonyl-tRNA synthetase [EC:6.1.1.3]	-	GO:0000166//nucleotide binding	GO:0005761//mitochondrial ribosome
356	PSE_GLEAN_10000820	[mRNA] locus=scaffold5553:136509:157855:- [translate_table: standard]	172	12.8	-	7	7	4	4	80	1e-105	gi|209155094|gb|ACI33779.1|	Fermitin family homolog 3 [Salmo salar]	69.91	5e-95	sp|Q86UX7|URP2_HUMAN	Fermitin family homolog 3 OS=Homo sapiens GN=FERMT3 PE=1 SV=1	83.18	5e-109	H3BBB3	H3BBB3_LATCH Uncharacterized protein (Fragment) OS=Latimeria chalumnae GN=FERMT3 PE=4 SV=1	-	-	-	-	-	-	-	K06271|1|3e-11|69.7|ptr:465080|talin	GO:0033622//integrin activation;GO:0007159//leukocyte cell-cell adhesion;GO:0070527//platelet aggregation;GO:0033632//regulation of cell-cell adhesion mediated by integrin	GO:0005178//integrin binding;GO:0005543//phospholipid binding	GO:0002102//podosome;GO:0030054//cell junction;GO:0042995//cell projection
357	PSE_GLEAN_10013712	[mRNA] locus=scaffold1950:1843494:1866183:- [translate_table: standard]	943	24.5	-	42	28	16	14	87.96	0	gi|449279792|gb|EMC87268.1|	Glycogen phosphorylase, liver form, partial [Columba livia]	85.6	0	sp|P06737|PYGL_HUMAN	Glycogen phosphorylase, liver form OS=Homo sapiens GN=PYGL PE=1 SV=4	93.33	4e-08	G3ILF9	G3ILF9_CRIGR Phosphorylase OS=Cricetulus griseus GN=I79_024724 PE=3 SV=1	CPn0307	882	0	COG0058	Glucan phosphorylase	G	Carbohydrate transport and metabolism ;	K00688|1|0.0|1480|xtr:779523|starch phosphorylase [EC:2.4.1.1]	GO:0042593//glucose homeostasis;GO:0005977//glycogen metabolic process	GO:0008184//glycogen phosphorylase activity;GO:0016208//AMP binding;GO:0030170//pyridoxal phosphate binding;GO:0008144//drug binding;GO:0005524//ATP binding;GO:0002060//purine nucleobase binding;GO:0032052//bile acid binding	GO:0005737//cytoplasm;GO:0005886//plasma membrane
358	PSE_GLEAN_10009395	[mRNA] locus=scaffold1106:764326:816432:- [translate_table: standard]	14	2.7	-	1	1	1	1	84.81	1e-32	gi|146331880|gb|ABQ22446.1|	tetratricopeptide repeat protein 1-like protein [Callithrix jacchus] >gi|146332313|gb|ABQ22662.1| tetratricopeptide repeat protein 1-like protein [Callithrix jacchus]	64.92	3e-83	sp|Q91Z38|TTC1_MOUSE	Tetratricopeptide repeat protein 1 OS=Mus musculus GN=Ttc1 PE=2 SV=1	84.81	5e-32	A6MK55	A6MK55_CALJA Tetratricopeptide repeat protein 1-like protein (Fragment) OS=Callithrix jacchus PE=2 SV=1	SPAC17G6.19c	60.5	5e-09	COG0457	FOG: TPR repeat	R	General function prediction only ;	K09527|1|4e-15|82.8|oaa:100092623|DnaJ homolog subfamily C member 7	GO:0006457//protein folding	GO:0051082//unfolded protein binding	GO:0005778//peroxisomal membrane
359	PSE_GLEAN_10010476	[mRNA] locus=scaffold1031:1295732:1425645:- [translate_table: standard]	46	6.1	-	4	4	3	3	85.68	6e-169	gi|60477773|gb|AAH90794.1|	Im:7143453 protein [Danio rerio]	62.74	0	sp|Q8BYZ7|ELMO3_MOUSE	Engulfment and cell motility protein 3 OS=Mus musculus GN=Elmo3 PE=1 SV=2	97.75	1e-31	Q4RCE2	Q4RCE2_TETNG Chromosome undetermined SCAF19127, whole genome shotgun sequence. (Fragment) OS=Tetraodon nigroviridis GN=GSTENG00000245001 PE=4 SV=1	-	-	-	-	-	-	-	K12366|1|0.0|789|dre:406364|engulfment and cell motility protein 1	-	GO:0005515//protein binding	GO:0044424//intracellular part
360	PSE_GLEAN_10017177	[mRNA] locus=scaffold566:926264:1025123:+ [translate_table: standard]	41	0.8	-	1	1	1	1	93.75	3e-114	gi|345321483|ref|XP_003430436.1|	PREDICTED: protein MON2 homolog, partial [Ornithorhynchus anatinus]	80.75	0	sp|Q7Z3U7|MON2_HUMAN	Protein MON2 homolog OS=Homo sapiens GN=MON2 PE=1 SV=2	94.26	4e-165	H2LA04	H2LA04_ORYLA Uncharacterized protein OS=Oryzias latipes GN=MON2 PE=4 SV=1	-	-	-	-	-	-	-	-	-	-
361	PSE_GLEAN_10020106	[mRNA] locus=scaffold25:5890725:5902943:+ [translate_table: standard]	61	7.1	-	1	1	1	1	80.95	3e-68	gi|402868640|ref|XP_003898403.1|	PREDICTED: superoxide dismutase [Mn], mitochondrial [Papio anubis]	91.3	9e-06	sp|P36215|SODM_LITCT	Superoxide dismutase [Mn], mitochondrial (Fragment) OS=Lithobates catesbeiana PE=1 SV=1	80.36	5e-67	G1RJQ4	G1RJQ4_NOMLE Superoxide dismutase OS=Nomascus leucogenys GN=SOD2 PE=3 SV=1	CT294	164	7e-41	COG0605	Superoxide dismutase	P	Inorganic ion transport and metabolism ;	K04564|1|2e-64|244|xla:399216|superoxide dismutase, Fe-Mn family [EC:1.15.1.1]	-	-
362	PSE_GLEAN_10001613	[mRNA] locus=scaffold6388:176215:197680:- [translate_table: standard]	37	10.9	-	1	1	1	1	88.89	2e-54	gi|432846907|ref|XP_004065919.1|	PREDICTED: CDGSH iron-sulfur domain-containing protein 2-like [Oryzias latipes]	88.89	1e-55	sp|B9EPI1|CID2A_SALSA	CDGSH iron-sulfur domain-containing protein 2A OS=Salmo salar GN=cisd2a PE=2 SV=1	88.89	7e-54	H2LNP6	H2LNP6_ORYLA Uncharacterized protein OS=Oryzias latipes GN=CISD2 PE=4 SV=1	-	-	-	-	-	-	-	-	GO:0000422//mitochondrion degradation;GO:0010259//multicellular organismal aging;GO:0010506//regulation of autophagy	GO:0046872//metal ion binding;GO:0051537//2 iron, 2 sulfur cluster binding;GO:0042803//protein homodimerization activity	GO:0005789//endoplasmic reticulum membrane;GO:0043234//protein complex;GO:0016021//integral to membrane;GO:0005741//mitochondrial outer membrane
363	PSE_GLEAN_10019253	[mRNA] locus=scaffold313:3330462:3410767:+ [translate_table: standard]	192	10.7	-	6	6	3	3	87.5	4e-37	gi|159164136|pdb|2DIY|A	Chain A, The Solution Structure Of The Thioredoxin Domain Of Human Thioredoxin-Like Protein 2	66.67	2e-32	sp|Q58DA7|GLRX3_BOVIN	Glutaredoxin-3 OS=Bos taurus GN=GLRX3 PE=2 SV=1	79.89	4e-81	G5DYP9	G5DYP9_9PIPI Putative glutaredoxin 3 (Fragment) OS=Pipa carvalhoi PE=2 SV=1	SPBC26H8.06_2	137	3e-32	COG0278	Glutaredoxin-related protein	O	Posttranslational modification, protein turnover, chaperones ;	K07390|1|8e-25|114|nvi:100121623|monothiol glutaredoxin	GO:0002026//regulation of the force of heart contraction;GO:0010614//negative regulation of cardiac muscle hypertrophy	GO:0005080//protein kinase C binding	GO:0030018//Z disc
364	PSE_GLEAN_10019468	[mRNA] locus=scaffold626:152342:335050:+ [translate_table: standard]	69	2.5	-	2	2	2	2	69.07	2e-85	gi|194386174|dbj|BAG59651.1|	unnamed protein product [Homo sapiens]	62.96	0	sp|Q9UPN7|PP6R1_HUMAN	Serine/threonine-protein phosphatase 6 regulatory subunit 1 OS=Homo sapiens GN=PPP6R1 PE=1 SV=5	69.07	9e-85	B4DLT9	B4DLT9_HUMAN Serine/threonine-protein phosphatase 6 regulatory subunit 1 OS=Homo sapiens GN=PPP6R1 PE=2 SV=1	-	-	-	-	-	-	-	K15499|1|0.0|817|xla:379706|serine/threonine-protein phosphatase 6 regulatory subunit 1	GO:0043666//regulation of phosphoprotein phosphatase activity	GO:0019903//protein phosphatase binding	GO:0005737//cytoplasm;GO:0005730//nucleolus
365	PSE_GLEAN_10006822	[mRNA] locus=scaffold1452:490145:504073:- [translate_table: standard]	42	7.5	-	1	1	1	1	84.76	5e-86	gi|45361029|ref|NP_989151.1|	proteasome beta 6 subunit [Xenopus (Silurana) tropicalis] >gi|38494336|gb|AAH61603.1| proteasome (prosome, macropain) subunit, beta type, 6 [Xenopus (Silurana) tropicalis] >gi|89266723|emb|CAJ83898.1| proteasome (prosome macropain) subunit beta type 6 [Xenopus (Silurana) tropicalis]	81.25	3e-84	sp|Q3MHN0|PSB6_BOVIN	Proteasome subunit beta type-6 OS=Bos taurus GN=PSMB6 PE=1 SV=1	84.76	2e-85	Q6P7M7	Q6P7M7_XENTR Proteasome subunit beta type OS=Xenopus tropicalis GN=psmb6 PE=2 SV=1	MJ1237	107	1e-23	COG0638	20S proteasome, alpha and beta subunits	O	Posttranslational modification, protein turnover, chaperones ;	K02738|1|6e-87|320|xla:397716|20S proteasome subunit beta 1 [EC:3.4.25.1]	GO:0051603//proteolysis involved in cellular protein catabolic process	GO:0004298//threonine-type endopeptidase activity	GO:0005737//cytoplasm;GO:0005839//proteasome core complex;GO:0005634//nucleus
366	PSE_GLEAN_10013295	[mRNA] locus=scaffold80:1994748:2008984:+ [translate_table: standard]	20	2.2	-	1	1	1	1	72.79	3e-60	gi|395518060|ref|XP_003763185.1|	PREDICTED: leukotriene-B(4) omega-hydroxylase 2-like, partial [Sarcophilus harrisii]	64.24	8e-172	sp|Q3MID2|CP4F3_RAT	Leukotriene-B(4) omega-hydroxylase 2 OS=Rattus norvegicus GN=Cyp4f3 PE=2 SV=1	67.11	0	A0AUU0	A0AUU0_XENLA LOC100037244 protein OS=Xenopus laevis GN=cyp4f22 PE=2 SV=1	AGc2890	162	1e-39	COG2124	Cytochrome P450	Q	Secondary metabolites biosynthesis, transport and catabolism ;	K00490|1|0.0|639|xla:100037244|cytochrome P450, family 4, subfamily F (leukotriene-B4 20-monooxygenase) [EC:1.14.13.30]	GO:0032305//positive regulation of icosanoid secretion;GO:0000038//very long-chain fatty acid metabolic process;GO:0019373//epoxygenase P450 pathway;GO:0055078//sodium ion homeostasis;GO:0036101//leukotriene B4 catabolic process;GO:0030195//negative regulation of blood coagulation;GO:0042360//vitamin E metabolic process;GO:0042371//vitamin K biosynthetic process;GO:0017144//drug metabolic process…	GO:0047057//vitamin-K-epoxide reductase (warfarin-sensitive) activity;GO:0020037//heme binding;GO:0009055//electron carrier activity;GO:0052869//arachidonic acid omega-hydroxylase activity;GO:0050051//leukotriene-B4 20-monooxygenase activity;GO:0008392//arachidonic acid epoxygenase activity;GO:0005506//iron ion binding;GO:0052871//alpha-tocopherol omega-hydroxylase activity;GO:0052872//tocotrieno…	GO:0005783//endoplasmic reticulum;GO:0016324//apical plasma membrane
367	PSE_GLEAN_10000360	[mRNA] locus=scaffold8653:43361:55276:+ [translate_table: standard]	153	5.1	-	4	4	1	1	74.73	5e-38	gi|157833525|pdb|1PLS|A	Chain A, Solution Structure Of A Pleckstrin Homology Domain	48.22	1e-82	sp|Q9JHK5|PLEK_MOUSE	Pleckstrin OS=Mus musculus GN=Plek PE=1 SV=1	76.09	3e-14	Q5F270	Q5F270_MOUSE Pleckstrin (Fragment) OS=Mus musculus GN=Plek PE=2 SV=1	-	-	-	-	-	-	-	-	GO:0032233//positive regulation of actin filament bundle assembly;GO:0010920//negative regulation of inositol phosphate biosynthetic process;GO:0030168//platelet activation;GO:0031529//ruffle organization;GO:0010925//positive regulation of inositol-polyphosphate 5-phosphatase activity;GO:0060305//regulation of cell diameter;GO:0002244//hematopoietic progenitor cell differentiation;GO:0007229//int…	GO:0005080//protein kinase C binding;GO:0042803//protein homodimerization activity;GO:0043325//phosphatidylinositol-3,4-bisphosphate binding	GO:0032587//ruffle membrane;GO:0005737//cytoplasm
368	PSE_GLEAN_10014446	[mRNA] locus=scaffold855:2171739:2278148:+ [translate_table: standard]	41	2	-	4	4	3	3	83.67	0	gi|466002520|gb|EMP41794.1|	Golgi-specific brefeldin A-resistance guanine nucleotide exchange factor 1, partial [Chelonia mydas]	72.94	0	sp|Q92538|GBF1_HUMAN	Golgi-specific brefeldin A-resistance guanine nucleotide exchange factor 1 OS=Homo sapiens GN=GBF1 PE=1 SV=2	82.23	0	H9GL61	H9GL61_ANOCA Uncharacterized protein (Fragment) OS=Anolis carolinensis GN=GBF1 PE=4 SV=1	SPBC211.03c	234	1e-60	COG5307	SEC7 domain proteins	R	General function prediction only ;	K12495|1|7e-30|134|cin:100185328|IQ motif and SEC7 domain-containing protein!K14314|4|1e-28|130|cfa:484632|nuclear pore complex protein Nup210	GO:0045454//cell redox homeostasis;GO:0016192//vesicle-mediated transport;GO:0001516//prostaglandin biosynthetic process;GO:0032012//regulation of ARF protein signal transduction;GO:0055114//oxidation-reduction process;GO:0045893//positive regulation of transcription, DNA-dependent;GO:0046903//secretion	GO:0015035//protein disulfide oxidoreductase activity;GO:0050220//prostaglandin-E synthase activity;GO:0005515//protein binding;GO:0009055//electron carrier activity;GO:0003677//DNA binding;GO:0005086//ARF guanyl-nucleotide exchange factor activity	GO:0005802//trans-Golgi network;GO:0005788//endoplasmic reticulum lumen;GO:0016021//integral to membrane;GO:0005777//peroxisome;GO:0005829//cytosol;GO:0005801//cis-Golgi network;GO:0005795//Golgi stack;GO:0005634//nucleus;GO:0005739//mitochondrion
369	PSE_GLEAN_10008906	[mRNA] locus=scaffold86:7370:41559:+ [translate_table: standard]	564	41	-	37	37	12	12	100	4e-07	gi|149016093|gb|EDL75339.1|	actin related protein 2/3 complex, subunit 2 (predicted), isoform CRA_c [Rattus norvegicus]	91.7	3e-152	sp|Q3MHR7|ARPC2_BOVIN	Actin-related protein 2/3 complex subunit 2 OS=Bos taurus GN=ARPC2 PE=1 SV=1	98.15	9e-57	H7C3F9	H7C3F9_HUMAN Actin-related protein 2/3 complex subunit 2 (Fragment) OS=Homo sapiens GN=ARPC2 PE=4 SV=1	-	-	-	-	-	-	-	K05758|1|8e-155|546|dre:327068|actin related protein 2/3 complex, subunit 2	GO:0006928//cellular component movement;GO:0030838//positive regulation of actin filament polymerization	GO:0003779//actin binding;GO:0005200//structural constituent of cytoskeleton	GO:0005885//Arp2/3 protein complex;GO:0031252//cell leading edge;GO:0042995//cell projection;GO:0005925//focal adhesion;GO:0005794//Golgi apparatus
370	PSE_GLEAN_10006571	[mRNA] locus=scaffold1092:722697:833262:+ [translate_table: standard]	35	2.3	-	2	2	2	2	96.34	2e-88	gi|19744862|gb|AAL96689.1|AF489843_1	solute carrier family 32 member 1 [Macaca mulatta]	89.8	0	sp|Q6PF45|VIAAT_XENLA	Vesicular inhibitory amino acid transporter OS=Xenopus laevis GN=slc32a1 PE=2 SV=1	96.34	7e-88	Q8SPU0	Q8SPU0_MACMU Solute carrier family 32 member 1 (Fragment) OS=Macaca mulatta GN=SLC32A1 PE=4 SV=1	YNL101w	57.8	7e-08	COG0814	Amino acid permeases	E	Amino acid transport and metabolism ;	K15015|1|0.0|877|xtr:448348|solute carrier family 32 (vesicular inhibitory amino acid transporter)	GO:0015812//gamma-aminobutyric acid transport;GO:0006836//neurotransmitter transport;GO:0003333//amino acid transmembrane transport;GO:0035725//sodium ion transmembrane transport;GO:0007568//aging;GO:0015816//glycine transport;GO:0015992//proton transport	GO:0015187//glycine transmembrane transporter activity;GO:0015495//gamma-aminobutyric acid:hydrogen symporter activity	GO:0030659//cytoplasmic vesicle membrane;GO:0060077//inhibitory synapse;GO:0051286//cell tip;GO:0044316//cone cell pedicle;GO:0008021//synaptic vesicle;GO:0044292//dendrite terminus;GO:0005887//integral to plasma membrane
371	PSE_GLEAN_10010910	[mRNA] locus=scaffold3148:550069:555954:+ [translate_table: standard]	21	5	-	3	3	1	1	46.05	8e-08	gi|432108803|gb|ELK33411.1|	DNA-directed RNA polymerase I subunit RPA34 [Myotis davidii]	40.22	2e-13	sp|Q76KJ5|RPA34_MOUSE	DNA-directed RNA polymerase I subunit RPA34 OS=Mus musculus GN=Cd3eap PE=1 SV=2	48.45	9e-24	H3B1A2	H3B1A2_LATCH Uncharacterized protein OS=Latimeria chalumnae GN=CD3EAP PE=4 SV=1	-	-	-	-	-	-	-	-	GO:0009303//rRNA transcription	GO:0005515//protein binding	GO:0005736//DNA-directed RNA polymerase I complex
372	PSE_GLEAN_10011764	[mRNA] locus=scaffold2190:315425:320671:- [translate_table: standard]	119	16	-	3	3	3	3	83.04	2e-48	gi|148685539|gb|EDL17486.1|	CDP-diacylglycerol--inositol 3-phosphatidyltransferase (phosphatidylinositol synthase), isoform CRA_b [Mus musculus]	76.78	1e-94	sp|Q8VDP6|CDIPT_MOUSE	CDP-diacylglycerol--inositol 3-phosphatidyltransferase OS=Mus musculus GN=Cdipt PE=1 SV=1	83.04	1e-47	Q05BY1	Q05BY1_MOUSE Cdipt protein OS=Mus musculus GN=Cdipt PE=2 SV=1	SPAC1D4.08	172	5e-43	COG0558	Phosphatidylglycerophosphate synthase	I	Lipid transport and metabolism ;	K00999|1|2e-98|358|xtr:779827|CDP-diacylglycerol--inositol 3-phosphatidyltransferase [EC:2.7.8.11]	GO:0006661//phosphatidylinositol biosynthetic process;GO:0046341//CDP-diacylglycerol metabolic process	GO:0030145//manganese ion binding;GO:0030246//carbohydrate binding;GO:0019992//diacylglycerol binding;GO:0003881//CDP-diacylglycerol-inositol 3-phosphatidyltransferase activity;GO:0043178//alcohol binding	GO:0000139//Golgi membrane;GO:0005789//endoplasmic reticulum membrane;GO:0005886//plasma membrane;GO:0016021//integral to membrane
373	PSE_GLEAN_10002623	[mRNA] locus=scaffold768:312710:399022:- [translate_table: standard]	37	3.7	-	1	1	1	1	68	9e-73	gi|74140669|dbj|BAB29240.3|	unnamed protein product [Mus musculus]	66.22	9e-129	sp|P82922|RT29_BOVIN	28S ribosomal protein S29, mitochondrial OS=Bos taurus GN=DAP3 PE=1 SV=3	68.57	6e-26	G3UYM6	G3UYM6_MOUSE 28S ribosomal protein S29, mitochondrial (Fragment) OS=Mus musculus GN=Dap3 PE=4 SV=1	-	-	-	-	-	-	-	-	GO:0008637//apoptotic mitochondrial changes	-	GO:0005730//nucleolus;GO:0005761//mitochondrial ribosome;GO:0015935//small ribosomal subunit
374	PSE_GLEAN_10007548	[mRNA] locus=scaffold2511:394780:571986:- [translate_table: standard]	218	8.7	-	5	5	3	3	84.55	3e-59	gi|115361554|gb|ABI95866.1|	17-beta-hydroxysteroid dehydrogenase type 4 [Acanthopagrus schlegelii]	67.11	0	sp|P51659|DHB4_HUMAN	Peroxisomal multifunctional enzyme type 2 OS=Homo sapiens GN=HSD17B4 PE=1 SV=3	73.49	0	H3A2L8	H3A2L8_LATCH Uncharacterized protein OS=Latimeria chalumnae PE=3 SV=1	YKR009c_2	181	4e-45	COG2030	Acyl dehydratase	I	Lipid transport and metabolism ;	K12405|1|0.0|895|xtr:613082|3-hydroxyacyl-CoA dehydrogenase / 3a,7a,12a-trihydroxy-5b-cholest-24-enoyl-CoA hydratase [EC:1.1.1.35 4.2.1.107]	GO:0000038//very long-chain fatty acid metabolic process;GO:0055114//oxidation-reduction process	GO:0032934//sterol binding;GO:0016491//oxidoreductase activity;GO:0000166//nucleotide binding	GO:0005777//peroxisome;GO:0005739//mitochondrion
375	PSE_GLEAN_10003986	[mRNA] locus=scaffold3600:611777:616249:+ [translate_table: standard]	428	26.7	-	16	16	2	2	90	5e-41	gi|432899772|ref|XP_004076631.1|	PREDICTED: barrier-to-autointegration factor-like isoform 1 [Oryzias latipes] >gi|432899774|ref|XP_004076632.1| PREDICTED: barrier-to-autointegration factor-like isoform 2 [Oryzias latipes] >gi|432899776|ref|XP_004076633.1| PREDICTED: barrier-to-autointegration factor-like isoform 3 [Oryzias latipes]	90	1e-42	sp|Q6P026|BAF_DANRE	Barrier-to-autointegration factor OS=Danio rerio GN=banf1 PE=1 SV=1	90	2e-40	H2M4G6	H2M4G6_ORYLA Uncharacterized protein OS=Oryzias latipes GN=BANF1 PE=4 SV=1	-	-	-	-	-	-	-	-	GO:0050792//regulation of viral reproduction;GO:0015074//DNA integration	GO:0003677//DNA binding	GO:0005737//cytoplasm;GO:0005694//chromosome;GO:0005634//nucleus
376	PSE_GLEAN_10001596	[mRNA] locus=scaffold2354:92768:124975:- [translate_table: standard]	350	26.3	-	15	15	6	6	93.64	3e-48	gi|297278248|ref|XP_001118092.2|	PREDICTED: 26S proteasome non-ATPase regulatory subunit 8-like, partial [Macaca mulatta]	85.93	1e-122	sp|Q9CX56|PSMD8_MOUSE	26S proteasome non-ATPase regulatory subunit 8 OS=Mus musculus GN=Psmd8 PE=2 SV=2	93.64	2e-47	H9H588	H9H588_MACMU Uncharacterized protein (Fragment) OS=Macaca mulatta GN=LOC721897 PE=4 SV=1	-	-	-	-	-	-	-	K03031|1|5e-124|443|ssc:100515483|26S proteasome regulatory subunit N12	GO:0000209//protein polyubiquitination;GO:0006521//regulation of cellular amino acid metabolic process;GO:0051437//positive regulation of ubiquitin-protein ligase activity involved in mitotic cell cycle;GO:0042981//regulation of apoptotic process;GO:0010467//gene expression;GO:0016032//viral reproduction;GO:0051436//negative regulation of ubiquitin-protein ligase activity involved in mitotic cell…	-	GO:0005654//nucleoplasm;GO:0005730//nucleolus;GO:0005829//cytosol;GO:0005838//proteasome regulatory particle
377	PSE_GLEAN_10008949	[mRNA] locus=scaffold2016:438104:499999:- [translate_table: standard]	304	16.1	-	11	11	6	6	77.61	3e-85	gi|345322690|ref|XP_001505498.2|	PREDICTED: cystathionine gamma-lyase-like [Ornithorhynchus anatinus]	73.8	2e-169	sp|Q58DW2|CGL_BOVIN	Cystathionine gamma-lyase OS=Bos taurus GN=CTH PE=2 SV=1	77.25	0	H2ZZ12	H2ZZ12_LATCH Uncharacterized protein OS=Latimeria chalumnae GN=CTH PE=3 SV=1	APE1226	412	8e-115	COG0626	Cystathionine beta-lyases/cystathionine gamma-synthases	E	Amino acid transport and metabolism ;	K01758|1|0.0|640|dre:322055|cystathionine gamma-lyase [EC:4.4.1.1]	GO:0018272//protein-pyridoxal-5-phosphate linkage via peptidyl-N6-pyridoxal phosphate-L-lysine;GO:0051289//protein homotetramerization;GO:0008285//negative regulation of cell proliferation;GO:0070814//hydrogen sulfide biosynthetic process;GO:0043123//positive regulation of I-kappaB kinase/NF-kappaB cascade;GO:0044524//protein sulfhydration;GO:0030308//negative regulation of cell growth;GO:0050667…	GO:0004121//cystathionine beta-lyase activity;GO:0080146//L-cysteine desulfhydrase activity;GO:0044540//L-cystine L-cysteine-lyase (deaminating);GO:0030170//pyridoxal phosphate binding;GO:0004123//cystathionine gamma-lyase activity;GO:0005516//calmodulin binding	GO:0005737//cytoplasm;GO:0005634//nucleus
378	PSE_GLEAN_10004873	[mRNA] locus=scaffold2673:143738:159003:+ [translate_table: standard]	77	22.7	-	4	4	2	2	88.46	1e-34	gi|354507192|ref|XP_003515641.1|	PREDICTED: thioredoxin, mitochondrial-like, partial [Cricetulus griseus]	77.59	6e-49	sp|P97493|THIOM_MOUSE	Thioredoxin, mitochondrial OS=Mus musculus GN=Txn2 PE=2 SV=1	90.38	4e-21	G3UX46	G3UX46_MOUSE Thioredoxin, mitochondrial (Fragment) OS=Mus musculus GN=Txn2 PE=4 SV=1	SMc02761	94.4	8e-20	COG0526	Thiol-disulfide isomerase and thioredoxins	OC	Posttranslational modification, protein turnover, chaperones ; Energy production and conversion ;	K03671|1|4e-52|203|ssc:100158080|thioredoxin 1	GO:0001666//response to hypoxia;GO:0006979//response to oxidative stress;GO:0009749//response to glucose stimulus;GO:0009725//response to hormone stimulus;GO:0031669//cellular response to nutrient levels;GO:0007584//response to nutrient;GO:0014070//response to organic cyclic compound;GO:0008152//metabolic process;GO:0042493//response to drug;GO:0048678//response to axon injury	GO:0008113//peptide-methionine (S)-S-oxide reductase activity;GO:0032403//protein complex binding;GO:0033743//peptide-methionine (R)-S-oxide reductase activity;GO:0015035//protein disulfide oxidoreductase activity	GO:0005739//mitochondrion;GO:0005730//nucleolus;GO:0030425//dendrite;GO:0043025//neuronal cell body
379	PSE_GLEAN_10007018	[mRNA] locus=scaffold460:798422:990261:- [translate_table: standard]	1481	19.9	-	54	51	29	28	76.92	1e-09	gi|326915123|ref|XP_003203870.1|	PREDICTED: calpain-2 catalytic subunit-like [Meleagris gallopavo]	70.41	0	sp|Q92178|CAN2_CHICK	Calpain-2 catalytic subunit OS=Gallus gallus GN=CAPN2 PE=2 SV=3	76.92	4e-09	G1N9J6	G1N9J6_MELGA Uncharacterized protein (Fragment) OS=Meleagris gallopavo GN=CAPN2 PE=4 SV=2	-	-	-	-	-	-	-	K03853|1|0.0|1014|dre:550505|calpain-2 [EC:3.4.22.53]	GO:0001666//response to hypoxia;GO:0006508//proteolysis;GO:0001824//blastocyst development;GO:0007520//myoblast fusion	GO:0008092//cytoskeletal protein binding;GO:0005509//calcium ion binding;GO:0004198//calcium-dependent cysteine-type endopeptidase activity;GO:0046982//protein heterodimerization activity	GO:0000785//chromatin;GO:0005737//cytoplasm;GO:0005634//nucleus;GO:0005886//plasma membrane
380	PSE_GLEAN_10017024	[mRNA] locus=scaffold415:2567366:2567866:- [translate_table: standard]	297	21.7	-	8	1	3	1	54.29	4e-24	gi|289177122|ref|NP_001165977.1|	heat shock protein 30C [Xenopus laevis] >gi|232279|sp|P30218.1|HS30C_XENLA RecName: Full=Heat shock protein 30C >gi|64790|emb|CAA41030.1| heat shock protein 30C [Xenopus laevis]	54.29	6e-25	sp|P30218|HS30C_XENLA	Heat shock protein 30C OS=Xenopus laevis GN=hsp30c PE=3 SV=1	57.45	7e-07	F6SS24	F6SS24_XENTR Uncharacterized protein (Fragment) OS=Xenopus tropicalis PE=4 SV=1	-	-	-	-	-	-	-	K09542|1|8e-09|59.7|der:Dere_GG20009|crystallin, alpha B	-	-
381	PSE_GLEAN_10011587	[mRNA] locus=scaffold689:1539759:1555120:- [translate_table: standard]	34	1.3	-	1	1	1	1	100	9e-12	gi|194387134|dbj|BAG59933.1|	unnamed protein product [Homo sapiens]	80.23	2e-151	sp|O75150|BRE1B_HUMAN	E3 ubiquitin-protein ligase BRE1B OS=Homo sapiens GN=RNF40 PE=1 SV=4	100	3e-11	F8W8Z4	F8W8Z4_HUMAN E3 ubiquitin-protein ligase BRE1B OS=Homo sapiens GN=RNF40 PE=4 SV=1	-	-	-	-	-	-	-	K10696|1|1e-176|620|acs:100557784|E3 ubiquitin-protein ligase BRE1 [EC:6.3.2.19]	GO:0006511//ubiquitin-dependent protein catabolic process;GO:0033523//histone H2B ubiquitination;GO:0010390//histone monoubiquitination	GO:0031625//ubiquitin protein ligase binding;GO:0017075//syntaxin-1 binding;GO:0032403//protein complex binding;GO:0004842//ubiquitin-protein ligase activity;GO:0042803//protein homodimerization activity	GO:0043005//neuron projection;GO:0005730//nucleolus;GO:0005737//cytoplasm;GO:0033503//HULC complex;GO:0005886//plasma membrane
382	PSE_GLEAN_10001941	[mRNA] locus=scaffold145:68799:136948:+ [translate_table: standard]	53	4.7	-	1	1	1	1	77.39	1e-45	gi|56118554|ref|NP_955812.2|	phosphoribosyl transferase domain containing 1 [Danio rerio] >gi|48734687|gb|AAH71440.1| Phosphoribosyl transferase domain containing 1 [Danio rerio]	71.3	5e-41	sp|Q9W719|HPRT_CHICK	Hypoxanthine-guanine phosphoribosyltransferase OS=Gallus gallus GN=HPRT1 PE=2 SV=1	77.39	5e-45	Q6IQG6	Q6IQG6_DANRE Phosphoribosyl transferase domain containing 1 OS=Danio rerio GN=prtfdc1 PE=2 SV=1	CAC3203	62.4	9e-10	COG0634	Hypoxanthine-guanine phosphoribosyltransferase	F	Nucleotide transport and metabolism ;	K00760|1|5e-43|174|dre:406259|hypoxanthine phosphoribosyltransferase [EC:2.4.2.8]	GO:0032264//IMP salvage;GO:0006166//purine ribonucleoside salvage;GO:0032263//GMP salvage;GO:0006178//guanine salvage;GO:0006168//adenine salvage;GO:0046100//hypoxanthine metabolic process	GO:0052657//guanine phosphoribosyltransferase activity;GO:0004422//hypoxanthine phosphoribosyltransferase activity;GO:0000287//magnesium ion binding	GO:0005829//cytosol
383	PSE_GLEAN_10003243	[mRNA] locus=scaffold1324:12214:126085:+ [translate_table: standard]	86	4.1	-	3	3	2	2	69.41	3e-79	gi|193506732|pdb|3CQC|B	Chain B, Nucleoporin Nup107/nup133 Interaction Complex	64.97	0	sp|Q8WUM0|NU133_HUMAN	Nuclear pore complex protein Nup133 OS=Homo sapiens GN=NUP133 PE=1 SV=2	71.18	8e-87	F7D0V0	F7D0V0_CALJA Uncharacterized protein OS=Callithrix jacchus GN=NUP133 PE=4 SV=1	-	-	-	-	-	-	-	K14300|1|0.0|1078|mdo:100022139|nuclear pore complex protein Nup133	GO:0055085//transmembrane transport;GO:0006999//nuclear pore organization;GO:0005975//carbohydrate metabolic process;GO:0019221//cytokine-mediated signaling pathway;GO:0000236//mitotic prometaphase;GO:0006406//mRNA export from nucleus;GO:0016032//viral reproduction;GO:0044281//small molecule metabolic process;GO:0010827//regulation of glucose transport	GO:0005487//nucleocytoplasmic transporter activity;GO:0005515//protein binding	GO:0005829//cytosol;GO:0031080//nuclear pore outer ring;GO:0000940//condensed chromosome outer kinetochore
384	PSE_GLEAN_10010262	[mRNA] locus=scaffold1675:215239:226195:+ [translate_table: standard]	37	11	-	2	2	2	2	81.07	6e-78	gi|348502983|ref|XP_003439046.1|	PREDICTED: 28S ribosomal protein S25, mitochondrial-like [Oreochromis niloticus]	74.12	1e-67	sp|Q9D125|RT25_MOUSE	28S ribosomal protein S25, mitochondrial OS=Mus musculus GN=Mrps25 PE=1 SV=1	81.1	5e-77	H3AKQ4	H3AKQ4_LATCH Uncharacterized protein OS=Latimeria chalumnae GN=MRPS25 PE=4 SV=1	-	-	-	-	-	-	-	-	-	GO:0016787//hydrolase activity	GO:0005840//ribosome
385	PSE_GLEAN_10005672	[mRNA] locus=scaffold182:173205:236400:- [translate_table: standard]	103	6.4	-	4	4	2	2	92.75	3e-31	gi|159164092|pdb|2DGS|A	Chain A, Solution Structure Of The Second Rna Binding Domain In Daz- Associated Protein 1	85.82	2e-68	sp|Q9JII5|DAZP1_MOUSE	DAZ-associated protein 1 OS=Mus musculus GN=Dazap1 PE=2 SV=2	90.78	6e-71	G3P044	G3P044_GASAC Uncharacterized protein OS=Gasterosteus aculeatus GN=DAZAP1 PE=4 SV=1	HP0827	53.1	1e-06	COG0724	RNA-binding proteins (RRM domain)	R	General function prediction only ;	K14411|1|1e-68|261|ecb:100068825|RNA-binding protein Musashi	GO:0007283//spermatogenesis;GO:0030154//cell differentiation;GO:0007275//multicellular organismal development	GO:0003723//RNA binding;GO:0000166//nucleotide binding	GO:0005737//cytoplasm;GO:0005730//nucleolus;GO:0005844//polysome
386	PSE_GLEAN_10006346	[mRNA] locus=scaffold840:803135:855032:+ [translate_table: standard]	50	6.8	-	1	1	1	1	85.46	4e-137	gi|444517546|gb|ELV11649.1|	Alpha-centractin [Tupaia chinensis]	73.25	9e-131	sp|P61164|ACTZ_MOUSE	Alpha-centractin OS=Mus musculus GN=Actr1a PE=2 SV=1	85.34	1e-127	H0ZIM8	H0ZIM8_TAEGU Uncharacterized protein (Fragment) OS=Taeniopygia guttata GN=ACTR1A PE=3 SV=1	SPBC32H8.12c	285	7e-77	COG5277	Actin and related proteins	Z	Cytoskeleton ;	K10354|1|2e-77|289|oaa:100073534|actin, alpha skeletal muscle!K05692|2|4e-77|288|bmy:Bm1_21705|actin beta/gamma 1	GO:0019886//antigen processing and presentation of exogenous peptide antigen via MHC class II;GO:0000086//G2/M transition of mitotic cell cycle;GO:0016192//vesicle-mediated transport	GO:0000166//nucleotide binding	GO:0005869//dynactin complex;GO:0005813//centrosome;GO:0005829//cytosol
387	PSE_GLEAN_10001904	[mRNA] locus=scaffold2986:217543:312016:+ [translate_table: standard]	37	2.8	-	1	1	1	1	80	6e-35	gi|149416052|ref|XP_001510601.1|	PREDICTED: draxin-like, partial [Ornithorhynchus anatinus]	64.57	2e-33	sp|Q4V9H3|DRAXI_DANRE	Draxin OS=Danio rerio GN=zgc:113312 PE=2 SV=2	78.12	4e-09	G3QTH4	G3QTH4_GORGO Uncharacterized protein OS=Gorilla gorilla gorilla GN=C1orf187 PE=4 SV=1	-	-	-	-	-	-	-	-	GO:0050896//response to stimulus;GO:0021510//spinal cord development;GO:0030182//neuron differentiation	-	-
388	PSE_GLEAN_10020281	[mRNA] locus=scaffold706:7036290:7082538:+ [translate_table: standard]	199	6.6	-	6	6	3	3	44.97	2e-107	gi|156454683|gb|ABU63968.1|	Ca2+-dependent complex C1R/C1S subunit [Perca flavescens]	41.36	6e-137	sp|Q9JJS8|MASP2_RAT	Mannan-binding lectin serine protease 2 OS=Rattus norvegicus GN=Masp2 PE=1 SV=2	46.33	1e-163	H3A3I7	H3A3I7_LATCH Uncharacterized protein OS=Latimeria chalumnae PE=3 SV=1	mlr3307	96.3	2e-19	COG5640	Secreted trypsin-like serine protease	O	Posttranslational modification, protein turnover, chaperones ;	K01330|1|1e-160|567|tgu:100224962|complement component 1, r subcomponent [EC:3.4.21.41]	GO:0019538//protein metabolic process	GO:0004252//serine-type endopeptidase activity;GO:0005515//protein binding	-
389	PSE_GLEAN_10014359	[mRNA] locus=scaffold326:2196759:2336464:+ [translate_table: standard]	25	2.4	-	1	1	1	1	86.27	8e-46	gi|260268332|dbj|BAI44006.1|	Kallmann syndrome protein [Lemur catta]	72.8	0	sp|P23352|KALM_HUMAN	Anosmin-1 OS=Homo sapiens GN=KAL1 PE=1 SV=3	86.59	2e-86	F7DS25	F7DS25_HORSE Uncharacterized protein (Fragment) OS=Equus caballus GN=KAL1 PE=4 SV=1	-	-	-	-	-	-	-	-	GO:0010466//negative regulation of peptidase activity	GO:0030414//peptidase inhibitor activity	GO:0005576//extracellular region
390	PSE_GLEAN_10012377	[mRNA] locus=scaffold3619:1093181:1138747:+ [translate_table: standard]	80	4.3	-	1	1	1	1	94.59	1e-12	gi|465965475|gb|EMP30678.1|	Tetratricopeptide repeat protein 35 [Chelonia mydas]	90.66	9e-123	sp|Q6TGY8|EMC2_DANRE	ER membrane protein complex subunit 2 OS=Danio rerio GN=emc2 PE=2 SV=1	92.54	8e-29	B9ELX1	B9ELX1_SALSA Tetratricopeptide repeat protein 35 OS=Salmo salar GN=TTC35 PE=4 SV=1	-	-	-	-	-	-	-	-	-	-	GO:0072546//ER membrane protein complex;GO:0005634//nucleus
391	PSE_GLEAN_10009338	[mRNA] locus=scaffold1787:466475:486562:+ [translate_table: standard]	29	2	-	1	1	1	1	71.94	4e-103	gi|47214599|emb|CAF94270.1|	unnamed protein product [Tetraodon nigroviridis]	67.21	8e-138	sp|P26325|ADH1_GADMC	Alcohol dehydrogenase 1 OS=Gadus morhua subsp. callarias PE=1 SV=1	72.05	3e-110	F1C7D9	F1C7D9_PERFV Alcohol dehydrogenase 1 (Fragment) OS=Perca flavescens GN=Adh1 PE=2 SV=1	PA3629	415	1e-115	COG1062	Zn-dependent alcohol dehydrogenases, class III	C	Energy production and conversion ;	K00121|1|4e-135|482|xla:445841|S-(hydroxymethyl)glutathione dehydrogenase / alcohol dehydrogenase [EC:1.1.1.284 1.1.1.1]	GO:0055114//oxidation-reduction process	GO:0046872//metal ion binding;GO:0016616//oxidoreductase activity, acting on the CH-OH group of donors, NAD or NADP as acceptor	-
392	PSE_GLEAN_10016503	[mRNA] locus=scaffold1394:1235122:1285183:- [translate_table: standard]	37	6.2	-	1	1	1	1	82.19	5e-29	gi|432872022|ref|XP_004072078.1|	PREDICTED: ras-related protein R-Ras-like [Oryzias latipes]	66.14	3e-32	sp|P10301|RRAS_HUMAN	Ras-related protein R-Ras OS=Homo sapiens GN=RRAS PE=1 SV=1	84.51	3e-29	F1R5E5	F1R5E5_DANRE Uncharacterized protein (Fragment) OS=Danio rerio GN=rras PE=4 SV=1	SPAC17H9.09c	112	4e-25	COG1100	GTPase SAR1 and related small G proteins	R	General function prediction only ;	K07830|1|1e-35|149|xtr:100135709|Ras-related protein R-Ras2	GO:0045199//maintenance of epithelial cell apical/basal polarity;GO:0030336//negative regulation of cell migration;GO:0007219//Notch signaling pathway;GO:0048518//positive regulation of biological process	GO:0032561//guanyl ribonucleotide binding;GO:0005515//protein binding	GO:0005622//intracellular
393	PSE_GLEAN_10016004	[mRNA] locus=scaffold36:2969252:3027030:- [translate_table: standard]	91	15	-	5	5	4	4	99.26	4e-76	gi|465958345|gb|EMP27835.1|	Heterogeneous nuclear ribonucleoprotein L [Chelonia mydas]	96.1	2e-83	sp|P62331|ARF6_MOUSE	ADP-ribosylation factor 6 OS=Mus musculus GN=Arf6 PE=1 SV=2	98.52	8e-73	B5G0L5	B5G0L5_TAEGU Putative ADP-ribosylation factor 6 variant 3 OS=Taeniopygia guttata PE=2 SV=1	YDL137w	223	4e-58	COG1100	GTPase SAR1 and related small G proteins	R	General function prediction only ;	K07941|1|5e-85|315|aml:100473890|ADP-ribosylation factor 6	GO:0030838//positive regulation of actin filament polymerization;GO:0006915//apoptotic process;GO:0048261//negative regulation of receptor-mediated endocytosis;GO:0015031//protein transport;GO:0030866//cortical actin cytoskeleton organization;GO:0001889//liver development;GO:0055113//epiboly involved in gastrulation with mouth forming second;GO:0031529//ruffle organization;GO:0034143//regulation …	GO:0005525//GTP binding;GO:0031996//thioesterase binding;GO:0003924//GTPase activity	GO:0055037//recycling endosome;GO:0031527//filopodium membrane;GO:0005769//early endosome;GO:0005794//Golgi apparatus;GO:0010008//endosome membrane;GO:0005938//cell cortex;GO:0001726//ruffle
394	PSE_GLEAN_10014059	[mRNA] locus=scaffold3387:1391029:1425155:- [translate_table: standard]	378	20	-	16	16	7	7	93.88	5e-49	gi|209734834|gb|ACI68286.1|	26S proteasome non-ATPase regulatory subunit 12 [Salmo salar]	87.83	0	sp|Q2KJ25|PSD12_BOVIN	26S proteasome non-ATPase regulatory subunit 12 OS=Bos taurus GN=PSMD12 PE=2 SV=3	91.07	6e-121	Q1WCI7	Q1WCI7_ICTPU Proteasome 26S subunit-like (Fragment) OS=Ictalurus punctatus PE=2 SV=1	SPAPB8E5.02c	390	2e-108	COG5071	26S proteasome regulatory complex component	O	Posttranslational modification, protein turnover, chaperones ;	K03035|1|0.0|837|gga:100859465|26S proteasome regulatory subunit N5	-	-	GO:0000502//proteasome complex
395	PSE_GLEAN_10011672	[mRNA] locus=scaffold1763:190726:194011:- [translate_table: standard]	497	53	-	17	17	6	6	88.89	2e-48	gi|449277960|gb|EMC85960.1|	Fatty acid-binding protein, brain, partial [Columba livia]	87.12	2e-63	sp|Q05423|FABP7_CHICK	Fatty acid-binding protein, brain OS=Gallus gallus GN=FABP7 PE=2 SV=2	88.64	1e-62	H3AIK4	H3AIK4_LATCH Uncharacterized protein (Fragment) OS=Latimeria chalumnae GN=FABP7 PE=3 SV=1	-	-	-	-	-	-	-	K08756|1|2e-64|243|xtr:548661|fatty acid-binding protein 7, brain	GO:0060134//prepulse inhibition;GO:0006810//transport;GO:0022008//neurogenesis;GO:0021846//cell proliferation in forebrain	GO:0008289//lipid binding;GO:0005215//transporter activity	GO:0005737//cytoplasm;GO:0043025//neuronal cell body;GO:0042995//cell projection
396	PSE_GLEAN_10016418	[mRNA] locus=scaffold856:3167181:3221717:- [translate_table: standard]	69	6.8	-	3	3	2	2	90.2	2e-20	gi|325260860|gb|ADZ04655.1|	ADP-ribosylation factor interacting protein, partial [Ambystoma mexicanum]	83.28	2e-144	sp|P53367|ARFP1_HUMAN	Arfaptin-1 OS=Homo sapiens GN=ARFIP1 PE=1 SV=2	88.27	1e-81	F7F002	F7F002_CALJA Uncharacterized protein OS=Callithrix jacchus GN=ARFIP1 PE=4 SV=1	-	-	-	-	-	-	-	-	GO:0050708//regulation of protein secretion;GO:0006886//intracellular protein transport	GO:0042802//identical protein binding;GO:0019904//protein domain specific binding	GO:0000139//Golgi membrane;GO:0005829//cytosol
397	PSE_GLEAN_10009337	[mRNA] locus=scaffold1787:421328:461347:- [translate_table: standard]	246	10.5	-	10	10	6	6	81.58	1e-31	gi|229597556|pdb|2K89|A	Chain A, Solution Structure Of A Novel Ubiquitin-Binding Domain From Human Plaa (Pfuc, Gly76-Pro77 Cis Isomer) >gi|229597557|pdb|2K8A|A Chain A, Solution Structure Of A Novel Ubiquitin-Binding Domain From Human Plaa (Pfuc, Gly76-Pro77 Trans Isomer) >gi|229597559|pdb|2K8B|B Chain B, Solution Structure Of Plaa Family Ubiquitin Binding Domain (Pfuc) Cis Isomer In Complex With Ubiquitin >gi|229597561…	68.99	0	sp|P27612|PLAP_MOUSE	Phospholipase A-2-activating protein OS=Mus musculus GN=Plaa PE=2 SV=4	77.6	7e-147	H3AYD5	H3AYD5_LATCH Uncharacterized protein OS=Latimeria chalumnae GN=PLAA PE=4 SV=1	all0664	113	2e-24	COG2319	FOG: WD40 repeat	R	General function prediction only ;	K14018|1|0.0|1195|dre:324855|phospholipase A-2-activating protein	GO:0043085//positive regulation of catalytic activity;GO:0006954//inflammatory response	GO:0016005//phospholipase A2 activator activity	-
398	PSE_GLEAN_10020291	[mRNA] locus=scaffold706:7671604:7731678:- [translate_table: standard]	74	4.3	-	2	2	1	1	76.84	8e-78	gi|226358665|gb|ACO51185.1|	Cops7a protein [Hypophthalmichthys nobilis]	59.63	2e-86	sp|Q2KI56|CSN7B_BOVIN	COP9 signalosome complex subunit 7b OS=Bos taurus GN=COPS7B PE=2 SV=1	76.84	3e-77	C1JCF5	C1JCF5_HYPNO Cops7a protein (Fragment) OS=Hypophthalmichthys nobilis PE=2 SV=1	-	-	-	-	-	-	-	K12180|1|4e-96|351|acs:100564146|COP9 signalosome complex subunit 7	GO:0010388//cullin deneddylation	-	GO:0005737//cytoplasm;GO:0005730//nucleolus;GO:0008180//signalosome
399	PSE_GLEAN_10015566	[mRNA] locus=scaffold1994:2700665:2792190:- [translate_table: standard]	379	9	-	19	19	12	12	89.28	0	gi|339810|gb|AAA61210.1|	topoisomerase II, partial [Homo sapiens]	77.4	0	sp|P11388|TOP2A_HUMAN	DNA topoisomerase 2-alpha OS=Homo sapiens GN=TOP2A PE=1 SV=3	89.05	0	Q0V9Y2	Q0V9Y2_XENTR DNA topoisomerase 2 (Fragment) OS=Xenopus tropicalis GN=LOC779457 PE=2 SV=1	ECU04g0350_1	754	0	COG0187	Type IIA topoisomerase (DNA gyrase/topo II, topoisomerase IV), B subunit	L	Replication, recombination and repair ;	K03164|1|0.0|2340|gga:395966|DNA topoisomerase II [EC:5.99.1.3]	GO:0006312//mitotic recombination;GO:0000819//sister chromatid segregation;GO:0006261//DNA-dependent DNA replication;GO:0000712//resolution of meiotic recombination intermediates;GO:0006265//DNA topological change	GO:0005080//protein kinase C binding;GO:0042826//histone deacetylase binding;GO:0008022//protein C-terminus binding;GO:0046982//protein heterodimerization activity;GO:0003918//DNA topoisomerase type II (ATP-hydrolyzing) activity;GO:0003682//chromatin binding;GO:0005524//ATP binding	GO:0005654//nucleoplasm;GO:0009295//nucleoid;GO:0005829//cytosol;GO:0000795//synaptonemal complex;GO:0000792//heterochromatin;GO:0071778//WINAC complex
400	PSE_GLEAN_10012453	[mRNA] locus=scaffold2888:1747262:1818975:+ [translate_table: standard]	626	19	-	32	32	7	7	82.61	4e-80	gi|47228780|emb|CAG07512.1|	unnamed protein product [Tetraodon nigroviridis]	62.14	5e-57	sp|P13619|AT5F1_BOVIN	ATP synthase subunit b, mitochondrial OS=Bos taurus GN=ATP5F1 PE=1 SV=2	82.61	1e-79	H3DCF8	H3DCF8_TETNG Uncharacterized protein OS=Tetraodon nigroviridis GN=ATP5F1 PE=4 SV=1	-	-	-	-	-	-	-	K02127|1|2e-76|286|dre:449787|F-type H+-transporting ATPase subunit b [EC:3.6.3.14]	GO:0015986//ATP synthesis coupled proton transport	GO:0046933//proton-transporting ATP synthase activity, rotational mechanism	GO:0000276//mitochondrial proton-transporting ATP synthase complex, coupling factor F(o)
401	PSE_GLEAN_10004386	[mRNA] locus=scaffold2199:198704:213999:- [translate_table: standard]	64	10.1	-	1	1	1	1	46.55	2e-43	gi|392355988|ref|XP_577431.4|	PREDICTED: granzyme-like protein 1-like [Rattus norvegicus]	45.8	7e-46	sp|P18291|GRAB_RAT	Granzyme B OS=Rattus norvegicus GN=Gzmb PE=1 SV=1	47.98	2e-35	A1L119	A1L119_RAT Gzmb protein OS=Rattus norvegicus GN=Gzmb PE=2 SV=1	VC1200	80.9	2e-15	COG5640	Secreted trypsin-like serine protease	O	Posttranslational modification, protein turnover, chaperones ;	K01353|1|7e-46|184|rno:171528|granzyme B [EC:3.4.21.79]!K09616|2|3e-45|182|hsa:2999|granzyme H (cathepsin G-like 2) [EC:3.4.21.-]	GO:0008626//granzyme-mediated apoptotic signaling pathway;GO:0060555//activation of necroptosis by extracellular signals;GO:0006917//induction of apoptosis;GO:0001913//T cell mediated cytotoxicity;GO:0008152//metabolic process	GO:0005515//protein binding;GO:0004252//serine-type endopeptidase activity	GO:0005769//early endosome
402	PSE_GLEAN_10017502	[mRNA] locus=scaffold555:501143:554801:+ [translate_table: standard]	1758	38.7	-	71	71	22	22	66.1	0	gi|326679681|ref|XP_682946.3|	PREDICTED: villin-1-like [Danio rerio]	58.34	0	sp|O88398|AVIL_MOUSE	Advillin OS=Mus musculus GN=Avil PE=1 SV=2	66.53	0	H3AAU3	H3AAU3_LATCH Uncharacterized protein (Fragment) OS=Latimeria chalumnae GN=VILL PE=4 SV=1	-	-	-	-	-	-	-	K05761|1|0.0|1120|dre:555361|villin 1	-	-
403	PSE_GLEAN_10001534	[mRNA] locus=scaffold4838:58596:78498:+ [translate_table: standard]	48	5.1	-	2	2	1	1	90.22	1e-119	gi|345308338|ref|XP_001508275.2|	PREDICTED: protein-lysine 6-oxidase-like [Ornithorhynchus anatinus]	89.33	1e-119	sp|Q05063|LYOX_CHICK	Protein-lysine 6-oxidase OS=Gallus gallus GN=LOX PE=2 SV=1	92	4e-122	H3A4X7	H3A4X7_LATCH Uncharacterized protein (Fragment) OS=Latimeria chalumnae GN=LOX PE=4 SV=1	-	-	-	-	-	-	-	K00277|1|2e-122|438|xla:734204|protein-lysine 6-oxidase [EC:1.4.3.13]	GO:0007517//muscle organ development;GO:0048251//elastic fiber assembly;GO:0001568//blood vessel development;GO:0030199//collagen fibril organization;GO:0030324//lung development;GO:0022008//neurogenesis;GO:0055114//oxidation-reduction process;GO:0051216//cartilage development	GO:0005507//copper ion binding;GO:0004720//protein-lysine 6-oxidase activity	GO:0005615//extracellular space;GO:0005581//collagen
404	PSE_GLEAN_10019695	[mRNA] locus=scaffold547:2644885:2668806:+ [translate_table: standard]	85	11.9	-	2	2	2	2	73.83	6e-92	gi|395515982|ref|XP_003762176.1|	PREDICTED: GTP:AMP phosphotransferase, mitochondrial isoform 1 [Sarcophilus harrisii]	70.62	5e-89	sp|P08760|KAD3_BOVIN	GTP:AMP phosphotransferase, mitochondrial OS=Bos taurus GN=AK3 PE=1 SV=3	75.45	2e-98	H3A640	H3A640_LATCH Uncharacterized protein OS=Latimeria chalumnae GN=AK3 PE=3 SV=1	BH0155	194	8e-50	COG0563	Adenylate kinase and related kinases	F	Nucleotide transport and metabolism ;	K00944|1|1e-94|345|xla:414511|nucleoside-triphosphate--adenylate kinase [EC:2.7.4.10]	GO:0046939//nucleotide phosphorylation;GO:0006756//AMP phosphorylation;GO:0006172//ADP biosynthetic process;GO:0046041//ITP metabolic process;GO:0046060//dATP metabolic process;GO:0046051//UTP metabolic process;GO:0046039//GTP metabolic process;GO:0051260//protein homooligomerization	GO:0046899//nucleoside triphosphate adenylate kinase activity;GO:0005525//GTP binding;GO:0042802//identical protein binding;GO:0005524//ATP binding;GO:0004017//adenylate kinase activity	GO:0005758//mitochondrial intermembrane space;GO:0005759//mitochondrial matrix
405	PSE_GLEAN_10009166	[mRNA] locus=scaffold336:865444:902148:+ [translate_table: standard]	411	18.5	-	16	11	7	4	96.81	5e-48	gi|159164100|pdb|2DH7|A	Chain A, Solution Structure Of The Second Rna Binding Domain In Nucleolysin Tiar	92.18	0	sp|P70318|TIAR_MOUSE	Nucleolysin TIAR OS=Mus musculus GN=Tial1 PE=2 SV=1	95.42	2e-65	E7ETJ9	E7ETJ9_HUMAN Nucleolysin TIAR (Fragment) OS=Homo sapiens GN=TIAL1 PE=4 SV=1	SPAC17A2.09c	116	7e-26	COG0724	RNA-binding proteins (RRM domain)	R	General function prediction only ;	K13201|1|0.0|714|mdo:100020244|nucleolysin TIA-1/TIAR	GO:0042036//negative regulation of cytokine biosynthetic process;GO:0017148//negative regulation of translation;GO:0017145//stem cell division;GO:0006915//apoptotic process;GO:0007281//germ cell development;GO:0008284//positive regulation of cell proliferation;GO:0048024//regulation of mRNA splicing, via spliceosome	GO:0017091//AU-rich element binding;GO:0000166//nucleotide binding	GO:0010494//cytoplasmic stress granule;GO:0005634//nucleus
406	PSE_GLEAN_10005401	[mRNA] locus=scaffold3528:580525:642897:- [translate_table: standard]	35	1.6	-	2	2	2	2	46.84	5e-47	gi|225715752|gb|ACO13722.1|	Desmuslin [Esox lucius]	43.24	1e-06	sp|P48676|PERI_XENLA	Peripherin OS=Xenopus laevis GN=prph PE=2 SV=1	47.47	7e-43	H2LX21	H2LX21_ORYLA Uncharacterized protein OS=Oryzias latipes GN=SYNM PE=3 SV=1	-	-	-	-	-	-	-	K10376|1|2e-45|185|rno:308709|desmuslin	-	-
407	PSE_GLEAN_10010974	[mRNA] locus=scaffold121:593857:604360:+ [translate_table: standard]	24	7	-	1	1	1	1	88.89	3e-10	gi|146387285|pdb|2J5D|A	Chain A, Nmr Structure Of Bnip3 Transmembrane Domain In Lipid Bicelles >gi|146387286|pdb|2J5D|B Chain B, Nmr Structure Of Bnip3 Transmembrane Domain In Lipid Bicelles	74.73	1e-62	sp|Q12983|BNIP3_HUMAN	BCL2/adenovirus E1B 19 kDa protein-interacting protein 3 OS=Homo sapiens GN=BNIP3 PE=1 SV=2	81.18	2e-67	B7ZVR4	B7ZVR4_DANRE Wu:fj49c01 OS=Danio rerio GN=bnip3 PE=2 SV=1	-	-	-	-	-	-	-	K15464|1|1e-68|259|dre:336116|BCL2/adenovirus E1B 19 kDa protein-interacting protein 3	GO:0010637//negative regulation of mitochondrial fusion;GO:0035694//mitochondrial protein catabolic process;GO:0090200//positive regulation of release of cytochrome c from mitochondria;GO:0090141//positive regulation of mitochondrial fission;GO:0071279//cellular response to cobalt ion;GO:0045837//negative regulation of membrane potential;GO:0051607//defense response to virus;GO:0051402//neuron ap…	GO:0051020//GTPase binding;GO:0046982//protein heterodimerization activity;GO:0042803//protein homodimerization activity	GO:0005654//nucleoplasm;GO:0030425//dendrite;GO:0005635//nuclear envelope;GO:0031307//integral to mitochondrial outer membrane
408	PSE_GLEAN_10004842	[mRNA] locus=scaffold271:644826:705479:- [translate_table: standard]	34	1.1	-	1	1	1	1	89.36	8e-21	gi|291242578|ref|XP_002741183.1|	PREDICTED: CDC42 binding protein kinase alpha-like [Saccoglossus kowalevskii]	61.54	2e-57	sp|Q9W1B0|GEK_DROME	Serine/threonine-protein kinase Genghis Khan OS=Drosophila melanogaster GN=gek PE=1 SV=1	78.06	9e-71	G1N2H3	G1N2H3_MELGA Uncharacterized protein (Fragment) OS=Meleagris gallopavo PE=4 SV=2	ECU01g1320	110	1e-23	COG0515	Serine/threonine protein kinase	RTKL	General function prediction only ; Signal transduction mechanisms ; Transcription ; Replication, recombination and repair ;	K08286|1|0.0|1374|tgu:100228637|protein-serine/threonine kinase [EC:2.7.11.-]	-	-
409	PSE_GLEAN_10013488	[mRNA] locus=scaffold1828:450619:625929:- [translate_table: standard]	49	7.3	-	2	2	2	2	86.83	1e-78	gi|4432958|dbj|BAA19555.1|	MSSP-2 [Homo sapiens]	67.75	3e-104	sp|Q3ZBP3|RBMS1_BOVIN	RNA-binding motif, single-stranded-interacting protein 1 OS=Bos taurus GN=RBMS1 PE=2 SV=1	92.86	8e-07	H2PBA3	H2PBA3_PONAB Uncharacterized protein (Fragment) OS=Pongo abelii GN=LOC100460713 PE=4 SV=1	YCL011c	52	2e-06	COG0724	RNA-binding proteins (RRM domain)	R	General function prediction only ;	K13126|1|2e-15|83.6|rno:296351|polyadenylate-binding protein!K13208|3|3e-15|83.2|nvi:100119488|ELAV like protein 2/3/4	GO:0006260//DNA replication;GO:0006396//RNA processing	GO:0003723//RNA binding;GO:0005515//protein binding;GO:0003697//single-stranded DNA binding;GO:0003690//double-stranded DNA binding	GO:0005634//nucleus
410	PSE_GLEAN_10018304	[mRNA] locus=scaffold1507:3658348:3662734:+ [translate_table: standard]	54	19	-	9	9	3	3	89.78	1e-66	gi|432885021|ref|XP_004074618.1|	PREDICTED: 60S ribosomal protein L28-like isoform 2 [Oryzias latipes]	84.38	2e-08	sp|P46780|RL28_XENLA	60S ribosomal protein L28 (Fragment) OS=Xenopus laevis GN=rpl28 PE=3 SV=1	89.78	2e-66	H2LK88	H2LK88_ORYLA Uncharacterized protein OS=Oryzias latipes GN=RPL28 PE=4 SV=1	-	-	-	-	-	-	-	K02903|1|2e-66|250|acs:100563163|large subunit ribosomal protein L28e	GO:0009790//embryo development;GO:0006412//translation	GO:0003735//structural constituent of ribosome	GO:0005840//ribosome
411	PSE_GLEAN_10012137	[mRNA] locus=scaffold1606:1811970:1817061:+ [translate_table: standard]	143	23.2	-	6	6	5	5	78.65	2e-130	gi|225706516|gb|ACO09104.1|	Four and a half LIM domains protein 1 [Osmerus mordax]	70	6e-118	sp|Q9WUH4|FHL1_RAT	Four and a half LIM domains protein 1 OS=Rattus norvegicus GN=Fhl1 PE=2 SV=1	81.82	8e-109	H3BAM8	H3BAM8_LATCH Uncharacterized protein (Fragment) OS=Latimeria chalumnae GN=FHL1 PE=4 SV=1	-	-	-	-	-	-	-	K14365|1|8e-124|443|dre:399646|four and a half LIM domains protein 1	-	GO:0008270//zinc ion binding	-
412	PSE_GLEAN_10016273	[mRNA] locus=scaffold140:3096726:3132208:- [translate_table: standard]	362	20.5	-	15	15	8	8	80.33	6e-24	gi|465960955|gb|EMP29144.1|	Sulfide:quinone oxidoreductase, partial [Chelonia mydas]	73.35	2e-166	sp|Q9R112|SQRD_MOUSE	Sulfide:quinone oxidoreductase, mitochondrial OS=Mus musculus GN=Sqrdl PE=2 SV=3	78.99	0	H3D852	H3D852_TETNG Uncharacterized protein (Fragment) OS=Tetraodon nigroviridis GN=SQRDL PE=4 SV=1	SA0084	408	1e-113	COG0446	Uncharacterized NAD(FAD)-dependent dehydrogenases	R	General function prediction only ;	K00540|1|4e-167|588|mcc:713699|[EC:1.-.-.-]	GO:0055114//oxidation-reduction process	GO:0016491//oxidoreductase activity	GO:0005743//mitochondrial inner membrane
413	PSE_GLEAN_10013450	[mRNA] locus=scaffold1458:1758301:1758612:+ [translate_table: standard]	10071	60.2	2	411	411	9	9	100	1e-41	gi|432843778|ref|XP_004065661.1|	PREDICTED: histone H4-like [Oryzias latipes]	100	1e-42	sp|P84044|H4_DROYA	Histone H4 OS=Drosophila yakuba GN=His4 PE=3 SV=2	100	5e-41	C1C500	C1C500_LITCT Histone H4 OS=Lithobates catesbeiana GN=H4 PE=3 SV=1	SPBC1105.12	162	1e-40	COG2036	Histones H3 and H4	B	Chromatin structure and dynamics ;	K11254|1|1e-43|174|cfa:486670|histone H4!K11251|2|2e-43|174|aml:100468944|histone H2A	-	-
414	PSE_GLEAN_10001818	[mRNA] locus=scaffold2467:105472:175662:- [translate_table: standard]	26	2	-	1	1	1	1	94.74	7e-19	gi|432908571|ref|XP_004077927.1|	PREDICTED: glycylpeptide N-tetradecanoyltransferase 2-like [Oryzias latipes]	90.48	3e-20	sp|A7YT82|NMT2_DANRE	Glycylpeptide N-tetradecanoyltransferase 2 OS=Danio rerio GN=nmt2 PE=2 SV=2	94.74	1e-18	H2LZI6	H2LZI6_ORYLA Glycylpeptide N-tetradecanoyltransferase OS=Oryzias latipes GN=NMT2 PE=3 SV=1	SPBC2G2.11	329	7e-90	COG5092	N-myristoyl transferase	I	Lipid transport and metabolism ;	K00671|1|1e-167|589|gga:420529|glycylpeptide N-tetradecanoyltransferase [EC:2.3.1.97]	GO:0006499//N-terminal protein myristoylation	GO:0004379//glycylpeptide N-tetradecanoyltransferase activity	GO:0005737//cytoplasm
415	PSE_GLEAN_10011352	[mRNA] locus=scaffold308:1125191:1151728:- [translate_table: standard]	61	7.6	-	4	4	2	2	90.91	3e-45	gi|444713620|gb|ELW54516.1|	Coatomer subunit zeta-1 [Tupaia chinensis]	76.24	6e-70	sp|P61923|COPZ1_HUMAN	Coatomer subunit zeta-1 OS=Homo sapiens GN=COPZ1 PE=1 SV=1	92.86	2e-62	F8VXR1	F8VXR1_HUMAN Coatomer subunit zeta-1 (Fragment) OS=Homo sapiens GN=COPZ1 PE=4 SV=1	YPL010w	109	6e-24	COG5541	Vesicle coat complex COPI, zeta subunit	O	Posttranslational modification, protein turnover, chaperones ;	K02604|1|2e-39|163|cbr:CBG02998|origin recognition complex subunit 2	GO:0002088//lens development in camera-type eye;GO:0016192//vesicle-mediated transport;GO:0006886//intracellular protein transport	-	GO:0030117//membrane coat
416	PSE_GLEAN_10004054	[mRNA] locus=scaffold2042:312297:312527:- [translate_table: standard]	16	18.4	-	1	1	1	1	60.38	7e-08	gi|345318961|ref|XP_001517128.2|	PREDICTED: ig kappa chain V-VI region NQ2-6.1-like [Ornithorhynchus anatinus]	-	-	-	-	58.49	9e-06	F6ZNI6	F6ZNI6_ORNAN Uncharacterized protein (Fragment) OS=Ornithorhynchus anatinus GN=100087088 PE=4 SV=1	-	-	-	-	-	-	-	-	-	-
417	PSE_GLEAN_10019616	[mRNA] locus=scaffold674:5254548:5256757:- [translate_table: standard]	23	10.2	-	2	2	1	1	68.75	4e-27	gi|410895323|ref|XP_003961149.1|	PREDICTED: otopetrin-3-like [Takifugu rubripes]	61.54	9e-26	sp|Q7RTS5|OTOP3_HUMAN	Otopetrin-3 OS=Homo sapiens GN=OTOP3 PE=1 SV=1	68.75	1e-26	H2SI93	H2SI93_TAKRU Uncharacterized protein (Fragment) OS=Takifugu rubripes GN=OTOP3 PE=4 SV=1	-	-	-	-	-	-	-	-	-	-
418	PSE_GLEAN_10008496	[mRNA] locus=scaffold1690:1157318:1227517:- [translate_table: standard]	54	3.4	-	3	3	2	2	91.09	2e-131	gi|47210774|emb|CAF90667.1|	unnamed protein product [Tetraodon nigroviridis]	87.05	0	sp|Q9Y5L0|TNPO3_HUMAN	Transportin-3 OS=Homo sapiens GN=TNPO3 PE=1 SV=3	91.09	8e-131	Q4T8W5	Q4T8W5_TETNG Chromosome undetermined SCAF7713, whole genome shotgun sequence. (Fragment) OS=Tetraodon nigroviridis GN=GSTENG00005043001 PE=4 SV=1	-	-	-	-	-	-	-	K15436|1|0.0|1338|dre:394062|transportin-3	GO:0035048//splicing factor protein import into nucleus	GO:0004872//receptor activity;GO:0005515//protein binding;GO:0008565//protein transporter activity	GO:0005737//cytoplasm;GO:0005730//nucleolus
419	PSE_GLEAN_10004015	[mRNA] locus=scaffold849:455270:456220:- [translate_table: standard]	751	27.2	-	25	25	7	7	74.52	7e-67	gi|291190904|ref|NP_001167419.1|	RNA-binding protein 4 [Salmo salar] >gi|223648750|gb|ACN11133.1| RNA-binding protein 4 [Salmo salar]	52.03	2e-41	sp|Q9BQ04|RBM4B_HUMAN	RNA-binding protein 4B OS=Homo sapiens GN=RBM4B PE=1 SV=1	74.52	2e-66	C0HAR4	C0HAR4_SALSA RNA-binding protein 4 OS=Salmo salar GN=RBM4 PE=2 SV=1	TP0356	64.3	2e-10	COG0724	RNA-binding proteins (RRM domain)	R	General function prediction only ;	K13187|1|1e-44|180|cin:100180966|RNA-binding protein 4	GO:0046822//regulation of nucleocytoplasmic transport;GO:0032922//circadian regulation of gene expression;GO:0035278//negative regulation of translation involved in gene silencing by miRNA;GO:0000381//regulation of alternative mRNA splicing, via spliceosome;GO:0045947//negative regulation of translational initiation;GO:0032055//negative regulation of translation in response to stress;GO:0043153//…	GO:0005515//protein binding;GO:0000166//nucleotide binding;GO:0003730//mRNA 3'-UTR binding;GO:0036002//pre-mRNA binding;GO:0046872//metal ion binding;GO:0035198//miRNA binding	GO:0016607//nuclear speck;GO:0005730//nucleolus;GO:0010494//cytoplasmic stress granule
420	PSE_GLEAN_10011140	[mRNA] locus=scaffold287:814208:883901:- [translate_table: standard]	306	14.2	-	13	13	6	6	78.72	2e-33	gi|395512351|ref|XP_003760404.1|	PREDICTED: uncharacterized protein LOC100934581 [Sarcophilus harrisii]	58.32	9e-163	sp|Q28626|SNTA1_RABIT	Alpha-1-syntrophin OS=Oryctolagus cuniculus GN=SNTA1 PE=1 SV=1	76.74	1e-26	Q4SK98	Q4SK98_TETNG Chromosome 13 SCAF14566, whole genome shotgun sequence OS=Tetraodon nigroviridis GN=GSTENG00016821001 PE=4 SV=1	-	-	-	-	-	-	-	K12196|1|2e-91|336|mgp:100547487|vacuolar protein-sorting-associated protein 4!K14548|2|3e-23|110|tgu:100229140|U3 small nucleolar RNA-associated protein 4!K12075|4|3e-11|70.5|tca:663521|discs large protein	GO:0007528//neuromuscular junction development;GO:0003117//regulation of vasoconstriction by circulating norepinephrine;GO:0006936//muscle contraction	GO:0030165//PDZ domain binding	GO:0005622//intracellular;GO:0031594//neuromuscular junction;GO:0045211//postsynaptic membrane;GO:0042383//sarcolemma
421	PSE_GLEAN_10004741	[mRNA] locus=scaffold1835:462927:488340:+ [translate_table: standard]	453	37.7	-	15	11	5	4	90.97	2e-73	gi|444724672|gb|ELW65271.1|	F-actin-capping protein subunit alpha-1 [Tupaia chinensis]	85.53	3e-117	sp|Q5NVM0|CAZA1_PONAB	F-actin-capping protein subunit alpha-1 OS=Pongo abelii GN=CAPZA1 PE=2 SV=3	89.74	5e-56	Q2IBG5	Q2IBG5_EULMM Capping protein (Actin filament) muscle Z-line, alpha 2, 3 prime (Fragment) OS=Eulemur macaco macaco GN=CAPZA2 PE=4 SV=1	-	-	-	-	-	-	-	K10364|1|5e-118|423|xtr:550078|capping protein (actin filament) muscle Z-line, alpha	GO:0045087//innate immune response;GO:0006928//cellular component movement;GO:0051693//actin filament capping;GO:0007596//blood coagulation	GO:0003779//actin binding	GO:0005829//cytosol;GO:0030863//cortical cytoskeleton;GO:0030018//Z disc;GO:0071203//WASH complex;GO:0008290//F-actin capping protein complex;GO:0005576//extracellular region;GO:0016020//membrane
422	PSE_GLEAN_10019050	[mRNA] locus=scaffold926:487616:611730:- [translate_table: standard]	53	4.5	-	3	3	2	2	35.64	7e-06	gi|148707201|gb|EDL39148.1|	Fc receptor-like A, isoform CRA_d [Mus musculus]	35.64	9e-07	sp|Q920A9|FCRLA_MOUSE	Fc receptor-like A OS=Mus musculus GN=Fcrla PE=1 SV=1	34.21	1e-06	E2RL69	E2RL69_CANFA Uncharacterized protein OS=Canis familiaris GN=FCRLB PE=4 SV=1	-	-	-	-	-	-	-	K06727|1|4e-31|136|dre:100149292|Fc receptor-like protein 5	-	-
423	PSE_GLEAN_10019977	[mRNA] locus=scaffold42:2565306:2605079:- [translate_table: standard]	123	5.2	-	5	5	1	1	88.62	2e-58	gi|78499395|gb|ABB45732.1|	Der1-like domain family member 1 [Ovis aries]	81.89	5e-118	sp|Q9BUN8|DERL1_HUMAN	Derlin-1 OS=Homo sapiens GN=DERL1 PE=1 SV=1	92.56	1e-57	H0ZWG2	H0ZWG2_TAEGU Uncharacterized protein (Fragment) OS=Taeniopygia guttata PE=4 SV=1	SPBC365.08c	74.7	1e-13	COG5291	Predicted membrane protein	S	Function unknown ;	K11519|1|8e-121|433|tgu:100225987|Derlin-1	GO:0030433//ER-associated protein catabolic process;GO:0019060//intracellular transport of viral proteins in host cell;GO:0030968//endoplasmic reticulum unfolded protein response;GO:0030970//retrograde protein transport, ER to cytosol	GO:0042288//MHC class I protein binding;GO:0004872//receptor activity	GO:0030176//integral to endoplasmic reticulum membrane;GO:0005770//late endosome;GO:0005769//early endosome
424	PSE_GLEAN_10015646	[mRNA] locus=scaffold21:2798480:2845088:- [translate_table: standard]	181	9.6	-	6	6	3	3	72.8	1e-46	gi|109659299|gb|AAI18470.1|	FKBP5 protein [Bos taurus]	63.55	3e-158	sp|Q9QVC8|FKBP4_RAT	Peptidyl-prolyl cis-trans isomerase FKBP4 OS=Rattus norvegicus GN=Fkbp4 PE=1 SV=3	72.8	4e-46	Q17QA3	Q17QA3_BOVIN Peptidyl-prolyl cis-trans isomerase (Fragment) OS=Bos taurus GN=FKBP5 PE=2 SV=1	slr1761	113	9e-25	COG0545	FKBP-type peptidyl-prolyl cis-trans isomerases 1	O	Posttranslational modification, protein turnover, chaperones ;	K09571|1|8e-178|623|dre:321795|FK506-binding protein 4/5 [EC:5.2.1.8]	GO:0006457//protein folding;GO:0048608//reproductive structure development;GO:0051179//localization;GO:0010977//negative regulation of neuron projection development;GO:0000413//protein peptidyl-prolyl isomerization;GO:0031111//negative regulation of microtubule polymerization or depolymerization	GO:0005528//FK506 binding;GO:0035639//purine ribonucleoside triphosphate binding;GO:0048156//tau protein binding;GO:0030674//protein binding, bridging;GO:0032555//purine ribonucleotide binding;GO:0031072//heat shock protein binding;GO:0003755//peptidyl-prolyl cis-trans isomerase activity	GO:0044295//axonal growth cone;GO:0016020//membrane;GO:0005730//nucleolus;GO:0005829//cytosol;GO:0005856//cytoskeleton
425	PSE_GLEAN_10016745	[mRNA] locus=scaffold790:1953078:1983775:+ [translate_table: standard]	34	5.2	-	2	2	1	1	84.44	6e-17	gi|354488589|ref|XP_003506450.1|	PREDICTED: spondin-1 [Cricetulus griseus]	79.55	1e-61	sp|Q9W770|SPON1_CHICK	Spondin-1 OS=Gallus gallus GN=SPON1 PE=2 SV=1	87.23	6e-18	H2ZTB0	H2ZTB0_LATCH Uncharacterized protein (Fragment) OS=Latimeria chalumnae PE=4 SV=1	-	-	-	-	-	-	-	-	GO:0007155//cell adhesion	-	GO:0005578//proteinaceous extracellular matrix
426	PSE_GLEAN_10008324	[mRNA] locus=scaffold889:281906:403831:- [translate_table: standard]	51	1.1	-	2	2	1	1	90	8e-69	gi|61402475|gb|AAH91822.1|	Zgc:110801 [Danio rerio]	83.74	0	sp|P53042|PPP5_RAT	Serine/threonine-protein phosphatase 5 OS=Rattus norvegicus GN=Ppp5c PE=2 SV=1	89.52	3e-135	H2L6Z1	H2L6Z1_ORYLA Serine/threonine-protein phosphatase (Fragment) OS=Oryzias latipes GN=PPP5C PE=3 SV=1	SPBC3F6.01c_2	350	1e-95	COG0639	Diadenosine tetraphosphatase and related serine/threonine protein phosphatases	T	Signal transduction mechanisms ;	K04460|1|0.0|835|dre:541536|protein phosphatase 5 [EC:3.1.3.16]	GO:0006470//protein dephosphorylation;GO:0051291//protein heterooligomerization;GO:0043123//positive regulation of I-kappaB kinase/NF-kappaB cascade;GO:0043278//response to morphine	GO:0004871//signal transducer activity;GO:0046872//metal ion binding;GO:0042802//identical protein binding;GO:0004721//phosphoprotein phosphatase activity	GO:0005829//cytosol;GO:0043005//neuron projection;GO:0043025//neuronal cell body;GO:0005794//Golgi apparatus;GO:0005634//nucleus
427	PSE_GLEAN_10006165	[mRNA] locus=scaffold580:486289:496760:+ [translate_table: standard]	1233	10.9	-	32	32	2	2	94.71	1e-122	gi|305690485|gb|ADM64584.1|	ribosomal protein S6 [Hypophthalmichthys nobilis]	93.39	1e-121	sp|Q9YGF2|RS6_ONCMY	40S ribosomal protein S6 OS=Oncorhynchus mykiss GN=rps6 PE=2 SV=1	94.71	4e-122	E0YP54	E0YP54_HYPNO 40S ribosomal protein S6 OS=Hypophthalmichthys nobilis PE=2 SV=1	SPAC13G6.07c	333	2e-91	COG2125	Ribosomal protein S6E (S10)	J	Translation, ribosomal structure and biogenesis ;	K02991|1|2e-122|438|dre:445028|small subunit ribosomal protein S6e	GO:0000184//nuclear-transcribed mRNA catabolic process, nonsense-mediated decay;GO:0006413//translational initiation;GO:0006415//translational termination;GO:0006924//activation-induced cell death of T cells;GO:0007369//gastrulation;GO:0008286//insulin receptor signaling pathway;GO:0043066//negative regulation of apoptotic process;GO:0000028//ribosomal small subunit assembly;GO:0048821//erythrocy…	GO:0019901//protein kinase binding;GO:0003735//structural constituent of ribosome	GO:0005844//polysome;GO:0005730//nucleolus;GO:0048471//perinuclear region of cytoplasm;GO:0022627//cytosolic small ribosomal subunit
428	PSE_GLEAN_10018533	[mRNA] locus=scaffold1209:1598972:1653669:- [translate_table: standard]	805	22.9	-	35	35	7	7	75.9	4e-77	gi|432943213|ref|XP_004083110.1|	PREDICTED: uncharacterized protein LOC101170808 [Oryzias latipes]	57.23	3e-83	sp|Q99645|EPYC_HUMAN	Epiphycan OS=Homo sapiens GN=EPYC PE=2 SV=3	75.9	5e-76	H2MKI2	H2MKI2_ORYLA Uncharacterized protein (Fragment) OS=Oryzias latipes GN=EPYC PE=4 SV=1	alr0124_1	54.7	2e-07	COG4886	Leucine-rich repeat (LRR) protein	S	Function unknown ;	K08127|1|5e-85|315|acs:100560848|dermatan sulfate proteoglycan 3 (PG-Lb)	GO:0007565//female pregnancy	GO:0005539//glycosaminoglycan binding	-
429	PSE_GLEAN_10002447	[mRNA] locus=scaffold912:10358:23158:+ [translate_table: standard]	85	5.1	-	1	1	1	1	83.54	7e-23	gi|333360980|pdb|2KXJ|A	Chain A, Solution Structure Of Ubx Domain Of Human Ubxd2 Protein	70.76	2e-75	sp|Q92575|UBXN4_HUMAN	UBX domain-containing protein 4 OS=Homo sapiens GN=UBXN4 PE=1 SV=2	78.72	1e-13	G5B1T0	G5B1T0_HETGA UBX domain-containing protein 4 OS=Heterocephalus glaber GN=GW7_18615 PE=4 SV=1	-	-	-	-	-	-	-	-	-	GO:0005515//protein binding	GO:0005730//nucleolus;GO:0005783//endoplasmic reticulum
430	PSE_GLEAN_10008431	[mRNA] locus=scaffold1135:570145:583659:+ [translate_table: standard]	473	35	-	32	32	9	9	99.46	5e-97	gi|5441551|emb|CAB46830.1|	Ribosomal protein [Canis lupus familiaris]	87.86	5e-132	sp|B5FZS9|RS3A_TAEGU	40S ribosomal protein S3a OS=Taeniopygia guttata GN=RPS3A PE=2 SV=1	99.47	3e-98	E9PFI5	E9PFI5_HUMAN 40S ribosomal protein S3a OS=Homo sapiens GN=RPS3A PE=3 SV=1	SPAC22H12.04c	282	4e-76	COG1890	Ribosomal protein S3AE	J	Translation, ribosomal structure and biogenesis ;	K02984|1|1e-132|472|gga:422477|small subunit ribosomal protein S3Ae	GO:0006412//translation;GO:0006917//induction of apoptosis;GO:0030154//cell differentiation;GO:0009790//embryo development	GO:0003735//structural constituent of ribosome;GO:0005515//protein binding	GO:0005730//nucleolus;GO:0022627//cytosolic small ribosomal subunit
431	PSE_GLEAN_10001972	[mRNA] locus=scaffold493:353009:361630:+ [translate_table: standard]	570	6.4	-	26	14	12	7	31.9	3e-07	gi|77628167|gb|ABB00053.1|	AHNAK 1 [Rattus norvegicus]	27.28	3e-25	sp|Q8IVF2|AHNK2_HUMAN	Protein AHNAK2 OS=Homo sapiens GN=AHNAK2 PE=1 SV=2	31.9	1e-06	Q38PF9	Q38PF9_RAT AHNAK 1 (Fragment) OS=Rattus norvegicus GN=Ahnak PE=2 SV=1	-	-	-	-	-	-	-	-	-	-
432	PSE_GLEAN_10010908	[mRNA] locus=scaffold3148:274205:345049:+ [translate_table: standard]	423	13	-	20	20	9	9	69.89	0	gi|244790233|ref|NP_082429.1|	echinoderm microtubule-associated protein-like 2 isoform 1 [Mus musculus]	63.45	0	sp|O95834|EMAL2_HUMAN	Echinoderm microtubule-associated protein-like 2 OS=Homo sapiens GN=EML2 PE=2 SV=1	69.52	0	D3ZNJ7	D3ZNJ7_RAT Echinoderm microtubule-associated protein-like 2 OS=Rattus norvegicus GN=Eml2 PE=4 SV=1	all0664	92	3e-18	COG2319	FOG: WD40 repeat	R	General function prediction only ;	K15420|1|0.0|712|ecb:100053784|echinoderm microtubule-associated protein-like 4	GO:0050794//regulation of cellular process	GO:0005509//calcium ion binding;GO:0005515//protein binding	GO:0005875//microtubule associated complex
433	PSE_GLEAN_10007484	[mRNA] locus=scaffold3490:469264:505587:+ [translate_table: standard]	47	1.1	-	2	2	1	1	83.36	0	gi|74148592|dbj|BAE24263.1|	unnamed protein product [Mus musculus]	77.57	0	sp|Q08705|CTCF_CHICK	Transcriptional repressor CTCF OS=Gallus gallus GN=CTCF PE=1 SV=1	93.86	4e-129	F7FUW2	F7FUW2_ORNAN Uncharacterized protein (Fragment) OS=Ornithorhynchus anatinus GN=CTCF PE=4 SV=1	SPAC144.09c	77.8	6e-14	COG5048	FOG: Zn-finger	R	General function prediction only ;	K09228|1|2e-54|214|ssc:100736764|KRAB domain-containing zinc finger protein	GO:0009048//dosage compensation by inactivation of X chromosome;GO:0031060//regulation of histone methylation;GO:0016584//nucleosome positioning;GO:0045892//negative regulation of transcription, DNA-dependent;GO:0010216//maintenance of DNA methylation;GO:0040030//regulation of molecular function, epigenetic;GO:0045893//positive regulation of transcription, DNA-dependent;GO:0006349//regulation of …	GO:0005515//protein binding;GO:0046872//metal ion binding;GO:0044212//transcription regulatory region DNA binding;GO:0043565//sequence-specific DNA binding;GO:0043035//chromatin insulator sequence binding;GO:0003700//sequence-specific DNA binding transcription factor activity	GO:0005654//nucleoplasm;GO:0005730//nucleolus;GO:0000775//chromosome, centromeric region;GO:0000793//condensed chromosome
434	PSE_GLEAN_10004742	[mRNA] locus=scaffold1835:501465:655131:+ [translate_table: standard]	160	11.3	-	11	11	9	9	67.57	2e-06	gi|470658391|ref|XP_004331149.1|	PREDICTED: putative helicase MOV-10-like, partial [Tursiops truncatus]	61.85	2e-127	sp|Q1LXK4|M10B1_DANRE	Putative helicase mov-10-B.1 OS=Danio rerio GN=mov10b.1 PE=2 SV=2	82.5	8e-10	H3HPZ8	H3HPZ8_STRPU Uncharacterized protein OS=Strongylocentrotus purpuratus GN=SPU_003748gn PE=4 SV=1	SPAC16C9.06c	143	2e-33	COG1112	Superfamily I DNA and RNA helicases and helicase subunits	L	Replication, recombination and repair ;	K13983|1|4e-86|320|nve:NEMVE_v1g93294|putative helicase MOV10L1 [EC:3.6.4.13]	GO:0035279//mRNA cleavage involved in gene silencing by miRNA	GO:0017111//nucleoside-triphosphatase activity;GO:0000166//nucleotide binding	GO:0000932//cytoplasmic mRNA processing body
435	PSE_GLEAN_10016863	[mRNA] locus=scaffold718:1106706:1199084:- [translate_table: standard]	261	11.5	-	8	8	4	4	82.2	6e-150	gi|348529570|ref|XP_003452286.1|	PREDICTED: programmed cell death protein 4-like [Oreochromis niloticus]	62.98	3e-111	sp|Q9JID1|PDCD4_RAT	Programmed cell death protein 4 OS=Rattus norvegicus GN=Pdcd4 PE=1 SV=2	80.2	1e-139	H2LPS4	H2LPS4_ORYLA Uncharacterized protein (Fragment) OS=Oryzias latipes GN=Ola.11480 PE=4 SV=1	-	-	-	-	-	-	-	K03260|1|1e-06|55.1|hmg:100206797|translation initiation factor 4G	GO:0007569//cell aging;GO:0045892//negative regulation of transcription, DNA-dependent;GO:0043508//negative regulation of JUN kinase activity	GO:0005515//protein binding	GO:0005730//nucleolus;GO:0005829//cytosol
436	PSE_GLEAN_10018448	[mRNA] locus=scaffold37:1482567:1517397:+ [translate_table: standard]	35	3.1	-	1	1	1	1	93.89	3e-62	gi|410932688|ref|XP_003979725.1|	PREDICTED: regulation of nuclear pre-mRNA domain-containing protein 1B-like [Takifugu rubripes]	81.14	8e-141	sp|Q9CSU0|RPR1B_MOUSE	Regulation of nuclear pre-mRNA domain-containing protein 1B OS=Mus musculus GN=Rprd1b PE=1 SV=2	92.39	7e-33	G5B817	G5B817_HETGA Regulation of nuclear pre-mRNA domain-containing protein 1B OS=Heterocephalus glaber GN=GW7_21242 PE=4 SV=1	-	-	-	-	-	-	-	K15559|1|6e-149|527|dre:321636|regulator of Ty1 transposition protein 103	GO:0010564//regulation of cell cycle process;GO:0045944//positive regulation of transcription from RNA polymerase II promoter;GO:0070940//dephosphorylation of RNA polymerase II C-terminal domain;GO:0008284//positive regulation of cell proliferation	GO:0000993//RNA polymerase II core binding	GO:0016591//DNA-directed RNA polymerase II, holoenzyme
437	PSE_GLEAN_10008685	[mRNA] locus=scaffold1934:517394:547895:+ [translate_table: standard]	189	3.9	-	5	2	3	2	87.79	1e-104	gi|403260903|ref|XP_003922889.1|	PREDICTED: hexokinase-2 [Saimiri boliviensis boliviensis]	83.75	0	sp|P52789|HXK2_HUMAN	Hexokinase-2 OS=Homo sapiens GN=HK2 PE=1 SV=2	85.17	0	Q53QX9	Q53QX9_HUMAN Putative uncharacterized protein HK2 (Fragment) OS=Homo sapiens GN=HK2 PE=2 SV=1	SPAC24H6.04	275	2e-73	COG5026	Hexokinase	G	Carbohydrate transport and metabolism ;	K00844|1|0.0|1638|xtr:100485269|hexokinase [EC:2.7.1.1]	GO:0055085//transmembrane transport;GO:0007595//lactation;GO:0046324//regulation of glucose import;GO:0008637//apoptotic mitochondrial changes;GO:0006096//glycolysis;GO:0016310//phosphorylation;GO:0044281//small molecule metabolic process	GO:0004396//hexokinase activity;GO:0005536//glucose binding;GO:0005524//ATP binding	GO:0005829//cytosol;GO:0005741//mitochondrial outer membrane
438	PSE_GLEAN_10014038	[mRNA] locus=scaffold3387:201141:228598:- [translate_table: standard]	99	4.4	-	4	4	2	2	90.8	3e-40	gi|426346853|ref|XP_004041085.1|	PREDICTED: signal recognition particle 68 kDa protein-like [Gorilla gorilla gorilla]	76.86	0	sp|Q00004|SRP68_CANFA	Signal recognition particle 68 kDa protein OS=Canis familiaris GN=SRP68 PE=1 SV=1	84.39	8e-131	F7I434	F7I434_CALJA Uncharacterized protein OS=Callithrix jacchus GN=SRP68 PE=4 SV=1	-	-	-	-	-	-	-	K03107|1|0.0|864|dre:446119|signal recognition particle subunit SRP68	GO:0042493//response to drug	GO:0003723//RNA binding;GO:0005047//signal recognition particle binding	GO:0005730//nucleolus;GO:0005786//signal recognition particle, endoplasmic reticulum targeting;GO:0005829//cytosol
439	PSE_GLEAN_10017963	[mRNA] locus=scaffold130:1782095:1790457:- [translate_table: standard]	141	20	-	4	4	2	2	80	2e-11	gi|89632572|gb|ABD77518.1|	mitochondrial NADH dehydrogenase (ubiquinone)-like protein [Ictalurus punctatus]	75	2e-28	sp|Q9CQZ6|NDUB3_MOUSE	NADH dehydrogenase [ubiquinone] 1 beta subcomplex subunit 3 OS=Mus musculus GN=Ndufb3 PE=1 SV=1	81.4	5e-34	H3B5Z2	H3B5Z2_LATCH Uncharacterized protein OS=Latimeria chalumnae GN=NDUFB3 PE=4 SV=1	-	-	-	-	-	-	-	K03959|1|8e-34|141|xtr:549966|NADH dehydrogenase (ubiquinone) 1 beta subcomplex 3 [EC:1.6.5.3 1.6.99.3]	-	GO:0008137//NADH dehydrogenase (ubiquinone) activity	GO:0005747//mitochondrial respiratory chain complex I
440	PSE_GLEAN_10002137	[mRNA] locus=scaffold2555:102291:199235:- [translate_table: standard]	19	1.6	-	1	1	1	1	82.76	8e-36	gi|159163870|pdb|2CQK|A	Chain A, Solution Structure Of The La Domain Of C-Mpl Binding Protein	55.4	6e-107	sp|Q8BWW4|LARP4_MOUSE	La-related protein 4 OS=Mus musculus GN=Larp4 PE=1 SV=2	82.14	4e-57	F7HA99	F7HA99_CALJA Uncharacterized protein OS=Callithrix jacchus GN=LARP4 PE=4 SV=1	SPAC1527.03	55.5	2e-07	COG5193	La protein, small RNA-binding pol III transcript stabilizing protein and related La-motif-containing proteins involved in translation	OJ	Posttranslational modification, protein turnover, chaperones ; Translation, ribosomal structure and biogenesis ;	K15191|1|1e-07|58.2|dwi:Dwil_GK25140|La-related protein 7	-	-
441	PSE_GLEAN_10005002	[mRNA] locus=scaffold2213:177673:181225:+ [translate_table: standard]	152	11.2	-	7	7	1	1	47.54	1e-07	gi|206598070|gb|ACI15894.1|	apolipoprotein C-I [Hemibarbus mylodon]	-	-	-	-	47.54	5e-07	B6DUH2	B6DUH2_9TELE Apolipoprotein C-I OS=Hemibarbus mylodon GN=apoC-I PE=4 SV=1	-	-	-	-	-	-	-	-	-	-
442	PSE_GLEAN_10016228	[mRNA] locus=scaffold144:2321645:2434703:- [translate_table: standard]	15	0.9	-	1	1	1	1	86.62	7e-139	gi|432936807|ref|XP_004082289.1|	PREDICTED: mitochondrial carnitine/acylcarnitine carrier protein CACL-like [Oryzias latipes]	73.39	7e-94	sp|P17248|SYWC_BOVIN	Tryptophan--tRNA ligase, cytoplasmic OS=Bos taurus GN=WARS PE=1 SV=3	86.62	3e-138	H2MHR5	H2MHR5_ORYLA Uncharacterized protein OS=Oryzias latipes GN=SLC25A29 (1 of 2) PE=3 SV=1	YOL097c	219	1e-56	COG0180	Tryptophanyl-tRNA synthetase	J	Translation, ribosomal structure and biogenesis ;	K15109|1|1e-140|501|tgu:100220080|solute carrier family 25 (mitochondrial carnitine/acylcarnitine transporter), member 20/29	GO:0055085//transmembrane transport	-	GO:0016021//integral to membrane
443	PSE_GLEAN_10006055	[mRNA] locus=scaffold1378:628907:742177:- [translate_table: standard]	112	3.5	-	6	6	4	4	59.49	4e-19	gi|33086538|gb|AAP92581.1|	Ab2-008 [Rattus norvegicus]	48.71	0	sp|Q9UKK3|PARP4_HUMAN	Poly [ADP-ribose] polymerase 4 OS=Homo sapiens GN=PARP4 PE=1 SV=3	64.1	1e-53	F1QC57	F1QC57_DANRE Uncharacterized protein (Fragment) OS=Danio rerio GN=si:dkey-174k18.1 PE=4 SV=1	alr4412	125	5e-28	COG2304	Uncharacterized protein containing a von Willebrand factor type A (vWA) domain	R	General function prediction only ;	K10798|1|0.0|1114|mmu:328417|poly [ADP-ribose] polymerase [EC:2.4.2.30]	GO:0071704//organic substance metabolic process;GO:0006954//inflammatory response;GO:0008219//cell death;GO:0006464//cellular protein modification process;GO:0006974//response to DNA damage stimulus	GO:0019899//enzyme binding;GO:0003677//DNA binding;GO:0003950//NAD+ ADP-ribosyltransferase activity	GO:0005876//spindle microtubule;GO:0005737//cytoplasm
444	PSE_GLEAN_10018471	[mRNA] locus=scaffold37:4276297:4321956:+ [translate_table: standard]	611	30.5	-	14	14	8	8	84.68	4e-54	gi|119631032|gb|EAX10627.1|	NSFL1 (p97) cofactor (p47), isoform CRA_b [Homo sapiens]	77.66	2e-163	sp|O35987|NSF1C_RAT	NSFL1 cofactor p47 OS=Rattus norvegicus GN=Nsfl1c PE=1 SV=1	81.07	7e-111	F6YVP8	F6YVP8_CALJA Uncharacterized protein OS=Callithrix jacchus GN=NSFL1C PE=4 SV=1	-	-	-	-	-	-	-	K14012|1|5e-165|580|tgu:100190589|UBX domain-containing protein 1	GO:0007030//Golgi organization;GO:0006944//cellular membrane fusion	GO:0005543//phospholipid binding;GO:0051117//ATPase binding;GO:0043130//ubiquitin binding	GO:0005795//Golgi stack;GO:0005694//chromosome;GO:0005634//nucleus;GO:0005829//cytosol
445	PSE_GLEAN_10012728	[mRNA] locus=scaffold716:883361:992171:+ [translate_table: standard]	37	3.8	-	1	1	1	1	98.64	4e-173	gi|444521823|gb|ELV13204.1|	Serine/threonine-protein kinase WNK1 [Tupaia chinensis]	87.86	1e-179	sp|Q9JIH7|WNK1_RAT	Serine/threonine-protein kinase WNK1 OS=Rattus norvegicus GN=Wnk1 PE=1 SV=2	98.98	4e-172	F6RE34	F6RE34_ORNAN Uncharacterized protein (Fragment) OS=Ornithorhynchus anatinus GN=WNK1 PE=4 SV=1	SPAC14C4.03	85.1	2e-16	COG0515	Serine/threonine protein kinase	RTKL	General function prediction only ; Signal transduction mechanisms ; Transcription ; Replication, recombination and repair ;	K08867|1|0.0|639|cfa:477728|WNK lysine deficient protein kinase [EC:2.7.11.1]	-	-
446	PSE_GLEAN_10011284	[mRNA] locus=scaffold880:1076199:1098413:- [translate_table: standard]	17	2.5	-	1	1	1	1	91.3	1e-81	gi|402697980|gb|AFQ91177.1|	ubiquitin-like modifier activating enzyme 5, partial [Hardella thurjii]	85.15	6e-171	sp|Q6IVA4|UBA5_CHICK	Ubiquitin-like modifier-activating enzyme 5 OS=Gallus gallus GN=UBA5 PE=2 SV=1	93.91	7e-50	G5E208	G5E208_9PIPI Putative ubiquitin-like modifier-activating enzyme 5 (Fragment) OS=Hymenochirus curtipes PE=2 SV=1	Ta0844	102	2e-21	COG0476	Dinucleotide-utilizing enzymes involved in molybdopterin and thiamine biosynthesis family 2	H	Coenzyme transport and metabolism ;	K12164|1|1e-177|622|dre:386712|ubiquitin-like modifier-activating enzyme 5	GO:0071569//protein ufmylation;GO:0055114//oxidation-reduction process	GO:0046872//metal ion binding;GO:0071566//UFM1 activating enzyme activity;GO:0005524//ATP binding;GO:0016616//oxidoreductase activity, acting on the CH-OH group of donors, NAD or NADP as acceptor;GO:0048037//cofactor binding	GO:0005737//cytoplasm;GO:0016235//aggresome;GO:0005634//nucleus
447	PSE_GLEAN_10006738	[mRNA] locus=scaffold3104:595217:642853:- [translate_table: standard]	46	2.8	-	1	1	1	1	97.86	1e-76	gi|345318708|ref|XP_003430047.1|	PREDICTED: F-box-like/WD repeat-containing protein TBL1XR1-like, partial [Ornithorhynchus anatinus]	95.58	0	sp|Q8BHJ5|TBL1R_MOUSE	F-box-like/WD repeat-containing protein TBL1XR1 OS=Mus musculus GN=Tbl1xr1 PE=2 SV=1	97.67	9e-41	Q4TDN2	Q4TDN2_TETNG Chromosome undetermined SCAF6152, whole genome shotgun sequence. (Fragment) OS=Tetraodon nigroviridis GN=GSTENG00002706001 PE=4 SV=1	all0478	157	5e-38	COG2319	FOG: WD40 repeat	R	General function prediction only ;	K04508|1|0.0|934|mdo:100619476|transducin (beta)-like 1	GO:0060070//canonical Wnt receptor signaling pathway;GO:0000122//negative regulation of transcription from RNA polymerase II promoter;GO:0043161//proteasomal ubiquitin-dependent protein catabolic process;GO:0045944//positive regulation of transcription from RNA polymerase II promoter;GO:0016568//chromatin modification	GO:0042393//histone binding;GO:0003714//transcription corepressor activity;GO:0047485//protein N-terminus binding;GO:0044212//transcription regulatory region DNA binding;GO:0008013//beta-catenin binding	GO:0017053//transcriptional repressor complex;GO:0000118//histone deacetylase complex;GO:0005876//spindle microtubule
448	PSE_GLEAN_10010798	[mRNA] locus=scaffold413:1510676:1545740:- [translate_table: standard]	90	9.2	-	2	2	2	2	71.74	2e-29	gi|119580761|gb|EAW60357.1|	GRB2-related adaptor protein 2, isoform CRA_b [Homo sapiens]	58.82	2e-12	sp|P70297|STAM1_MOUSE	Signal transducing adapter molecule 1 OS=Mus musculus GN=Stam PE=2 SV=3	69.74	6e-59	F7CY75	F7CY75_ORNAN Uncharacterized protein OS=Ornithorhynchus anatinus GN=GRAP2 PE=4 SV=1	-	-	-	-	-	-	-	K07366|1|4e-93|341|dre:550452|GRB2-related adaptor protein 2	-	-	GO:0044424//intracellular part
449	PSE_GLEAN_10007091	[mRNA] locus=scaffold1384:533839:541329:+ [translate_table: standard]	184	6.1	-	5	4	4	3	99.63	0	gi|14277780|pdb|1I7X|A	Chain A, Beta-CateninE-Cadherin Complex >gi|14277782|pdb|1I7X|C Chain C, Beta-CateninE-Cadherin Complex >gi|14277940|pdb|1I7W|A Chain A, Beta-CateninPHOSPHORYLATED E-Cadherin Complex >gi|14277942|pdb|1I7W|C Chain C, Beta-CateninPHOSPHORYLATED E-Cadherin Complex >gi|18655866|pdb|1JPP|A Chain A, The Structure Of A Beta-Catenin Binding Repeat From Adenomatous Polyposis Coli (Apc) In Complex With Bet…	98.06	0	sp|Q0VCX4|CTNB1_BOVIN	Catenin beta-1 OS=Bos taurus GN=CTNNB1 PE=2 SV=1	100	8e-100	B5AKG3	B5AKG3_MESAU Catenin beta 1 (Fragment) OS=Mesocricetus auratus PE=2 SV=1	-	-	-	-	-	-	-	K02105|1|0.0|1547|mdo:100022896|catenin beta 1	GO:0034097//response to cytokine stimulus;GO:0030997//regulation of centriole-centriole cohesion;GO:0010909//positive regulation of heparan sulfate proteoglycan biosynthetic process;GO:0030521//androgen receptor signaling pathway;GO:0071681//cellular response to indole-3-methanol;GO:0035315//hair cell differentiation;GO:0061154//endothelial tube morphogenesis;GO:0000578//embryonic axis specificat…	GO:0030331//estrogen receptor binding;GO:0019901//protein kinase binding;GO:0019903//protein phosphatase binding;GO:0070491//repressing transcription factor binding;GO:0045296//cadherin binding;GO:0005198//structural molecule activity;GO:0035255//ionotropic glutamate receptor binding;GO:0044212//transcription regulatory region DNA binding;GO:0003700//sequence-specific DNA binding transcription fa…	GO:0034750//Scrib-APC-beta-catenin complex;GO:0005915//zonula adherens;GO:0030057//desmosome;GO:0045177//apical part of cell;GO:0000922//spindle pole;GO:0016342//catenin complex;GO:0045202//synapse;GO:0043198//dendritic shaft;GO:0005938//cell cortex;GO:0032993//protein-DNA complex;GO:0005667//transcription factor complex;GO:0070369//beta-catenin-TCF7L2 complex;GO:0030018//Z disc;GO:0030027//lamel…
450	PSE_GLEAN_10004452	[mRNA] locus=scaffold137:139375:286252:- [translate_table: standard]	43	1.5	-	1	1	1	1	56.52	6e-83	gi|326925473|ref|XP_003208939.1|	PREDICTED: cytochrome P450 2J2-like, partial [Meleagris gallopavo]	54.26	3e-111	sp|P51589|CP2J2_HUMAN	Cytochrome P450 2J2 OS=Homo sapiens GN=CYP2J2 PE=1 SV=2	56.83	4e-100	G3PDC2	G3PDC2_GASAC Uncharacterized protein OS=Gasterosteus aculeatus GN=CYP2J2 (1 of 6) PE=3 SV=1	BH0579	106	2e-22	COG2124	Cytochrome P450	Q	Secondary metabolites biosynthesis, transport and catabolism ;	K07418|1|7e-113|409|mcc:693631|cytochrome P450, family 2, subfamily J [EC:1.14.14.1]	GO:0043651//linoleic acid metabolic process;GO:0008016//regulation of heart contraction;GO:0001523//retinoid metabolic process;GO:0006805//xenobiotic metabolic process;GO:0014070//response to organic cyclic compound;GO:0019373//epoxygenase P450 pathway	GO:0005488//binding;GO:0003958//NADPH-hemoprotein reductase activity;GO:0071614//linoleic acid epoxygenase activity;GO:0008404//arachidonic acid 14,15-epoxygenase activity;GO:0008405//arachidonic acid 11,12-epoxygenase activity	GO:0005789//endoplasmic reticulum membrane
451	PSE_GLEAN_10007725	[mRNA] locus=scaffold1777:3038:82286:+ [translate_table: standard]	409	5.3	-	13	13	2	2	84.73	7e-106	gi|50511059|dbj|BAD32515.1|	mKIAA1703 protein [Mus musculus]	63.81	1e-111	sp|Q9C0G0|ZN407_HUMAN	Zinc finger protein 407 OS=Homo sapiens GN=ZNF407 PE=2 SV=2	88.36	2e-100	G9KZB7	G9KZB7_MUSPF Zinc finger protein 407 (Fragment) OS=Mustela putorius furo PE=2 SV=1	-	-	-	-	-	-	-	K10498|1|8e-15|82.8|cfa:487956|zinc finger and BTB domain-containing protein 11	-	-
452	PSE_GLEAN_10008807	[mRNA] locus=scaffold972:1197209:1231169:- [translate_table: standard]	759	17.5	-	26	26	13	13	92.53	0	gi|323649970|gb|ADX97071.1|	eukaryotic translation initiation factor 3 subunit c [Perca flavescens]	90.86	0	sp|Q6PFQ2|EIF3C_DANRE	Eukaryotic translation initiation factor 3 subunit C OS=Danio rerio GN=eif3c PE=1 SV=1	92.53	0	F1C711	F1C711_PERFV Eukaryotic translation initiation factor 3 subunit c (Fragment) OS=Perca flavescens GN=Eif3c PE=2 SV=1	-	-	-	-	-	-	-	K03252|1|0.0|1292|xtr:395052|translation initiation factor 3 subunit C	GO:0006413//translational initiation	GO:0005515//protein binding;GO:0003743//translation initiation factor activity	GO:0005852//eukaryotic translation initiation factor 3 complex;GO:0005829//cytosol
453	PSE_GLEAN_10005310	[mRNA] locus=scaffold2497:359026:368853:- [translate_table: standard]	17	5.5	-	1	1	1	1	61.87	7e-49	gi|146332851|gb|ABQ22931.1|	unknown [Callithrix jacchus]	53.95	5e-76	sp|Q99M03|RWD2B_MOUSE	RWD domain-containing protein 2B OS=Mus musculus GN=Rwdd2b PE=2 SV=1	61.87	2e-48	A6MKX2	A6MKX2_CALJA Putative uncharacterized protein (Fragment) OS=Callithrix jacchus PE=2 SV=1	-	-	-	-	-	-	-	-	-	-
454	PSE_GLEAN_10019461	[mRNA] locus=scaffold385:2821591:2888736:+ [translate_table: standard]	268	10.2	-	19	19	9	9	84.44	0	gi|432853677|ref|XP_004067826.1|	PREDICTED: uncharacterized protein LOC101171736 [Oryzias latipes]	80.74	0	sp|P38024|PUR6_CHICK	Multifunctional protein ADE2 OS=Gallus gallus GN=AIRC PE=2 SV=1	84.44	0	H2L9C4	H2L9C4_ORYLA Uncharacterized protein (Fragment) OS=Oryzias latipes GN=PAICS PE=4 SV=1	SA0918	138	4e-32	COG0152	Phosphoribosylaminoimidazolesuccinocarboxamide (SAICAR) synthase	F	Nucleotide transport and metabolism ;	K01587|1|0.0|734|dre:321193|phosphoribosylaminoimidazole carboxylase / phosphoribosylaminoimidazole-succinocarboxamide synthase [EC:4.1.1.21 6.3.2.6]	GO:0006144//purine nucleobase metabolic process;GO:0043473//pigmentation;GO:0060041//retina development in camera-type eye;GO:0006189//'de novo' IMP biosynthetic process;GO:0009790//embryo development	GO:0004639//phosphoribosylaminoimidazolesuccinocarboxamide synthase activity;GO:0004638//phosphoribosylaminoimidazole carboxylase activity;GO:0042802//identical protein binding;GO:0005524//ATP binding;GO:0034023//5-(carboxyamino)imidazole ribonucleotide mutase activity;GO:0003682//chromatin binding	GO:0005829//cytosol
455	PSE_GLEAN_10019885	[mRNA] locus=scaffold959:1304736:1318999:- [translate_table: standard]	77	16.2	-	5	5	3	3	86.51	1e-46	gi|32450326|gb|AAH53835.1|	Unknown (protein for IMAGE:6875680), partial [Xenopus laevis]	78.34	1e-60	sp|P80513|MANF_BOVIN	Mesencephalic astrocyte-derived neurotrophic factor OS=Bos taurus GN=MANF PE=1 SV=2	86.51	5e-46	Q7SZ63	Q7SZ63_XENLA Putative uncharacterized protein (Fragment) OS=Xenopus laevis PE=2 SV=1	-	-	-	-	-	-	-	K13190|1|5e-54|211|gga:770664|RNA-binding protein 15	GO:0006986//response to unfolded protein	GO:0008083//growth factor activity	GO:0005615//extracellular space;GO:0005783//endoplasmic reticulum;GO:0048471//perinuclear region of cytoplasm
456	PSE_GLEAN_10004021	[mRNA] locus=scaffold1188:371254:583147:- [translate_table: standard]	171	10.1	-	11	11	8	8	100	2e-67	gi|54780884|gb|AAV40608.1|	NCK-associated protein, partial [Chrysemys picta]	92.39	0	sp|Q9Y2A7|NCKP1_HUMAN	Nck-associated protein 1 OS=Homo sapiens GN=NCKAP1 PE=1 SV=1	100	8e-67	Q5U9E5	Q5U9E5_9SAUR NCK-associated protein (Fragment) OS=Chrysemys picta GN=NCKAP PE=2 SV=1	-	-	-	-	-	-	-	K05750|1|0.0|1963|gga:424000|NCK-associated protein 1	GO:0007492//endoderm development;GO:0045176//apical protein localization;GO:0030032//lamellipodium assembly;GO:0007417//central nervous system development;GO:0048617//embryonic foregut morphogenesis;GO:0001756//somitogenesis;GO:0048340//paraxial mesoderm morphogenesis;GO:0050821//protein stabilization;GO:0030950//establishment or maintenance of actin cytoskeleton polarity;GO:0006915//apoptotic pr…	GO:0005515//protein binding	GO:0016021//integral to membrane;GO:0031258//lamellipodium membrane
457	PSE_GLEAN_10014341	[mRNA] locus=scaffold77:1727225:1730995:- [translate_table: standard]	185	22.5	-	8	8	4	4	95.1	1e-53	gi|194391076|dbj|BAG60656.1|	unnamed protein product [Homo sapiens]	94	3e-111	sp|Q99KF1|TMED9_MOUSE	Transmembrane emp24 domain-containing protein 9 OS=Mus musculus GN=Tmed9 PE=2 SV=2	95.1	5e-53	B4DPP4	B4DPP4_HUMAN cDNA FLJ56646, highly similar to Transmembrane emp24 domain-containing protein 9 OS=Homo sapiens PE=2 SV=1	-	-	-	-	-	-	-	K14825|1|5e-15|81.3|xla:447258|protein ERP2!K14809|3|7e-14|77.4|pon:100453862|ATP-dependent RNA helicase DDX55/SPB4 [EC:3.6.4.13]	GO:0007030//Golgi organization;GO:0048205//COPI coating of Golgi vesicle;GO:0032527//protein exit from endoplasmic reticulum;GO:0034498//early endosome to Golgi transport;GO:0010638//positive regulation of organelle organization	GO:0005515//protein binding	GO:0016021//integral to membrane;GO:0033116//endoplasmic reticulum-Golgi intermediate compartment membrane;GO:0030140//trans-Golgi network transport vesicle;GO:0005789//endoplasmic reticulum membrane
458	PSE_GLEAN_10012306	[mRNA] locus=scaffold492:808355:837355:- [translate_table: standard]	189	15.8	-	9	9	5	5	93.1	5e-07	gi|443716340|gb|ELU07916.1|	hypothetical protein CAPTEDRAFT_179932 [Capitella teleta]	86.21	3e-07	sp|Q7TSV4|PGM2_MOUSE	Phosphoglucomutase-2 OS=Mus musculus GN=Pgm2 PE=1 SV=1	93.1	7e-07	G3SVH5	G3SVH5_LOXAF Uncharacterized protein OS=Loxodonta africana GN=PGM2 PE=4 SV=1	SPCC1840.05c	300	4e-81	COG1109	Phosphomannomutase	G	Carbohydrate transport and metabolism ;	K15779|1|0.0|638|acs:100556533|phosphoglucomutase / phosphopentomutase [EC:5.4.2.2 5.4.2.7]	GO:0005980//glycogen catabolic process;GO:0005978//glycogen biosynthetic process;GO:0044281//small molecule metabolic process;GO:0006006//glucose metabolic process;GO:0046386//deoxyribose phosphate catabolic process	GO:0008973//phosphopentomutase activity;GO:0000287//magnesium ion binding;GO:0004614//phosphoglucomutase activity	GO:0005829//cytosol
459	PSE_GLEAN_10014330	[mRNA] locus=scaffold125:2310309:2318943:+ [translate_table: standard]	310	23.6	-	17	11	7	5	92.68	4e-82	gi|332224394|ref|XP_003261351.1|	PREDICTED: calumenin isoform 6 [Nomascus leucogenys] >gi|402864759|ref|XP_003896616.1| PREDICTED: calumenin isoform 6 [Papio anubis]	75.41	8e-107	sp|Q7SXV9|CALUB_DANRE	Calumenin-B OS=Danio rerio GN=calub PE=2 SV=1	93.28	8e-57	B3KQK3	B3KQK3_HUMAN cDNA FLJ90608 fis, clone PLACE1001777, highly similar to Calumenin OS=Homo sapiens PE=4 SV=1	-	-	-	-	-	-	-	K02183|1|4e-06|52.8|mmu:80796|calmodulin	GO:0014012//peripheral nervous system axon regeneration;GO:0030168//platelet activation;GO:0014070//response to organic cyclic compound;GO:0043086//negative regulation of catalytic activity;GO:0002576//platelet degranulation	GO:0005509//calcium ion binding;GO:0019899//enzyme binding;GO:0004857//enzyme inhibitor activity	GO:0016529//sarcoplasmic reticulum;GO:0005788//endoplasmic reticulum lumen;GO:0005794//Golgi apparatus
460	PSE_GLEAN_10000427	[mRNA] locus=scaffold6557:69361:73074:- [translate_table: standard]	99	3.8	-	5	1	4	1	67.12	4e-23	gi|326665217|ref|XP_001332986.4|	PREDICTED: hypothetical protein LOC793259 [Danio rerio]	38.34	5e-98	sp|A0ZSK3|STXA_SYNVE	Neoverrucotoxin subunit alpha OS=Synanceia verrucosa PE=1 SV=1	65.43	2e-16	E9HC24	E9HC24_DAPPU Putative uncharacterized protein (Fragment) OS=Daphnia pulex GN=DAPPUDRAFT_17433 PE=4 SV=1	-	-	-	-	-	-	-	-	-	-
461	PSE_GLEAN_10005820	[mRNA] locus=scaffold1767:532639:602733:+ [translate_table: standard]	111	8.7	-	7	7	5	5	88.46	2e-22	gi|297282211|ref|XP_002802231.1|	PREDICTED: procollagen-lysine,2-oxoglutarate 5-dioxygenase 1-like [Macaca mulatta]	64.07	0	sp|P24802|PLOD1_CHICK	Procollagen-lysine,2-oxoglutarate 5-dioxygenase 1 OS=Gallus gallus GN=PLOD1 PE=1 SV=1	85.71	3e-18	D3ZM63	D3ZM63_RAT Uncharacterized protein OS=Rattus norvegicus PE=4 SV=1	-	-	-	-	-	-	-	K00473|1|0.0|921|dre:777635|procollagen-lysine,2-oxoglutarate 5-dioxygenase 1 [EC:1.14.11.4]	-	GO:0005488//binding;GO:0016706//oxidoreductase activity, acting on paired donors, with incorporation or reduction of molecular oxygen, 2-oxoglutarate as one donor, and incorporation of one atom each of oxygen into both donors	GO:0005783//endoplasmic reticulum
462	PSE_GLEAN_10006558	[mRNA] locus=scaffold1092:25327:49736:+ [translate_table: standard]	273	10.2	-	8	8	3	3	92.93	3e-49	gi|148227308|ref|NP_001089416.1|	aminopeptidase-like 1 [Xenopus laevis] >gi|62825986|gb|AAH94201.1| MGC115168 protein [Xenopus laevis]	88.57	5e-50	sp|Q8NDH3|PEPL1_HUMAN	Probable aminopeptidase NPEPL1 OS=Homo sapiens GN=NPEPL1 PE=1 SV=3	93.94	3e-49	H3ASU7	H3ASU7_LATCH Uncharacterized protein OS=Latimeria chalumnae PE=4 SV=1	AF1946_2	55.8	1e-07	COG4870	Cysteine protease	O	Posttranslational modification, protein turnover, chaperones ;	K08568|1|5e-137|488|dre:450022|cathepsin X [EC:3.4.18.1]	GO:0001525//angiogenesis;GO:0006508//proteolysis	GO:0008234//cysteine-type peptidase activity	-
463	PSE_GLEAN_10011110	[mRNA] locus=scaffold220:467671:555896:- [translate_table: standard]	100	5.6	-	4	4	2	2	84.85	7e-80	gi|449278719|gb|EMC86505.1|	Inorganic pyrophosphatase, partial [Columba livia]	73.96	8e-83	sp|P37980|IPYR_BOVIN	Inorganic pyrophosphatase OS=Bos taurus GN=PPA1 PE=1 SV=2	85.16	3e-76	H0Z2B5	H0Z2B5_TAEGU Uncharacterized protein (Fragment) OS=Taeniopygia guttata GN=Tgu.10926 PE=4 SV=1	YBR011c	206	9e-53	COG0221	Inorganic pyrophosphatase	C	Energy production and conversion ;	K04240|1|1e-134|480|xtr:100491949|neuropeptide FF receptor 1	-	-	GO:0016020//membrane
464	PSE_GLEAN_10012603	[mRNA] locus=scaffold1327:1550973:1556312:- [translate_table: standard]	455	16.3	-	21	4	6	4	75.37	2e-83	gi|347543548|dbj|BAK82318.1|	hypothetical protein [Cynops pyrrhogaster]	55.85	8e-102	sp|P02547|NFL_PIG	Neurofilament light polypeptide OS=Sus scrofa GN=NEFL PE=1 SV=3	82.87	0	H3ADU2	H3ADU2_LATCH Uncharacterized protein OS=Latimeria chalumnae PE=3 SV=1	-	-	-	-	-	-	-	K04572|1|1e-103|376|mcc:641444|neurofilament light polypeptide	GO:0008090//retrograde axon cargo transport;GO:0000226//microtubule cytoskeleton organization;GO:0008089//anterograde axon cargo transport;GO:0040011//locomotion;GO:0050772//positive regulation of axonogenesis;GO:0014012//peripheral nervous system axon regeneration;GO:0031133//regulation of axon diameter;GO:0007268//synaptic transmission;GO:0033693//neurofilament bundle assembly;GO:0050885//neuro…	GO:0008022//protein C-terminus binding;GO:0042802//identical protein binding;GO:0005200//structural constituent of cytoskeleton	GO:0033596//TSC1-TSC2 complex;GO:0005883//neurofilament
465	PSE_GLEAN_10011339	[mRNA] locus=scaffold308:28579:66910:- [translate_table: standard]	324	17.9	-	14	14	8	8	70.52	5e-125	gi|3551826|gb|AAC34802.1|	diacylglycerol kinase alpha [Homo sapiens]	58.37	0	sp|P49619|DGKG_HUMAN	Diacylglycerol kinase gamma OS=Homo sapiens GN=DGKG PE=2 SV=3	80.66	2e-164	H2MKP7	H2MKP7_ORYLA Uncharacterized protein (Fragment) OS=Oryzias latipes GN=DGKA (1 of 2) PE=4 SV=1	BH1953	54.3	7e-07	COG1597	Sphingosine kinase and enzymes related to eukaryotic diacylglycerol kinase	IR	Lipid transport and metabolism ; General function prediction only ;	K00901|1|0.0|917|dre:724010|diacylglycerol kinase [EC:2.7.1.107]	GO:0007165//signal transduction	-	-
466	PSE_GLEAN_10012520	[mRNA] locus=scaffold39:399841:545544:+ [translate_table: standard]	29	1.7	-	1	1	1	1	98.39	2e-16	gi|444706120|gb|ELW47480.1|	Rho guanine nucleotide exchange factor 6 [Tupaia chinensis]	83.5	6e-41	sp|O55043|ARHG7_RAT	Rho guanine nucleotide exchange factor 7 OS=Rattus norvegicus GN=Arhgef7 PE=1 SV=1	93.87	1e-82	D3Z0V2	D3Z0V2_MOUSE Rho guanine nucleotide exchange factor 7 OS=Mus musculus GN=Arhgef7 PE=4 SV=1	SPAC1006.06	52	4e-06	COG5422	RhoGEF, Guanine nucleotide exchange factor for Rho/Rac/Cdc42-like GTPases	T	Signal transduction mechanisms ;	K13710|1|0.0|1187|acs:100554940|Rho guanine nucleotide exchange factor 7	-	-
467	PSE_GLEAN_10008979	[mRNA] locus=scaffold1571:736028:777462:- [translate_table: standard]	216	25.6	-	7	7	5	5	86.63	1e-82	gi|3859996|gb|AAC72948.1|	SNARE protein Ykt6 [Homo sapiens]	86.6	8e-88	sp|Q7ZUN8|YKT6_DANRE	Synaptobrevin homolog YKT6 OS=Danio rerio GN=ykt6 PE=2 SV=1	87.11	6e-87	F1RAJ8	F1RAJ8_DANRE Uncharacterized protein OS=Danio rerio GN=zgc:55536 PE=4 SV=1	YKL196c	184	2e-46	COG5143	Synaptobrevin/VAMP-like protein	U	Intracellular trafficking, secretion, and vesicular transport ;	K08516|1|8e-88|323|dre:394067|synaptobrevin homolog YKT6	GO:0042147//retrograde transport, endosome to Golgi;GO:0006903//vesicle targeting;GO:0006888//ER to Golgi vesicle-mediated transport;GO:0006904//vesicle docking involved in exocytosis;GO:0015031//protein transport	GO:0019706//protein-cysteine S-palmitoleyltransferase activity;GO:0005484//SNAP receptor activity	GO:0005829//cytosol;GO:0030659//cytoplasmic vesicle membrane;GO:0005739//mitochondrion;GO:0000139//Golgi membrane;GO:0005768//endosome;GO:0031201//SNARE complex;GO:0005783//endoplasmic reticulum;GO:0005887//integral to plasma membrane
468	PSE_GLEAN_10004611	[mRNA] locus=scaffold5082:295044:317874:- [translate_table: standard]	96	10.6	-	4	3	4	3	83.19	1e-55	gi|90103450|gb|ABD85569.1|	UDP-N-acteylglucosamine pyrophosphorylase 1 [Ictalurus punctatus]	69.63	0	sp|Q7ZWD4|UAP1L_DANRE	UDP-N-acetylhexosamine pyrophosphorylase-like protein 1 OS=Danio rerio GN=uap1l1 PE=2 SV=1	74.44	1e-157	D2I3Y8	D2I3Y8_AILME Putative uncharacterized protein (Fragment) OS=Ailuropoda melanoleuca GN=PANDA_020273 PE=4 SV=1	YDL103c	323	5e-88	COG4284	UDP-glucose pyrophosphorylase	G	Carbohydrate transport and metabolism ;	K00972|1|0.0|730|dre:393264|UDP-N-acetylglucosamine pyrophosphorylase [EC:2.7.7.23]	GO:0008152//metabolic process	GO:0016779//nucleotidyltransferase activity	-
469	PSE_GLEAN_10003457	[mRNA] locus=scaffold3855:524966:549660:- [translate_table: standard]	49	17.2	-	2	2	2	2	68.66	7e-48	gi|55926166|ref|NP_001007504.1|	UPF0687 protein C20orf27 homolog [Xenopus (Silurana) tropicalis] >gi|82181834|sp|Q68FA2.1|CT027_XENTR RecName: Full=UPF0687 protein C20orf27 homolog >gi|51258171|gb|AAH79940.1| MGC79618 protein [Xenopus (Silurana) tropicalis]	68.66	8e-49	sp|Q68FA2|CT027_XENTR	UPF0687 protein C20orf27 homolog OS=Xenopus tropicalis PE=2 SV=1	67.91	5e-47	H9H2F2	H9H2F2_MELGA Uncharacterized protein (Fragment) OS=Meleagris gallopavo GN=C20orf27 PE=4 SV=1	-	-	-	-	-	-	-	-	-	-
[truncated: 2,708 more rows]
