# Supplementary material for: Comparative iTRAQ proteomics revealed proteins associated with lobed fin regeneration in Bichirs
Source: Proteome Sci. 2019 Nov 20;17:6. doi: 10.1186/s12953-019-0153-0 (PMC6869209; doi:10.1186/s12953-019-0153-0)
Supplement: Supplementary file 5 — Additional file 5. GO and pathway enrichment analysis of differentially expressed proteins. [file 12953_2019_153_MOESM5_ESM.xlsx]

## Sheet: GO and pathway
Complete list of enrichment analysis of DEPs
Table A
Complete list of KEGG pathways enriched DEPs in the 4D_B
#	Pathway	Diff Proteins with pathway annotation (866)	All Proteins with pathway annotation (2770)	Pvalue	Pathway ID	Proteins
1	Ribosome	48 (5.54%)	71 (2.56%)	1.97901e-10	ko03010	PSE_GLEAN_10016439, PSE_GLEAN_10014385, PSE_GLEAN_10010732, PSE_GLEAN_10018304, PSE_GLEAN_10008431, PSE_GLEAN_10020130, PSE_GLEAN_10005282, PSE_GLEAN_10015694, PSE_GLEAN_10003573, PSE_GLEAN_10006901, PSE_GLEAN_10010047, PSE_GLEAN_10002511, PSE_GLEAN_10015398, PSE_GLEAN_10009847, PSE_GLEAN_10015001, PSE_GLEAN_10015677, PSE_GLEAN_10020006, PSE_GLEAN_10007367, PSE_GLEAN_10019750, PSE_GLEAN_10012509,…
2	Oxidative phosphorylation	46 (5.31%)	71 (2.56%)	4.05574e-09	ko00190	PSE_GLEAN_10017874, PSE_GLEAN_10014566, PSE_GLEAN_10013195, PSE_GLEAN_10013233, PSE_GLEAN_10010216, PSE_GLEAN_10020421, PSE_GLEAN_10012453, PSE_GLEAN_10017963, PSE_GLEAN_10011438, PSE_GLEAN_10018156, PSE_GLEAN_10012490, PSE_GLEAN_10006479, PSE_GLEAN_10013624, PSE_GLEAN_10006923, PSE_GLEAN_10007997, PSE_GLEAN_10000487, PSE_GLEAN_10011481, PSE_GLEAN_10014956, PSE_GLEAN_10012399, PSE_GLEAN_10005588,…
3	Parkinson's disease	52 (6%)	85 (3.07%)	7.47732e-09	ko05012	PSE_GLEAN_10017540, PSE_GLEAN_10006221, PSE_GLEAN_10011308, PSE_GLEAN_10013233, PSE_GLEAN_10010216, PSE_GLEAN_10020421, PSE_GLEAN_10012453, PSE_GLEAN_10017963, PSE_GLEAN_10011438, PSE_GLEAN_10018156, PSE_GLEAN_10012490, PSE_GLEAN_10006479, PSE_GLEAN_10013624, PSE_GLEAN_10006923, PSE_GLEAN_10007997, PSE_GLEAN_10017904, PSE_GLEAN_10000487, PSE_GLEAN_10011481, PSE_GLEAN_10014956, PSE_GLEAN_10012399,…
4	Huntington's disease	57 (6.58%)	100 (3.61%)	5.27273e-08	ko05016	PSE_GLEAN_10017421, PSE_GLEAN_10001750, PSE_GLEAN_10003764, PSE_GLEAN_10019547, PSE_GLEAN_10004046, PSE_GLEAN_10003777, PSE_GLEAN_10019587, PSE_GLEAN_10006221, PSE_GLEAN_10013233, PSE_GLEAN_10010216, PSE_GLEAN_10020421, PSE_GLEAN_10020296, PSE_GLEAN_10012453, PSE_GLEAN_10017963, PSE_GLEAN_10011438, PSE_GLEAN_10018156, PSE_GLEAN_10012490, PSE_GLEAN_10006479, PSE_GLEAN_10013624, PSE_GLEAN_10006923,…
5	Alzheimer's disease	59 (6.81%)	106 (3.83%)	9.84495e-08	ko05010	PSE_GLEAN_10004676, PSE_GLEAN_10007018, PSE_GLEAN_10006710, PSE_GLEAN_10004713, PSE_GLEAN_10019206, PSE_GLEAN_10003764, PSE_GLEAN_10010924, PSE_GLEAN_10012538, PSE_GLEAN_10005001, PSE_GLEAN_10013233, PSE_GLEAN_10013967, PSE_GLEAN_10010216, PSE_GLEAN_10020421, PSE_GLEAN_10020157, PSE_GLEAN_10012453, PSE_GLEAN_10017963, PSE_GLEAN_10011438, PSE_GLEAN_10018156, PSE_GLEAN_10011809, PSE_GLEAN_10012490,…
6	Metabolic pathways	181 (20.9%)	430 (15.52%)	1.5905e-07	ko01100	PSE_GLEAN_10012281, PSE_GLEAN_10018307, PSE_GLEAN_10003835, PSE_GLEAN_10015766, PSE_GLEAN_10017394, PSE_GLEAN_10007548, PSE_GLEAN_10008949, PSE_GLEAN_10019461, PSE_GLEAN_10011366, PSE_GLEAN_10009623, PSE_GLEAN_10013553, PSE_GLEAN_10015032, PSE_GLEAN_10007046, PSE_GLEAN_10013783, PSE_GLEAN_10010936, PSE_GLEAN_10004122, PSE_GLEAN_10003129, PSE_GLEAN_10007848, PSE_GLEAN_10005969, PSE_GLEAN_10000762,…
7	Citrate cycle (TCA cycle)	21 (2.42%)	27 (0.97%)	7.77082e-07	ko00020	PSE_GLEAN_10015766, PSE_GLEAN_10019006, PSE_GLEAN_10015763, PSE_GLEAN_10008327, PSE_GLEAN_10017637, PSE_GLEAN_10011833, PSE_GLEAN_10000478, PSE_GLEAN_10018095, PSE_GLEAN_10015394, PSE_GLEAN_10005452, PSE_GLEAN_10007564, PSE_GLEAN_10011724, PSE_GLEAN_10014262, PSE_GLEAN_10014130, PSE_GLEAN_10007633, PSE_GLEAN_10002674, PSE_GLEAN_10004030, PSE_GLEAN_10010771, PSE_GLEAN_10015881, PSE_GLEAN_10007565,…
8	Valine, leucine and isoleucine degradation	23 (2.66%)	35 (1.26%)	2.56804e-05	ko00280	PSE_GLEAN_10017343, PSE_GLEAN_10017737, PSE_GLEAN_10006188, PSE_GLEAN_10003039, PSE_GLEAN_10019637, PSE_GLEAN_10016112, PSE_GLEAN_10018078, PSE_GLEAN_10017617, PSE_GLEAN_10010650, PSE_GLEAN_10018239, PSE_GLEAN_10019817, PSE_GLEAN_10017004, PSE_GLEAN_10017792, PSE_GLEAN_10010171, PSE_GLEAN_10010920, PSE_GLEAN_10019777, PSE_GLEAN_10005601, PSE_GLEAN_10007564, PSE_GLEAN_10017907, PSE_GLEAN_10015978,…
9	Cardiac muscle contraction	33 (3.81%)	58 (2.09%)	3.95217e-05	ko04260	PSE_GLEAN_10019206, PSE_GLEAN_10014731, PSE_GLEAN_10001257, PSE_GLEAN_10020157, PSE_GLEAN_10013739, PSE_GLEAN_10020523, PSE_GLEAN_10011809, PSE_GLEAN_10020519, PSE_GLEAN_10006479, PSE_GLEAN_10020303, PSE_GLEAN_10015462, PSE_GLEAN_10011883, PSE_GLEAN_10011481, PSE_GLEAN_10014956, PSE_GLEAN_10003330, PSE_GLEAN_10012399, PSE_GLEAN_10018508, PSE_GLEAN_10017212, PSE_GLEAN_10014234, PSE_GLEAN_10003563,…
10	Complement and coagulation cascades	26 (3%)	50 (1.81%)	0.00166391	ko04610	PSE_GLEAN_10011534, PSE_GLEAN_10004226, PSE_GLEAN_10020281, PSE_GLEAN_10008135, PSE_GLEAN_10011525, PSE_GLEAN_10017740, PSE_GLEAN_10016405, PSE_GLEAN_10016404, PSE_GLEAN_10017752, PSE_GLEAN_10010036, PSE_GLEAN_10017848, PSE_GLEAN_10016406, PSE_GLEAN_10005664, PSE_GLEAN_10017697, PSE_GLEAN_10007517, PSE_GLEAN_10014050, PSE_GLEAN_10010608, PSE_GLEAN_10018422, PSE_GLEAN_10017869, PSE_GLEAN_10008607,…
11	Pathogenic Escherichia coli infection	31 (3.58%)	63 (2.27%)	0.00199037	ko05130	PSE_GLEAN_10005432, PSE_GLEAN_10016118, PSE_GLEAN_10008670, PSE_GLEAN_10007776, PSE_GLEAN_10008906, PSE_GLEAN_10012330, PSE_GLEAN_10002918, PSE_GLEAN_10013611, PSE_GLEAN_10002922, PSE_GLEAN_10008339, PSE_GLEAN_10004081, PSE_GLEAN_10008008, PSE_GLEAN_10007537, PSE_GLEAN_10020154, PSE_GLEAN_10006563, PSE_GLEAN_10020110, PSE_GLEAN_10008461, PSE_GLEAN_10014738, PSE_GLEAN_10002796, PSE_GLEAN_10017557,…
12	beta-Alanine metabolism	11 (1.27%)	17 (0.61%)	0.00451857	ko00410	PSE_GLEAN_10013553, PSE_GLEAN_10005461, PSE_GLEAN_10018585, PSE_GLEAN_10005463, PSE_GLEAN_10006188, PSE_GLEAN_10019637, PSE_GLEAN_10017617, PSE_GLEAN_10017792, PSE_GLEAN_10013554, PSE_GLEAN_10017907, PSE_GLEAN_10018077
13	Phenylalanine metabolism	7 (0.81%)	9 (0.32%)	0.00548837	ko00360	PSE_GLEAN_10013553, PSE_GLEAN_10018585, PSE_GLEAN_10015792, PSE_GLEAN_10011698, PSE_GLEAN_10003866, PSE_GLEAN_10013554, PSE_GLEAN_10005391
14	Glycolysis / Gluconeogenesis	19 (2.19%)	37 (1.34%)	0.00821358	ko00010	PSE_GLEAN_10014332, PSE_GLEAN_10006671, PSE_GLEAN_10001031, PSE_GLEAN_10006188, PSE_GLEAN_10011833, PSE_GLEAN_10006330, PSE_GLEAN_10017792, PSE_GLEAN_10011035, PSE_GLEAN_10003994, PSE_GLEAN_10020244, PSE_GLEAN_10002842, PSE_GLEAN_10007564, PSE_GLEAN_10020290, PSE_GLEAN_10011495, PSE_GLEAN_10014130, PSE_GLEAN_10002674, PSE_GLEAN_10005351, PSE_GLEAN_10007565, PSE_GLEAN_10006039
Complete list of KEGG pathways enriched DEPs in the 12D_D
#	Pathway	Diff Proteins with pathway annotation (866)	All Proteins with pathway annotation (2770)	Pvalue	Pathway ID	Proteins
1	Ribosome	56 (5.99%)	71 (2.56%)	3.64432e-15	ko03010	PSE_GLEAN_10016439, PSE_GLEAN_10014385, PSE_GLEAN_10010732, PSE_GLEAN_10018304, PSE_GLEAN_10006165, PSE_GLEAN_10008431, PSE_GLEAN_10020130, PSE_GLEAN_10005282, PSE_GLEAN_10015694, PSE_GLEAN_10003573, PSE_GLEAN_10006901, PSE_GLEAN_10010047, PSE_GLEAN_10018746, PSE_GLEAN_10002511, PSE_GLEAN_10015115, PSE_GLEAN_10015398, PSE_GLEAN_10009847, PSE_GLEAN_10015001, PSE_GLEAN_10015677, PSE_GLEAN_10020006,…
2	Oxidative phosphorylation	47 (5.03%)	71 (2.56%)	1.5839e-08	ko00190	PSE_GLEAN_10012725, PSE_GLEAN_10018410, PSE_GLEAN_10017874, PSE_GLEAN_10014566, PSE_GLEAN_10013195, PSE_GLEAN_10010216, PSE_GLEAN_10020421, PSE_GLEAN_10012453, PSE_GLEAN_10017963, PSE_GLEAN_10018156, PSE_GLEAN_10012490, PSE_GLEAN_10006479, PSE_GLEAN_10013624, PSE_GLEAN_10006923, PSE_GLEAN_10007997, PSE_GLEAN_10000487, PSE_GLEAN_10011481, PSE_GLEAN_10009767, PSE_GLEAN_10012399, PSE_GLEAN_10005588,…
3	Parkinson's disease	51 (5.45%)	85 (3.07%)	4.4212e-07	ko05012	PSE_GLEAN_10010093, PSE_GLEAN_10000525, PSE_GLEAN_10010219, PSE_GLEAN_10006221, PSE_GLEAN_10010216, PSE_GLEAN_10020421, PSE_GLEAN_10012453, PSE_GLEAN_10017963, PSE_GLEAN_10018156, PSE_GLEAN_10012490, PSE_GLEAN_10006479, PSE_GLEAN_10013624, PSE_GLEAN_10006923, PSE_GLEAN_10007997, PSE_GLEAN_10017904, PSE_GLEAN_10000487, PSE_GLEAN_10011481, PSE_GLEAN_10009767, PSE_GLEAN_10012399, PSE_GLEAN_10016674,…
4	Huntington's disease	55 (5.88%)	100 (3.61%)	7.1755e-06	ko05016	PSE_GLEAN_10017421, PSE_GLEAN_10003764, PSE_GLEAN_10016129, PSE_GLEAN_10019547, PSE_GLEAN_10004046, PSE_GLEAN_10019587, PSE_GLEAN_10006621, PSE_GLEAN_10006221, PSE_GLEAN_10010216, PSE_GLEAN_10020421, PSE_GLEAN_10020296, PSE_GLEAN_10012453, PSE_GLEAN_10017963, PSE_GLEAN_10018156, PSE_GLEAN_10012490, PSE_GLEAN_10006479, PSE_GLEAN_10013624, PSE_GLEAN_10006923, PSE_GLEAN_10007997, PSE_GLEAN_10017904,…
5	Metabolic pathways	185 (19.79%)	430 (15.52%)	8.31473e-06	ko01100	PSE_GLEAN_10012281, PSE_GLEAN_10007477, PSE_GLEAN_10003835, PSE_GLEAN_10015766, PSE_GLEAN_10007548, PSE_GLEAN_10008949, PSE_GLEAN_10019461, PSE_GLEAN_10008185, PSE_GLEAN_10011366, PSE_GLEAN_10009623, PSE_GLEAN_10013553, PSE_GLEAN_10016522, PSE_GLEAN_10015032, PSE_GLEAN_10007046, PSE_GLEAN_10013783, PSE_GLEAN_10004235, PSE_GLEAN_10005870, PSE_GLEAN_10010936, PSE_GLEAN_10003129, PSE_GLEAN_10007848,…
6	Alzheimer's disease	56 (5.99%)	106 (3.83%)	2.93062e-05	ko05010	PSE_GLEAN_10004676, PSE_GLEAN_10007018, PSE_GLEAN_10014330, PSE_GLEAN_10006710, PSE_GLEAN_10019206, PSE_GLEAN_10003764, PSE_GLEAN_10012538, PSE_GLEAN_10005001, PSE_GLEAN_10013967, PSE_GLEAN_10010216, PSE_GLEAN_10020421, PSE_GLEAN_10020157, PSE_GLEAN_10012453, PSE_GLEAN_10017963, PSE_GLEAN_10018156, PSE_GLEAN_10011809, PSE_GLEAN_10012490, PSE_GLEAN_10006479, PSE_GLEAN_10013624, PSE_GLEAN_10006923,…
7	Citrate cycle (TCA cycle)	19 (2.03%)	27 (0.97%)	0.000103656	ko00020	PSE_GLEAN_10015766, PSE_GLEAN_10019006, PSE_GLEAN_10002043, PSE_GLEAN_10017637, PSE_GLEAN_10011346, PSE_GLEAN_10011833, PSE_GLEAN_10000478, PSE_GLEAN_10018095, PSE_GLEAN_10015394, PSE_GLEAN_10005452, PSE_GLEAN_10007564, PSE_GLEAN_10011724, PSE_GLEAN_10014262, PSE_GLEAN_10014130, PSE_GLEAN_10007633, PSE_GLEAN_10002674, PSE_GLEAN_10004030, PSE_GLEAN_10015881, PSE_GLEAN_10006039
8	Cardiac muscle contraction	32 (3.42%)	58 (2.09%)	0.000574133	ko04260	PSE_GLEAN_10019206, PSE_GLEAN_10014731, PSE_GLEAN_10001257, PSE_GLEAN_10020157, PSE_GLEAN_10020523, PSE_GLEAN_10011809, PSE_GLEAN_10020519, PSE_GLEAN_10006479, PSE_GLEAN_10020303, PSE_GLEAN_10015462, PSE_GLEAN_10011883, PSE_GLEAN_10011481, PSE_GLEAN_10012399, PSE_GLEAN_10018508, PSE_GLEAN_10017212, PSE_GLEAN_10020522, PSE_GLEAN_10014234, PSE_GLEAN_10003563, PSE_GLEAN_10020517, PSE_GLEAN_10008250,…
9	Valine, leucine and isoleucine degradation	21 (2.25%)	35 (1.26%)	0.00122548	ko00280	PSE_GLEAN_10017343, PSE_GLEAN_10017737, PSE_GLEAN_10006188, PSE_GLEAN_10005070, PSE_GLEAN_10003039, PSE_GLEAN_10019637, PSE_GLEAN_10016112, PSE_GLEAN_10018078, PSE_GLEAN_10017617, PSE_GLEAN_10010650, PSE_GLEAN_10018239, PSE_GLEAN_10019817, PSE_GLEAN_10017004, PSE_GLEAN_10017792, PSE_GLEAN_10010171, PSE_GLEAN_10010920, PSE_GLEAN_10003803, PSE_GLEAN_10005601, PSE_GLEAN_10007564, PSE_GLEAN_10017907,…
10	Starch and sucrose metabolism	14 (1.5%)	21 (0.76%)	0.00201954	ko00500	PSE_GLEAN_10013712, PSE_GLEAN_10009623, PSE_GLEAN_10014332, PSE_GLEAN_10020112, PSE_GLEAN_10007632, PSE_GLEAN_10011035, PSE_GLEAN_10014970, PSE_GLEAN_10007843, PSE_GLEAN_10014293, PSE_GLEAN_10015724, PSE_GLEAN_10004150, PSE_GLEAN_10010764, PSE_GLEAN_10011495, PSE_GLEAN_10005351
11	Glycolysis / Gluconeogenesis	20 (2.14%)	37 (1.34%)	0.00835637	ko00010	PSE_GLEAN_10005870, PSE_GLEAN_10014332, PSE_GLEAN_10003993, PSE_GLEAN_10006671, PSE_GLEAN_10006188, PSE_GLEAN_10011833, PSE_GLEAN_10006330, PSE_GLEAN_10017792, PSE_GLEAN_10011035, PSE_GLEAN_10003994, PSE_GLEAN_10020244, PSE_GLEAN_10002842, PSE_GLEAN_10007564, PSE_GLEAN_10020290, PSE_GLEAN_10011495, PSE_GLEAN_10014130, PSE_GLEAN_10007237, PSE_GLEAN_10002674, PSE_GLEAN_10005351, PSE_GLEAN_10006039
Table B
Complete list of GO biological process terms enriched DEPs in the 4D_B
#	biological Process	Cluster frequency	Protein frequency of use	P-value		Proteins
1	cellular respiration	30 out of 733 genes, 4.1%	37 out of 2308 genes, 1.6%	6.47673e-10		PSE_GLEAN_10008327, PSE_GLEAN_10004030, PSE_GLEAN_10017923, PSE_GLEAN_10019437, PSE_GLEAN_10004373, PSE_GLEAN_10019942, PSE_GLEAN_10013322, PSE_GLEAN_10015881, PSE_GLEAN_10005452, PSE_GLEAN_10011438, PSE_GLEAN_10018095, PSE_GLEAN_10006847, PSE_GLEAN_10006452, PSE_GLEAN_10007539, PSE_GLEAN_10017637, PSE_GLEAN_10007687, PSE_GLEAN_10001654, PSE_GLEAN_10000478, PSE_GLEAN_10011724, PSE_GLEAN_10003551,…
2	translation	76 out of 733 genes, 10.4%	136 out of 2308 genes, 5.9%	1.76273e-09		PSE_GLEAN_10015508, PSE_GLEAN_10014097, PSE_GLEAN_10004291, PSE_GLEAN_10016439, PSE_GLEAN_10015001, PSE_GLEAN_10019151, PSE_GLEAN_10008425, PSE_GLEAN_10020130, PSE_GLEAN_10005282, PSE_GLEAN_10001892, PSE_GLEAN_10006362, PSE_GLEAN_10016440, PSE_GLEAN_10001601, PSE_GLEAN_10002738, PSE_GLEAN_10003741, PSE_GLEAN_10019296, PSE_GLEAN_10018304, PSE_GLEAN_10004110, PSE_GLEAN_10006182, PSE_GLEAN_10013563,…
3	translational initiation	41 out of 733 genes, 5.6%	62 out of 2308 genes, 2.7%	1.8595e-08		PSE_GLEAN_10018775, PSE_GLEAN_10015508, PSE_GLEAN_10007132, PSE_GLEAN_10015562, PSE_GLEAN_10014097, PSE_GLEAN_10016439, PSE_GLEAN_10013385, PSE_GLEAN_10015001, PSE_GLEAN_10010760, PSE_GLEAN_10019151, PSE_GLEAN_10011544, PSE_GLEAN_10008425, PSE_GLEAN_10005282, PSE_GLEAN_10008807, PSE_GLEAN_10006362, PSE_GLEAN_10019541, PSE_GLEAN_10001601, PSE_GLEAN_10002738, PSE_GLEAN_10012620, PSE_GLEAN_10005448,…
4	oxidation-reduction process	108 out of 733 genes, 14.7%	223 out of 2308 genes, 9.7%	3.46377e-08		PSE_GLEAN_10017557, PSE_GLEAN_10014970, PSE_GLEAN_10004150, PSE_GLEAN_10019153, PSE_GLEAN_10003068, PSE_GLEAN_10002842, PSE_GLEAN_10019437, PSE_GLEAN_10005169, PSE_GLEAN_10013322, PSE_GLEAN_10011265, PSE_GLEAN_10018095, PSE_GLEAN_10005601, PSE_GLEAN_10007564, PSE_GLEAN_10006452, PSE_GLEAN_10006479, PSE_GLEAN_10005824, PSE_GLEAN_10011414, PSE_GLEAN_10011461, PSE_GLEAN_10008370, PSE_GLEAN_10011495,…
5	generation of precursor metabolites and energy	63 out of 733 genes, 8.6%	116 out of 2308 genes, 5.0%	2.07642e-07		PSE_GLEAN_10014970, PSE_GLEAN_10004150, PSE_GLEAN_10003068, PSE_GLEAN_10002842, PSE_GLEAN_10019437, PSE_GLEAN_10013322, PSE_GLEAN_10011035, PSE_GLEAN_10006330, PSE_GLEAN_10018095, PSE_GLEAN_10006847, PSE_GLEAN_10006671, PSE_GLEAN_10005351, PSE_GLEAN_10006452, PSE_GLEAN_10005824, PSE_GLEAN_10016596, PSE_GLEAN_10012779, PSE_GLEAN_10007687, PSE_GLEAN_10001654, PSE_GLEAN_10000478, PSE_GLEAN_10011495,…
6	translational termination	27 out of 733 genes, 3.7%	37 out of 2308 genes, 1.6%	2.57144e-07		PSE_GLEAN_10004033, PSE_GLEAN_10015508, PSE_GLEAN_10007132, PSE_GLEAN_10013563, PSE_GLEAN_10015562, PSE_GLEAN_10014097, PSE_GLEAN_10019750, PSE_GLEAN_10016439, PSE_GLEAN_10012509, PSE_GLEAN_10015001, PSE_GLEAN_10016764, PSE_GLEAN_10008425, PSE_GLEAN_10018571, PSE_GLEAN_10005282, PSE_GLEAN_10005804, PSE_GLEAN_10019541, PSE_GLEAN_10001601, PSE_GLEAN_10014385, PSE_GLEAN_10002738, PSE_GLEAN_10012620,…
7	viral genome expression	27 out of 733 genes, 3.7%	37 out of 2308 genes, 1.6%	2.57144e-07		PSE_GLEAN_10004033, PSE_GLEAN_10015508, PSE_GLEAN_10007132, PSE_GLEAN_10013563, PSE_GLEAN_10015562, PSE_GLEAN_10014097, PSE_GLEAN_10019750, PSE_GLEAN_10016439, PSE_GLEAN_10012509, PSE_GLEAN_10015001, PSE_GLEAN_10016764, PSE_GLEAN_10008425, PSE_GLEAN_10018571, PSE_GLEAN_10005282, PSE_GLEAN_10005804, PSE_GLEAN_10019541, PSE_GLEAN_10001601, PSE_GLEAN_10014385, PSE_GLEAN_10002738, PSE_GLEAN_10012620,…
8	viral transcription	27 out of 733 genes, 3.7%	37 out of 2308 genes, 1.6%	2.57144e-07		PSE_GLEAN_10004033, PSE_GLEAN_10015508, PSE_GLEAN_10007132, PSE_GLEAN_10013563, PSE_GLEAN_10015562, PSE_GLEAN_10014097, PSE_GLEAN_10019750, PSE_GLEAN_10016439, PSE_GLEAN_10012509, PSE_GLEAN_10015001, PSE_GLEAN_10016764, PSE_GLEAN_10008425, PSE_GLEAN_10018571, PSE_GLEAN_10005282, PSE_GLEAN_10005804, PSE_GLEAN_10019541, PSE_GLEAN_10001601, PSE_GLEAN_10014385, PSE_GLEAN_10002738, PSE_GLEAN_10012620,…
9	protein complex disassembly	28 out of 733 genes, 3.8%	39 out of 2308 genes, 1.7%	2.68257e-07		PSE_GLEAN_10004033, PSE_GLEAN_10015508, PSE_GLEAN_10007132, PSE_GLEAN_10013563, PSE_GLEAN_10015562, PSE_GLEAN_10014097, PSE_GLEAN_10017094, PSE_GLEAN_10019750, PSE_GLEAN_10016439, PSE_GLEAN_10012509, PSE_GLEAN_10015001, PSE_GLEAN_10016764, PSE_GLEAN_10008425, PSE_GLEAN_10018571, PSE_GLEAN_10005282, PSE_GLEAN_10005804, PSE_GLEAN_10019541, PSE_GLEAN_10001601, PSE_GLEAN_10014385, PSE_GLEAN_10002738,…
10	cellular protein complex disassembly	28 out of 733 genes, 3.8%	39 out of 2308 genes, 1.7%	2.68257e-07		PSE_GLEAN_10004033, PSE_GLEAN_10015508, PSE_GLEAN_10007132, PSE_GLEAN_10013563, PSE_GLEAN_10015562, PSE_GLEAN_10014097, PSE_GLEAN_10017094, PSE_GLEAN_10019750, PSE_GLEAN_10016439, PSE_GLEAN_10012509, PSE_GLEAN_10015001, PSE_GLEAN_10016764, PSE_GLEAN_10008425, PSE_GLEAN_10018571, PSE_GLEAN_10005282, PSE_GLEAN_10005804, PSE_GLEAN_10019541, PSE_GLEAN_10001601, PSE_GLEAN_10014385, PSE_GLEAN_10002738,…
11	nuclear-transcribed mRNA catabolic process, nonsense-mediated decay	34 out of 733 genes, 4.6%	53 out of 2308 genes, 2.3%	9.5579e-07		PSE_GLEAN_10004033, PSE_GLEAN_10015508, PSE_GLEAN_10018592, PSE_GLEAN_10012284, PSE_GLEAN_10007132, PSE_GLEAN_10013563, PSE_GLEAN_10015562, PSE_GLEAN_10014097, PSE_GLEAN_10019750, PSE_GLEAN_10016439, PSE_GLEAN_10018807, PSE_GLEAN_10012509, PSE_GLEAN_10015001, PSE_GLEAN_10012376, PSE_GLEAN_10016764, PSE_GLEAN_10010760, PSE_GLEAN_10008425, PSE_GLEAN_10018571, PSE_GLEAN_10005282, PSE_GLEAN_10005804,…
12	single-organism metabolic process	242 out of 733 genes, 33.0%	611 out of 2308 genes, 26.5%	9.84937e-07		PSE_GLEAN_10004399, PSE_GLEAN_10014970, PSE_GLEAN_10020421, PSE_GLEAN_10020230, PSE_GLEAN_10004491, PSE_GLEAN_10007632, PSE_GLEAN_10004302, PSE_GLEAN_10018095, PSE_GLEAN_10005419, PSE_GLEAN_10005601, PSE_GLEAN_10007564, PSE_GLEAN_10012453, PSE_GLEAN_10017758, PSE_GLEAN_10005824, PSE_GLEAN_10011461, PSE_GLEAN_10000762, PSE_GLEAN_10006563, PSE_GLEAN_10016440, PSE_GLEAN_10015766, PSE_GLEAN_10008370,…
13	electron transport chain	26 out of 733 genes, 3.5%	37 out of 2308 genes, 1.6%	1.4347e-06		PSE_GLEAN_10019093, PSE_GLEAN_10004030, PSE_GLEAN_10010216, PSE_GLEAN_10017923, PSE_GLEAN_10000487, PSE_GLEAN_10005674, PSE_GLEAN_10013624, PSE_GLEAN_10019437, PSE_GLEAN_10004373, PSE_GLEAN_10019942, PSE_GLEAN_10013322, PSE_GLEAN_10015881, PSE_GLEAN_10005452, PSE_GLEAN_10005588, PSE_GLEAN_10011438, PSE_GLEAN_10006452, PSE_GLEAN_10004789, PSE_GLEAN_10007687, PSE_GLEAN_10001654, PSE_GLEAN_10003551,…
14	nucleobase-containing compound biosynthetic process	83 out of 733 genes, 11.3%	172 out of 2308 genes, 7.5%	2.017e-06		PSE_GLEAN_10015508, PSE_GLEAN_10019927, PSE_GLEAN_10017914, PSE_GLEAN_10014097, PSE_GLEAN_10000653, PSE_GLEAN_10020421, PSE_GLEAN_10001520, PSE_GLEAN_10016439, PSE_GLEAN_10015001, PSE_GLEAN_10007713, PSE_GLEAN_10008425, PSE_GLEAN_10003777, PSE_GLEAN_10004302, PSE_GLEAN_10005282, PSE_GLEAN_10012453, PSE_GLEAN_10005824, PSE_GLEAN_10019206, PSE_GLEAN_10016440, PSE_GLEAN_10001601, PSE_GLEAN_10002738,…
15	tricarboxylic acid cycle	15 out of 733 genes, 2.0%	17 out of 2308 genes, 0.7%	2.07545e-06		PSE_GLEAN_10008327, PSE_GLEAN_10004030, PSE_GLEAN_10007539, PSE_GLEAN_10017637, PSE_GLEAN_10000478, PSE_GLEAN_10011724, PSE_GLEAN_10019006, PSE_GLEAN_10015881, PSE_GLEAN_10014262, PSE_GLEAN_10005452, PSE_GLEAN_10010771, PSE_GLEAN_10019807, PSE_GLEAN_10015394, PSE_GLEAN_10007633, PSE_GLEAN_10018095
16	energy derivation by oxidation of organic compounds	42 out of 733 genes, 5.7%	72 out of 2308 genes, 3.1%	2.08143e-06		PSE_GLEAN_10014970, PSE_GLEAN_10004150, PSE_GLEAN_10003068, PSE_GLEAN_10019437, PSE_GLEAN_10013322, PSE_GLEAN_10018095, PSE_GLEAN_10006847, PSE_GLEAN_10006452, PSE_GLEAN_10005824, PSE_GLEAN_10016596, PSE_GLEAN_10012779, PSE_GLEAN_10007687, PSE_GLEAN_10001654, PSE_GLEAN_10000478, PSE_GLEAN_10011495, PSE_GLEAN_10011724, PSE_GLEAN_10015724, PSE_GLEAN_10002344, PSE_GLEAN_10007937, PSE_GLEAN_10014262,…
17	protein targeting to ER	30 out of 733 genes, 4.1%	46 out of 2308 genes, 2.0%	2.57148e-06		PSE_GLEAN_10004033, PSE_GLEAN_10015508, PSE_GLEAN_10007132, PSE_GLEAN_10013563, PSE_GLEAN_10015562, PSE_GLEAN_10014097, PSE_GLEAN_10018459, PSE_GLEAN_10003994, PSE_GLEAN_10019750, PSE_GLEAN_10016439, PSE_GLEAN_10012509, PSE_GLEAN_10015001, PSE_GLEAN_10016764, PSE_GLEAN_10008425, PSE_GLEAN_10018571, PSE_GLEAN_10005282, PSE_GLEAN_10005804, PSE_GLEAN_10001892, PSE_GLEAN_10019541, PSE_GLEAN_10001601,…
18	establishment of protein localization to endoplasmic reticulum	30 out of 733 genes, 4.1%	46 out of 2308 genes, 2.0%	2.57148e-06		PSE_GLEAN_10004033, PSE_GLEAN_10015508, PSE_GLEAN_10007132, PSE_GLEAN_10013563, PSE_GLEAN_10015562, PSE_GLEAN_10014097, PSE_GLEAN_10018459, PSE_GLEAN_10003994, PSE_GLEAN_10019750, PSE_GLEAN_10016439, PSE_GLEAN_10012509, PSE_GLEAN_10015001, PSE_GLEAN_10016764, PSE_GLEAN_10008425, PSE_GLEAN_10018571, PSE_GLEAN_10005282, PSE_GLEAN_10005804, PSE_GLEAN_10001892, PSE_GLEAN_10019541, PSE_GLEAN_10001601,…
19	SRP-dependent cotranslational protein targeting to membrane	29 out of 733 genes, 4.0%	44 out of 2308 genes, 1.9%	2.75688e-06		PSE_GLEAN_10004033, PSE_GLEAN_10015508, PSE_GLEAN_10007132, PSE_GLEAN_10013563, PSE_GLEAN_10015562, PSE_GLEAN_10014097, PSE_GLEAN_10018459, PSE_GLEAN_10019750, PSE_GLEAN_10016439, PSE_GLEAN_10012509, PSE_GLEAN_10015001, PSE_GLEAN_10016764, PSE_GLEAN_10008425, PSE_GLEAN_10018571, PSE_GLEAN_10005282, PSE_GLEAN_10005804, PSE_GLEAN_10001892, PSE_GLEAN_10019541, PSE_GLEAN_10001601, PSE_GLEAN_10014385,…
20	translational elongation	35 out of 733 genes, 4.8%	57 out of 2308 genes, 2.5%	2.97118e-06		PSE_GLEAN_10015508, PSE_GLEAN_10007132, PSE_GLEAN_10015562, PSE_GLEAN_10014097, PSE_GLEAN_10016439, PSE_GLEAN_10015001, PSE_GLEAN_10011544, PSE_GLEAN_10008425, PSE_GLEAN_10005282, PSE_GLEAN_10005525, PSE_GLEAN_10019541, PSE_GLEAN_10001601, PSE_GLEAN_10002738, PSE_GLEAN_10012620, PSE_GLEAN_10016164, PSE_GLEAN_10005448, PSE_GLEAN_10004033, PSE_GLEAN_10013563, PSE_GLEAN_10019750, PSE_GLEAN_10012509,…
21	aerobic respiration	16 out of 733 genes, 2.2%	19 out of 2308 genes, 0.8%	3.26174e-06		PSE_GLEAN_10008327, PSE_GLEAN_10004030, PSE_GLEAN_10015881, PSE_GLEAN_10005452, PSE_GLEAN_10006847, PSE_GLEAN_10018095, PSE_GLEAN_10007539, PSE_GLEAN_10017637, PSE_GLEAN_10000478, PSE_GLEAN_10011724, PSE_GLEAN_10019006, PSE_GLEAN_10014262, PSE_GLEAN_10007633, PSE_GLEAN_10015394, PSE_GLEAN_10019807, PSE_GLEAN_10010771
22	viral infectious cycle	30 out of 733 genes, 4.1%	47 out of 2308 genes, 2.0%	4.99064e-06		PSE_GLEAN_10004033, PSE_GLEAN_10015508, PSE_GLEAN_10007132, PSE_GLEAN_10013563, PSE_GLEAN_10015562, PSE_GLEAN_10014097, PSE_GLEAN_10019750, PSE_GLEAN_10016439, PSE_GLEAN_10012509, PSE_GLEAN_10015001, PSE_GLEAN_10016764, PSE_GLEAN_10008425, PSE_GLEAN_10003185, PSE_GLEAN_10018571, PSE_GLEAN_10005282, PSE_GLEAN_10005804, PSE_GLEAN_10019541, PSE_GLEAN_10006221, PSE_GLEAN_10001601, PSE_GLEAN_10014385,…
23	cotranslational protein targeting to membrane	29 out of 733 genes, 4.0%	45 out of 2308 genes, 1.9%	5.44408e-06		PSE_GLEAN_10004033, PSE_GLEAN_10015508, PSE_GLEAN_10007132, PSE_GLEAN_10013563, PSE_GLEAN_10015562, PSE_GLEAN_10014097, PSE_GLEAN_10018459, PSE_GLEAN_10019750, PSE_GLEAN_10016439, PSE_GLEAN_10012509, PSE_GLEAN_10015001, PSE_GLEAN_10016764, PSE_GLEAN_10008425, PSE_GLEAN_10018571, PSE_GLEAN_10005282, PSE_GLEAN_10005804, PSE_GLEAN_10001892, PSE_GLEAN_10019541, PSE_GLEAN_10001601, PSE_GLEAN_10014385,…
24	heterocycle biosynthetic process	87 out of 733 genes, 11.9%	186 out of 2308 genes, 8.1%	5.77593e-06		PSE_GLEAN_10015508, PSE_GLEAN_10019927, PSE_GLEAN_10017914, PSE_GLEAN_10014097, PSE_GLEAN_10000653, PSE_GLEAN_10020421, PSE_GLEAN_10001520, PSE_GLEAN_10016439, PSE_GLEAN_10015001, PSE_GLEAN_10007713, PSE_GLEAN_10008425, PSE_GLEAN_10003777, PSE_GLEAN_10004302, PSE_GLEAN_10005282, PSE_GLEAN_10012453, PSE_GLEAN_10005824, PSE_GLEAN_10019206, PSE_GLEAN_10016440, PSE_GLEAN_10008370, PSE_GLEAN_10001601,…
25	aromatic compound biosynthetic process	85 out of 733 genes, 11.6%	181 out of 2308 genes, 7.8%	6.13419e-06		PSE_GLEAN_10015508, PSE_GLEAN_10019927, PSE_GLEAN_10017914, PSE_GLEAN_10014097, PSE_GLEAN_10000653, PSE_GLEAN_10020421, PSE_GLEAN_10001520, PSE_GLEAN_10016439, PSE_GLEAN_10015001, PSE_GLEAN_10007713, PSE_GLEAN_10008425, PSE_GLEAN_10003777, PSE_GLEAN_10004302, PSE_GLEAN_10005282, PSE_GLEAN_10012453, PSE_GLEAN_10005824, PSE_GLEAN_10019206, PSE_GLEAN_10016440, PSE_GLEAN_10001601, PSE_GLEAN_10002738,…
26	respiratory electron transport chain	15 out of 733 genes, 2.0%	18 out of 2308 genes, 0.8%	8.80638e-06		PSE_GLEAN_10017923, PSE_GLEAN_10007687, PSE_GLEAN_10001654, PSE_GLEAN_10003551, PSE_GLEAN_10004373, PSE_GLEAN_10019437, PSE_GLEAN_10019942, PSE_GLEAN_10013322, PSE_GLEAN_10007937, PSE_GLEAN_10015881, PSE_GLEAN_10005452, PSE_GLEAN_10013233, PSE_GLEAN_10011438, PSE_GLEAN_10006452, PSE_GLEAN_10006564
27	organic cyclic compound biosynthetic process	89 out of 733 genes, 12.1%	193 out of 2308 genes, 8.4%	9.25749e-06		PSE_GLEAN_10015508, PSE_GLEAN_10019927, PSE_GLEAN_10017914, PSE_GLEAN_10014097, PSE_GLEAN_10000653, PSE_GLEAN_10020421, PSE_GLEAN_10001520, PSE_GLEAN_10016439, PSE_GLEAN_10015001, PSE_GLEAN_10007713, PSE_GLEAN_10008425, PSE_GLEAN_10003777, PSE_GLEAN_10004302, PSE_GLEAN_10005282, PSE_GLEAN_10012453, PSE_GLEAN_10005824, PSE_GLEAN_10019206, PSE_GLEAN_10016440, PSE_GLEAN_10008370, PSE_GLEAN_10001601,…
28	protein localization to endoplasmic reticulum	30 out of 733 genes, 4.1%	48 out of 2308 genes, 2.1%	9.34332e-06		PSE_GLEAN_10004033, PSE_GLEAN_10015508, PSE_GLEAN_10007132, PSE_GLEAN_10013563, PSE_GLEAN_10015562, PSE_GLEAN_10014097, PSE_GLEAN_10018459, PSE_GLEAN_10003994, PSE_GLEAN_10019750, PSE_GLEAN_10016439, PSE_GLEAN_10012509, PSE_GLEAN_10015001, PSE_GLEAN_10016764, PSE_GLEAN_10008425, PSE_GLEAN_10018571, PSE_GLEAN_10005282, PSE_GLEAN_10005804, PSE_GLEAN_10001892, PSE_GLEAN_10019541, PSE_GLEAN_10001601,…
29	macromolecular complex disassembly	28 out of 733 genes, 3.8%	46 out of 2308 genes, 2.0%	3.80195e-05		PSE_GLEAN_10004033, PSE_GLEAN_10015508, PSE_GLEAN_10007132, PSE_GLEAN_10013563, PSE_GLEAN_10015562, PSE_GLEAN_10014097, PSE_GLEAN_10017094, PSE_GLEAN_10019750, PSE_GLEAN_10016439, PSE_GLEAN_10012509, PSE_GLEAN_10015001, PSE_GLEAN_10016764, PSE_GLEAN_10008425, PSE_GLEAN_10018571, PSE_GLEAN_10005282, PSE_GLEAN_10005804, PSE_GLEAN_10019541, PSE_GLEAN_10001601, PSE_GLEAN_10014385, PSE_GLEAN_10002738,…
30	organic substance biosynthetic process	180 out of 733 genes, 24.6%	454 out of 2308 genes, 19.7%	4.41447e-05		PSE_GLEAN_10004399, PSE_GLEAN_10014097, PSE_GLEAN_10000653, PSE_GLEAN_10020421, PSE_GLEAN_10016439, PSE_GLEAN_10015001, PSE_GLEAN_10003777, PSE_GLEAN_10004302, PSE_GLEAN_10005282, PSE_GLEAN_10012453, PSE_GLEAN_10005824, PSE_GLEAN_10001892, PSE_GLEAN_10006362, PSE_GLEAN_10011461, PSE_GLEAN_10000762, PSE_GLEAN_10016440, PSE_GLEAN_10015766, PSE_GLEAN_10008370, PSE_GLEAN_10002738, PSE_GLEAN_10011819,…
31	glucose metabolic process	31 out of 733 genes, 4.2%	53 out of 2308 genes, 2.3%	4.42017e-05		PSE_GLEAN_10017343, PSE_GLEAN_10005391, PSE_GLEAN_10014970, PSE_GLEAN_10004150, PSE_GLEAN_10015763, PSE_GLEAN_10003068, PSE_GLEAN_10003994, PSE_GLEAN_10002842, PSE_GLEAN_10019942, PSE_GLEAN_10011035, PSE_GLEAN_10006330, PSE_GLEAN_10006671, PSE_GLEAN_10005351, PSE_GLEAN_10002674, PSE_GLEAN_10016596, PSE_GLEAN_10007539, PSE_GLEAN_10011461, PSE_GLEAN_10001031, PSE_GLEAN_10015766, PSE_GLEAN_10012779,…
32	macromolecule biosynthetic process	117 out of 733 genes, 16.0%	276 out of 2308 genes, 12.0%	4.82852e-05		PSE_GLEAN_10015508, PSE_GLEAN_10004399, PSE_GLEAN_10014097, PSE_GLEAN_10000653, PSE_GLEAN_10018459, PSE_GLEAN_10004291, PSE_GLEAN_10001520, PSE_GLEAN_10016439, PSE_GLEAN_10015001, PSE_GLEAN_10007713, PSE_GLEAN_10019151, PSE_GLEAN_10008425, PSE_GLEAN_10019856, PSE_GLEAN_10003777, PSE_GLEAN_10020130, PSE_GLEAN_10005282, PSE_GLEAN_10005824, PSE_GLEAN_10001892, PSE_GLEAN_10006362, PSE_GLEAN_10016440,…
33	cellular macromolecule biosynthetic process	112 out of 733 genes, 15.3%	266 out of 2308 genes, 11.5%	0.000102407		PSE_GLEAN_10015508, PSE_GLEAN_10014097, PSE_GLEAN_10000653, PSE_GLEAN_10018459, PSE_GLEAN_10004291, PSE_GLEAN_10001520, PSE_GLEAN_10016439, PSE_GLEAN_10015001, PSE_GLEAN_10007713, PSE_GLEAN_10019151, PSE_GLEAN_10008425, PSE_GLEAN_10003777, PSE_GLEAN_10020130, PSE_GLEAN_10005282, PSE_GLEAN_10005824, PSE_GLEAN_10001892, PSE_GLEAN_10006362, PSE_GLEAN_10016440, PSE_GLEAN_10001601, PSE_GLEAN_10002738,…
34	protein targeting to membrane	33 out of 733 genes, 4.5%	60 out of 2308 genes, 2.6%	0.000135381		PSE_GLEAN_10015508, PSE_GLEAN_10012562, PSE_GLEAN_10007132, PSE_GLEAN_10015562, PSE_GLEAN_10014097, PSE_GLEAN_10018459, PSE_GLEAN_10003994, PSE_GLEAN_10016439, PSE_GLEAN_10015001, PSE_GLEAN_10008425, PSE_GLEAN_10005282, PSE_GLEAN_10001892, PSE_GLEAN_10019541, PSE_GLEAN_10001601, PSE_GLEAN_10002738, PSE_GLEAN_10012620, PSE_GLEAN_10005448, PSE_GLEAN_10014290, PSE_GLEAN_10004033, PSE_GLEAN_10013563,…
35	small molecule metabolic process	182 out of 733 genes, 24.8%	468 out of 2308 genes, 20.3%	0.000151475		PSE_GLEAN_10004399, PSE_GLEAN_10014970, PSE_GLEAN_10020421, PSE_GLEAN_10020230, PSE_GLEAN_10004491, PSE_GLEAN_10007632, PSE_GLEAN_10004302, PSE_GLEAN_10018095, PSE_GLEAN_10005419, PSE_GLEAN_10012453, PSE_GLEAN_10005824, PSE_GLEAN_10011461, PSE_GLEAN_10000762, PSE_GLEAN_10006563, PSE_GLEAN_10016440, PSE_GLEAN_10008370, PSE_GLEAN_10009114, PSE_GLEAN_10006897, PSE_GLEAN_10004583, PSE_GLEAN_10020244,…
36	cellular nitrogen compound biosynthetic process	89 out of 733 genes, 12.1%	205 out of 2308 genes, 8.9%	0.000159653		PSE_GLEAN_10015508, PSE_GLEAN_10019927, PSE_GLEAN_10017914, PSE_GLEAN_10014097, PSE_GLEAN_10000653, PSE_GLEAN_10020421, PSE_GLEAN_10001520, PSE_GLEAN_10016439, PSE_GLEAN_10015001, PSE_GLEAN_10007713, PSE_GLEAN_10008425, PSE_GLEAN_10003777, PSE_GLEAN_10004302, PSE_GLEAN_10005282, PSE_GLEAN_10012453, PSE_GLEAN_10005824, PSE_GLEAN_10019206, PSE_GLEAN_10016440, PSE_GLEAN_10001601, PSE_GLEAN_10002738,…
37	biosynthetic process	181 out of 733 genes, 24.7%	467 out of 2308 genes, 20.2%	0.000199059		PSE_GLEAN_10004399, PSE_GLEAN_10014097, PSE_GLEAN_10000653, PSE_GLEAN_10020421, PSE_GLEAN_10016439, PSE_GLEAN_10015001, PSE_GLEAN_10003777, PSE_GLEAN_10004302, PSE_GLEAN_10005282, PSE_GLEAN_10012453, PSE_GLEAN_10005824, PSE_GLEAN_10001892, PSE_GLEAN_10006362, PSE_GLEAN_10011461, PSE_GLEAN_10000762, PSE_GLEAN_10016440, PSE_GLEAN_10015766, PSE_GLEAN_10008370, PSE_GLEAN_10002738, PSE_GLEAN_10011819,…
38	hexose metabolic process	33 out of 733 genes, 4.5%	61 out of 2308 genes, 2.6%	0.00020712		PSE_GLEAN_10017343, PSE_GLEAN_10005391, PSE_GLEAN_10014970, PSE_GLEAN_10004150, PSE_GLEAN_10015763, PSE_GLEAN_10003068, PSE_GLEAN_10003994, PSE_GLEAN_10002842, PSE_GLEAN_10011035, PSE_GLEAN_10006330, PSE_GLEAN_10006671, PSE_GLEAN_10005351, PSE_GLEAN_10016596, PSE_GLEAN_10011461, PSE_GLEAN_10012779, PSE_GLEAN_10015766, PSE_GLEAN_10011495, PSE_GLEAN_10006039, PSE_GLEAN_10015724, PSE_GLEAN_10020244,…
39	establishment of protein localization to organelle	38 out of 733 genes, 5.2%	74 out of 2308 genes, 3.2%	0.000292208		PSE_GLEAN_10015508, PSE_GLEAN_10007132, PSE_GLEAN_10015562, PSE_GLEAN_10014097, PSE_GLEAN_10018459, PSE_GLEAN_10003994, PSE_GLEAN_10016439, PSE_GLEAN_10015001, PSE_GLEAN_10004998, PSE_GLEAN_10008425, PSE_GLEAN_10005282, PSE_GLEAN_10001892, PSE_GLEAN_10019541, PSE_GLEAN_10001601, PSE_GLEAN_10002738, PSE_GLEAN_10012620, PSE_GLEAN_10002397, PSE_GLEAN_10017229, PSE_GLEAN_10005448, PSE_GLEAN_10004033,…
40	RNA biosynthetic process	47 out of 733 genes, 6.4%	97 out of 2308 genes, 4.2%	0.000340713		PSE_GLEAN_10015508, PSE_GLEAN_10007132, PSE_GLEAN_10015562, PSE_GLEAN_10014097, PSE_GLEAN_10000653, PSE_GLEAN_10013637, PSE_GLEAN_10020296, PSE_GLEAN_10001520, PSE_GLEAN_10016439, PSE_GLEAN_10015001, PSE_GLEAN_10008425, PSE_GLEAN_10003777, PSE_GLEAN_10005282, PSE_GLEAN_10017769, PSE_GLEAN_10007431, PSE_GLEAN_10019541, PSE_GLEAN_10001601, PSE_GLEAN_10002738, PSE_GLEAN_10012620, PSE_GLEAN_10011819,…
41	cellular biosynthetic process	166 out of 733 genes, 22.6%	432 out of 2308 genes, 18.7%	0.000667593		PSE_GLEAN_10004399, PSE_GLEAN_10014097, PSE_GLEAN_10000653, PSE_GLEAN_10020421, PSE_GLEAN_10016439, PSE_GLEAN_10015001, PSE_GLEAN_10003777, PSE_GLEAN_10004302, PSE_GLEAN_10005282, PSE_GLEAN_10012453, PSE_GLEAN_10005824, PSE_GLEAN_10001892, PSE_GLEAN_10006362, PSE_GLEAN_10000762, PSE_GLEAN_10016440, PSE_GLEAN_10008370, PSE_GLEAN_10002738, PSE_GLEAN_10011819, PSE_GLEAN_10006897, PSE_GLEAN_10019296,…
42	nuclear-transcribed mRNA catabolic process	35 out of 733 genes, 4.8%	69 out of 2308 genes, 3.0%	0.00068253		PSE_GLEAN_10015508, PSE_GLEAN_10018592, PSE_GLEAN_10007132, PSE_GLEAN_10015562, PSE_GLEAN_10014097, PSE_GLEAN_10016439, PSE_GLEAN_10018807, PSE_GLEAN_10015001, PSE_GLEAN_10010760, PSE_GLEAN_10008425, PSE_GLEAN_10005282, PSE_GLEAN_10019541, PSE_GLEAN_10001601, PSE_GLEAN_10002738, PSE_GLEAN_10012620, PSE_GLEAN_10005448, PSE_GLEAN_10004110, PSE_GLEAN_10004033, PSE_GLEAN_10012284, PSE_GLEAN_10013563,…
43	monosaccharide metabolic process	33 out of 733 genes, 4.5%	65 out of 2308 genes, 2.8%	0.000949942		PSE_GLEAN_10017343, PSE_GLEAN_10005391, PSE_GLEAN_10014970, PSE_GLEAN_10004150, PSE_GLEAN_10015763, PSE_GLEAN_10003068, PSE_GLEAN_10003994, PSE_GLEAN_10002842, PSE_GLEAN_10011035, PSE_GLEAN_10006330, PSE_GLEAN_10006671, PSE_GLEAN_10005351, PSE_GLEAN_10016596, PSE_GLEAN_10011461, PSE_GLEAN_10012779, PSE_GLEAN_10015766, PSE_GLEAN_10011495, PSE_GLEAN_10006039, PSE_GLEAN_10015724, PSE_GLEAN_10020244,…
44	cellular component disassembly	37 out of 733 genes, 5.0%	75 out of 2308 genes, 3.2%	0.00095441		PSE_GLEAN_10011631, PSE_GLEAN_10015508, PSE_GLEAN_10007132, PSE_GLEAN_10015562, PSE_GLEAN_10014097, PSE_GLEAN_10017094, PSE_GLEAN_10004535, PSE_GLEAN_10016439, PSE_GLEAN_10015001, PSE_GLEAN_10008425, PSE_GLEAN_10005282, PSE_GLEAN_10019541, PSE_GLEAN_10001601, PSE_GLEAN_10002738, PSE_GLEAN_10012620, PSE_GLEAN_10004583, PSE_GLEAN_10005448, PSE_GLEAN_10015294, PSE_GLEAN_10004033, PSE_GLEAN_10004607,…
45	mRNA catabolic process	35 out of 733 genes, 4.8%	70 out of 2308 genes, 3.0%	0.000958873		PSE_GLEAN_10015508, PSE_GLEAN_10018592, PSE_GLEAN_10007132, PSE_GLEAN_10015562, PSE_GLEAN_10014097, PSE_GLEAN_10016439, PSE_GLEAN_10018807, PSE_GLEAN_10015001, PSE_GLEAN_10010760, PSE_GLEAN_10008425, PSE_GLEAN_10005282, PSE_GLEAN_10019541, PSE_GLEAN_10001601, PSE_GLEAN_10002738, PSE_GLEAN_10012620, PSE_GLEAN_10005448, PSE_GLEAN_10004110, PSE_GLEAN_10004033, PSE_GLEAN_10012284, PSE_GLEAN_10013563,…
46	organic acid metabolic process	81 out of 733 genes, 11.1%	192 out of 2308 genes, 8.3%	0.000964189		PSE_GLEAN_10004399, PSE_GLEAN_10018536, PSE_GLEAN_10011366, PSE_GLEAN_10002842, PSE_GLEAN_10016516, PSE_GLEAN_10019437, PSE_GLEAN_10005169, PSE_GLEAN_10017004, PSE_GLEAN_10009649, PSE_GLEAN_10005824, PSE_GLEAN_10000762, PSE_GLEAN_10016440, PSE_GLEAN_10008370, PSE_GLEAN_10006897, PSE_GLEAN_10015792, PSE_GLEAN_10007457, PSE_GLEAN_10017907, PSE_GLEAN_10019296, PSE_GLEAN_10010612, PSE_GLEAN_10007633,…
47	oxoacid metabolic process	80 out of 733 genes, 10.9%	190 out of 2308 genes, 8.2%	0.00111357		PSE_GLEAN_10004399, PSE_GLEAN_10018536, PSE_GLEAN_10011366, PSE_GLEAN_10002842, PSE_GLEAN_10016516, PSE_GLEAN_10019437, PSE_GLEAN_10005169, PSE_GLEAN_10017004, PSE_GLEAN_10009649, PSE_GLEAN_10005824, PSE_GLEAN_10000762, PSE_GLEAN_10016440, PSE_GLEAN_10008370, PSE_GLEAN_10006897, PSE_GLEAN_10015792, PSE_GLEAN_10007457, PSE_GLEAN_10017907, PSE_GLEAN_10019296, PSE_GLEAN_10010612, PSE_GLEAN_10007633,…
48	purine nucleotide biosynthetic process	25 out of 733 genes, 3.4%	46 out of 2308 genes, 2.0%	0.0011219		PSE_GLEAN_10002098, PSE_GLEAN_10017914, PSE_GLEAN_10003710, PSE_GLEAN_10015354, PSE_GLEAN_10020421, PSE_GLEAN_10011507, PSE_GLEAN_10020157, PSE_GLEAN_10011809, PSE_GLEAN_10004302, PSE_GLEAN_10013739, PSE_GLEAN_10002432, PSE_GLEAN_10019461, PSE_GLEAN_10012453, PSE_GLEAN_10014566, PSE_GLEAN_10005237, PSE_GLEAN_10000615, PSE_GLEAN_10019206, PSE_GLEAN_10011470, PSE_GLEAN_10017874, PSE_GLEAN_10020560,…
49	purine ribonucleotide biosynthetic process	24 out of 733 genes, 3.3%	44 out of 2308 genes, 1.9%	0.00131523		PSE_GLEAN_10002098, PSE_GLEAN_10017914, PSE_GLEAN_10003710, PSE_GLEAN_10020421, PSE_GLEAN_10011507, PSE_GLEAN_10020157, PSE_GLEAN_10011809, PSE_GLEAN_10004302, PSE_GLEAN_10013739, PSE_GLEAN_10002432, PSE_GLEAN_10019461, PSE_GLEAN_10012453, PSE_GLEAN_10014566, PSE_GLEAN_10005237, PSE_GLEAN_10000615, PSE_GLEAN_10019206, PSE_GLEAN_10011470, PSE_GLEAN_10017874, PSE_GLEAN_10020560, PSE_GLEAN_10003551,…
50	cellular modified amino acid metabolic process	21 out of 733 genes, 2.9%	37 out of 2308 genes, 1.6%	0.00133837		PSE_GLEAN_10006813, PSE_GLEAN_10013386, PSE_GLEAN_10009253, PSE_GLEAN_10015354, PSE_GLEAN_10011366, PSE_GLEAN_10019942, PSE_GLEAN_10001750, PSE_GLEAN_10011544, PSE_GLEAN_10011705, PSE_GLEAN_10009649, PSE_GLEAN_10008949, PSE_GLEAN_10008370, PSE_GLEAN_10013952, PSE_GLEAN_10009043, PSE_GLEAN_10003866, PSE_GLEAN_10004122, PSE_GLEAN_10006188, PSE_GLEAN_10020476, PSE_GLEAN_10017792, PSE_GLEAN_10010696,…
51	protein complex subunit organization	84 out of 733 genes, 11.5%	203 out of 2308 genes, 8.8%	0.00157929		PSE_GLEAN_10015508, PSE_GLEAN_10002350, PSE_GLEAN_10014097, PSE_GLEAN_10017094, PSE_GLEAN_10006727, PSE_GLEAN_10020230, PSE_GLEAN_10016439, PSE_GLEAN_10015001, PSE_GLEAN_10007776, PSE_GLEAN_10008425, PSE_GLEAN_10004302, PSE_GLEAN_10005282, PSE_GLEAN_10009649, PSE_GLEAN_10004550, PSE_GLEAN_10006563, PSE_GLEAN_10006728, PSE_GLEAN_10001601, PSE_GLEAN_10002738, PSE_GLEAN_10014737, PSE_GLEAN_10002182,…
52	nucleoside triphosphate biosynthetic process	16 out of 733 genes, 2.2%	26 out of 2308 genes, 1.1%	0.00159068		PSE_GLEAN_10012453, PSE_GLEAN_10014566, PSE_GLEAN_10000615, PSE_GLEAN_10019206, PSE_GLEAN_10003710, PSE_GLEAN_10017874, PSE_GLEAN_10020560, PSE_GLEAN_10003551, PSE_GLEAN_10020421, PSE_GLEAN_10014234, PSE_GLEAN_10020157, PSE_GLEAN_10001996, PSE_GLEAN_10011809, PSE_GLEAN_10013739, PSE_GLEAN_10002432, PSE_GLEAN_10006564
53	purine nucleoside triphosphate biosynthetic process	16 out of 733 genes, 2.2%	26 out of 2308 genes, 1.1%	0.00159068		PSE_GLEAN_10012453, PSE_GLEAN_10014566, PSE_GLEAN_10000615, PSE_GLEAN_10019206, PSE_GLEAN_10003710, PSE_GLEAN_10017874, PSE_GLEAN_10020560, PSE_GLEAN_10003551, PSE_GLEAN_10020421, PSE_GLEAN_10014234, PSE_GLEAN_10020157, PSE_GLEAN_10001996, PSE_GLEAN_10011809, PSE_GLEAN_10013739, PSE_GLEAN_10002432, PSE_GLEAN_10006564
54	ribonucleoside triphosphate biosynthetic process	16 out of 733 genes, 2.2%	26 out of 2308 genes, 1.1%	0.00159068		PSE_GLEAN_10012453, PSE_GLEAN_10014566, PSE_GLEAN_10000615, PSE_GLEAN_10019206, PSE_GLEAN_10003710, PSE_GLEAN_10017874, PSE_GLEAN_10020560, PSE_GLEAN_10003551, PSE_GLEAN_10020421, PSE_GLEAN_10014234, PSE_GLEAN_10020157, PSE_GLEAN_10001996, PSE_GLEAN_10011809, PSE_GLEAN_10013739, PSE_GLEAN_10002432, PSE_GLEAN_10006564
55	purine ribonucleoside triphosphate biosynthetic process	16 out of 733 genes, 2.2%	26 out of 2308 genes, 1.1%	0.00159068		PSE_GLEAN_10012453, PSE_GLEAN_10014566, PSE_GLEAN_10000615, PSE_GLEAN_10019206, PSE_GLEAN_10003710, PSE_GLEAN_10017874, PSE_GLEAN_10020560, PSE_GLEAN_10003551, PSE_GLEAN_10020421, PSE_GLEAN_10014234, PSE_GLEAN_10020157, PSE_GLEAN_10001996, PSE_GLEAN_10011809, PSE_GLEAN_10013739, PSE_GLEAN_10002432, PSE_GLEAN_10006564
56	carboxylic acid metabolic process	76 out of 733 genes, 10.4%	181 out of 2308 genes, 7.8%	0.0016352		PSE_GLEAN_10011366, PSE_GLEAN_10002842, PSE_GLEAN_10019437, PSE_GLEAN_10005169, PSE_GLEAN_10017004, PSE_GLEAN_10009649, PSE_GLEAN_10005824, PSE_GLEAN_10000762, PSE_GLEAN_10016440, PSE_GLEAN_10008370, PSE_GLEAN_10006897, PSE_GLEAN_10015792, PSE_GLEAN_10007457, PSE_GLEAN_10017907, PSE_GLEAN_10019296, PSE_GLEAN_10010612, PSE_GLEAN_10007633, PSE_GLEAN_10013520, PSE_GLEAN_10013386, PSE_GLEAN_10010920,…
57	cellular process involved in reproduction	39 out of 733 genes, 5.3%	82 out of 2308 genes, 3.6%	0.00170259		PSE_GLEAN_10015508, PSE_GLEAN_10007132, PSE_GLEAN_10015562, PSE_GLEAN_10014097, PSE_GLEAN_10004535, PSE_GLEAN_10016439, PSE_GLEAN_10015001, PSE_GLEAN_10013168, PSE_GLEAN_10008425, PSE_GLEAN_10005282, PSE_GLEAN_10019541, PSE_GLEAN_10001601, PSE_GLEAN_10002738, PSE_GLEAN_10012620, PSE_GLEAN_10004583, PSE_GLEAN_10005448, PSE_GLEAN_10016086, PSE_GLEAN_10004033, PSE_GLEAN_10013563, PSE_GLEAN_10001284,…
58	ATP biosynthetic process	15 out of 733 genes, 2.0%	24 out of 2308 genes, 1.0%	0.00178857		PSE_GLEAN_10012453, PSE_GLEAN_10014566, PSE_GLEAN_10000615, PSE_GLEAN_10019206, PSE_GLEAN_10003710, PSE_GLEAN_10017874, PSE_GLEAN_10003551, PSE_GLEAN_10020421, PSE_GLEAN_10014234, PSE_GLEAN_10020157, PSE_GLEAN_10001996, PSE_GLEAN_10011809, PSE_GLEAN_10013739, PSE_GLEAN_10006564, PSE_GLEAN_10002432
59	nucleotide biosynthetic process	33 out of 733 genes, 4.5%	67 out of 2308 genes, 2.9%	0.00184992		PSE_GLEAN_10019927, PSE_GLEAN_10017914, PSE_GLEAN_10020421, PSE_GLEAN_10004302, PSE_GLEAN_10002432, PSE_GLEAN_10019461, PSE_GLEAN_10005824, PSE_GLEAN_10012453, PSE_GLEAN_10014566, PSE_GLEAN_10019206, PSE_GLEAN_10011470, PSE_GLEAN_10016440, PSE_GLEAN_10020560, PSE_GLEAN_10010612, PSE_GLEAN_10001658, PSE_GLEAN_10006564, PSE_GLEAN_10002098, PSE_GLEAN_10015354, PSE_GLEAN_10003710, PSE_GLEAN_10015032,…
60	nucleobase-containing small molecule metabolic process	90 out of 733 genes, 12.3%	221 out of 2308 genes, 9.6%	0.0019432		PSE_GLEAN_10019927, PSE_GLEAN_10017914, PSE_GLEAN_10020421, PSE_GLEAN_10020230, PSE_GLEAN_10013494, PSE_GLEAN_10007776, PSE_GLEAN_10007632, PSE_GLEAN_10004302, PSE_GLEAN_10005333, PSE_GLEAN_10007360, PSE_GLEAN_10017004, PSE_GLEAN_10012453, PSE_GLEAN_10005824, PSE_GLEAN_10019206, PSE_GLEAN_10011461, PSE_GLEAN_10006563, PSE_GLEAN_10016440, PSE_GLEAN_10008859, PSE_GLEAN_10009114, PSE_GLEAN_10020560,…
61	hexose biosynthetic process	13 out of 733 genes, 1.8%	20 out of 2308 genes, 0.9%	0.00219877		PSE_GLEAN_10005391, PSE_GLEAN_10011461, PSE_GLEAN_10015766, PSE_GLEAN_10015763, PSE_GLEAN_10015032, PSE_GLEAN_10011833, PSE_GLEAN_10020290, PSE_GLEAN_10003551, PSE_GLEAN_10003994, PSE_GLEAN_10003866, PSE_GLEAN_10020244, PSE_GLEAN_10005208, PSE_GLEAN_10007633
62	organic cyclic compound catabolic process	89 out of 733 genes, 12.1%	219 out of 2308 genes, 9.5%	0.00222229		PSE_GLEAN_10015508, PSE_GLEAN_10014097, PSE_GLEAN_10020230, PSE_GLEAN_10004535, PSE_GLEAN_10016439, PSE_GLEAN_10013494, PSE_GLEAN_10015001, PSE_GLEAN_10007776, PSE_GLEAN_10008425, PSE_GLEAN_10005333, PSE_GLEAN_10007360, PSE_GLEAN_10005282, PSE_GLEAN_10006563, PSE_GLEAN_10008370, PSE_GLEAN_10001601, PSE_GLEAN_10015199, PSE_GLEAN_10008859, PSE_GLEAN_10002738, PSE_GLEAN_10009114, PSE_GLEAN_10006897,…
63	carbohydrate catabolic process	23 out of 733 genes, 3.1%	43 out of 2308 genes, 1.9%	0.00233842		PSE_GLEAN_10017343, PSE_GLEAN_10014970, PSE_GLEAN_10004150, PSE_GLEAN_10009008, PSE_GLEAN_10003068, PSE_GLEAN_10002842, PSE_GLEAN_10011035, PSE_GLEAN_10006330, PSE_GLEAN_10006671, PSE_GLEAN_10005351, PSE_GLEAN_10002674, PSE_GLEAN_10007539, PSE_GLEAN_10016596, PSE_GLEAN_10011461, PSE_GLEAN_10001031, PSE_GLEAN_10012779, PSE_GLEAN_10011495, PSE_GLEAN_10020290, PSE_GLEAN_10006039, PSE_GLEAN_10015724,…
64	single-organism carbohydrate catabolic process	23 out of 733 genes, 3.1%	43 out of 2308 genes, 1.9%	0.00233842		PSE_GLEAN_10017343, PSE_GLEAN_10014970, PSE_GLEAN_10004150, PSE_GLEAN_10009008, PSE_GLEAN_10003068, PSE_GLEAN_10002842, PSE_GLEAN_10011035, PSE_GLEAN_10006330, PSE_GLEAN_10006671, PSE_GLEAN_10005351, PSE_GLEAN_10002674, PSE_GLEAN_10007539, PSE_GLEAN_10016596, PSE_GLEAN_10011461, PSE_GLEAN_10001031, PSE_GLEAN_10012779, PSE_GLEAN_10011495, PSE_GLEAN_10020290, PSE_GLEAN_10006039, PSE_GLEAN_10015724,…
65	RNA catabolic process	35 out of 733 genes, 4.8%	73 out of 2308 genes, 3.2%	0.00245291		PSE_GLEAN_10015508, PSE_GLEAN_10018592, PSE_GLEAN_10007132, PSE_GLEAN_10015562, PSE_GLEAN_10014097, PSE_GLEAN_10016439, PSE_GLEAN_10018807, PSE_GLEAN_10015001, PSE_GLEAN_10010760, PSE_GLEAN_10008425, PSE_GLEAN_10005282, PSE_GLEAN_10019541, PSE_GLEAN_10001601, PSE_GLEAN_10002738, PSE_GLEAN_10012620, PSE_GLEAN_10005448, PSE_GLEAN_10004110, PSE_GLEAN_10004033, PSE_GLEAN_10012284, PSE_GLEAN_10013563,…
66	organic substance catabolic process	156 out of 733 genes, 21.3%	413 out of 2308 genes, 17.9%	0.00247331		PSE_GLEAN_10004399, PSE_GLEAN_10014970, PSE_GLEAN_10014097, PSE_GLEAN_10020230, PSE_GLEAN_10004535, PSE_GLEAN_10016439, PSE_GLEAN_10015001, PSE_GLEAN_10011035, PSE_GLEAN_10005282, PSE_GLEAN_10005419, PSE_GLEAN_10011461, PSE_GLEAN_10000762, PSE_GLEAN_10006563, PSE_GLEAN_10008370, PSE_GLEAN_10002738, PSE_GLEAN_10009114, PSE_GLEAN_10006897, PSE_GLEAN_10004583, PSE_GLEAN_10020244, PSE_GLEAN_10012890,…
67	nucleoside phosphate biosynthetic process	33 out of 733 genes, 4.5%	68 out of 2308 genes, 2.9%	0.00252727		PSE_GLEAN_10019927, PSE_GLEAN_10017914, PSE_GLEAN_10020421, PSE_GLEAN_10004302, PSE_GLEAN_10002432, PSE_GLEAN_10019461, PSE_GLEAN_10005824, PSE_GLEAN_10012453, PSE_GLEAN_10014566, PSE_GLEAN_10019206, PSE_GLEAN_10011470, PSE_GLEAN_10016440, PSE_GLEAN_10020560, PSE_GLEAN_10010612, PSE_GLEAN_10001658, PSE_GLEAN_10006564, PSE_GLEAN_10002098, PSE_GLEAN_10015354, PSE_GLEAN_10003710, PSE_GLEAN_10015032,…
68	ribonucleotide biosynthetic process	24 out of 733 genes, 3.3%	46 out of 2308 genes, 2.0%	0.00293188		PSE_GLEAN_10002098, PSE_GLEAN_10017914, PSE_GLEAN_10003710, PSE_GLEAN_10020421, PSE_GLEAN_10011507, PSE_GLEAN_10020157, PSE_GLEAN_10011809, PSE_GLEAN_10004302, PSE_GLEAN_10013739, PSE_GLEAN_10002432, PSE_GLEAN_10019461, PSE_GLEAN_10012453, PSE_GLEAN_10014566, PSE_GLEAN_10005237, PSE_GLEAN_10000615, PSE_GLEAN_10019206, PSE_GLEAN_10011470, PSE_GLEAN_10017874, PSE_GLEAN_10020560, PSE_GLEAN_10003551,…
69	heterocycle catabolic process	87 out of 733 genes, 11.9%	216 out of 2308 genes, 9.4%	0.0034022		PSE_GLEAN_10015508, PSE_GLEAN_10014097, PSE_GLEAN_10020230, PSE_GLEAN_10004535, PSE_GLEAN_10016439, PSE_GLEAN_10013494, PSE_GLEAN_10015001, PSE_GLEAN_10007776, PSE_GLEAN_10008425, PSE_GLEAN_10005333, PSE_GLEAN_10007360, PSE_GLEAN_10005282, PSE_GLEAN_10006563, PSE_GLEAN_10008370, PSE_GLEAN_10001601, PSE_GLEAN_10015199, PSE_GLEAN_10008859, PSE_GLEAN_10002738, PSE_GLEAN_10009114, PSE_GLEAN_10012890,…
70	nucleoside phosphate metabolic process	83 out of 733 genes, 11.3%	205 out of 2308 genes, 8.9%	0.00355952		PSE_GLEAN_10019927, PSE_GLEAN_10017914, PSE_GLEAN_10020421, PSE_GLEAN_10020230, PSE_GLEAN_10013494, PSE_GLEAN_10007776, PSE_GLEAN_10007632, PSE_GLEAN_10004302, PSE_GLEAN_10005333, PSE_GLEAN_10007360, PSE_GLEAN_10017004, PSE_GLEAN_10012453, PSE_GLEAN_10005824, PSE_GLEAN_10019206, PSE_GLEAN_10011461, PSE_GLEAN_10006563, PSE_GLEAN_10016440, PSE_GLEAN_10008859, PSE_GLEAN_10009114, PSE_GLEAN_10020560,…
71	nucleotide metabolic process	83 out of 733 genes, 11.3%	205 out of 2308 genes, 8.9%	0.00355952		PSE_GLEAN_10019927, PSE_GLEAN_10017914, PSE_GLEAN_10020421, PSE_GLEAN_10020230, PSE_GLEAN_10013494, PSE_GLEAN_10007776, PSE_GLEAN_10007632, PSE_GLEAN_10004302, PSE_GLEAN_10005333, PSE_GLEAN_10007360, PSE_GLEAN_10017004, PSE_GLEAN_10012453, PSE_GLEAN_10005824, PSE_GLEAN_10019206, PSE_GLEAN_10011461, PSE_GLEAN_10006563, PSE_GLEAN_10016440, PSE_GLEAN_10008859, PSE_GLEAN_10009114, PSE_GLEAN_10020560,…
72	monosaccharide biosynthetic process	14 out of 733 genes, 1.9%	23 out of 2308 genes, 1.0%	0.0036266		PSE_GLEAN_10005391, PSE_GLEAN_10011461, PSE_GLEAN_10015766, PSE_GLEAN_10015763, PSE_GLEAN_10015032, PSE_GLEAN_10011833, PSE_GLEAN_10020290, PSE_GLEAN_10003551, PSE_GLEAN_10003994, PSE_GLEAN_10003866, PSE_GLEAN_10020244, PSE_GLEAN_10002850, PSE_GLEAN_10005208, PSE_GLEAN_10007633
73	organonitrogen compound metabolic process	133 out of 733 genes, 18.1%	349 out of 2308 genes, 15.1%	0.00374511		PSE_GLEAN_10004399, PSE_GLEAN_10020421, PSE_GLEAN_10020230, PSE_GLEAN_10004302, PSE_GLEAN_10012453, PSE_GLEAN_10005824, PSE_GLEAN_10011461, PSE_GLEAN_10000762, PSE_GLEAN_10006563, PSE_GLEAN_10016440, PSE_GLEAN_10008370, PSE_GLEAN_10009114, PSE_GLEAN_10006897, PSE_GLEAN_10004583, PSE_GLEAN_10012890, PSE_GLEAN_10019296, PSE_GLEAN_10002098, PSE_GLEAN_10013520, PSE_GLEAN_10013386, PSE_GLEAN_10010292,…
74	catabolic process	162 out of 733 genes, 22.1%	435 out of 2308 genes, 18.8%	0.00407468		PSE_GLEAN_10004399, PSE_GLEAN_10014970, PSE_GLEAN_10014097, PSE_GLEAN_10020230, PSE_GLEAN_10004535, PSE_GLEAN_10016439, PSE_GLEAN_10015001, PSE_GLEAN_10011035, PSE_GLEAN_10005282, PSE_GLEAN_10005419, PSE_GLEAN_10011461, PSE_GLEAN_10000762, PSE_GLEAN_10006563, PSE_GLEAN_10008370, PSE_GLEAN_10002738, PSE_GLEAN_10009114, PSE_GLEAN_10006897, PSE_GLEAN_10004583, PSE_GLEAN_10020244, PSE_GLEAN_10012890,…
75	purine-containing compound biosynthetic process	26 out of 733 genes, 3.5%	52 out of 2308 genes, 2.3%	0.00427364		PSE_GLEAN_10002098, PSE_GLEAN_10017914, PSE_GLEAN_10003710, PSE_GLEAN_10015354, PSE_GLEAN_10020421, PSE_GLEAN_10011507, PSE_GLEAN_10020157, PSE_GLEAN_10011809, PSE_GLEAN_10004302, PSE_GLEAN_10013739, PSE_GLEAN_10002432, PSE_GLEAN_10019461, PSE_GLEAN_10012453, PSE_GLEAN_10014566, PSE_GLEAN_10005237, PSE_GLEAN_10000615, PSE_GLEAN_10019206, PSE_GLEAN_10011470, PSE_GLEAN_10017874, PSE_GLEAN_10020560,…
76	cellular calcium ion homeostasis	16 out of 733 genes, 2.2%	28 out of 2308 genes, 1.2%	0.00459085		PSE_GLEAN_10013641, PSE_GLEAN_10014970, PSE_GLEAN_10009274, PSE_GLEAN_10004276, PSE_GLEAN_10018541, PSE_GLEAN_10020157, PSE_GLEAN_10003764, PSE_GLEAN_10016613, PSE_GLEAN_10011809, PSE_GLEAN_10007448, PSE_GLEAN_10019206, PSE_GLEAN_10014566, PSE_GLEAN_10014234, PSE_GLEAN_10001996, PSE_GLEAN_10016869, PSE_GLEAN_10013382
77	cellular divalent inorganic cation homeostasis	16 out of 733 genes, 2.2%	28 out of 2308 genes, 1.2%	0.00459085		PSE_GLEAN_10013641, PSE_GLEAN_10014970, PSE_GLEAN_10009274, PSE_GLEAN_10004276, PSE_GLEAN_10018541, PSE_GLEAN_10020157, PSE_GLEAN_10003764, PSE_GLEAN_10016613, PSE_GLEAN_10011809, PSE_GLEAN_10007448, PSE_GLEAN_10019206, PSE_GLEAN_10014566, PSE_GLEAN_10014234, PSE_GLEAN_10001996, PSE_GLEAN_10016869, PSE_GLEAN_10013382
78	gluconeogenesis	12 out of 733 genes, 1.6%	19 out of 2308 genes, 0.8%	0.00463048		PSE_GLEAN_10005391, PSE_GLEAN_10011461, PSE_GLEAN_10015766, PSE_GLEAN_10015763, PSE_GLEAN_10011833, PSE_GLEAN_10020290, PSE_GLEAN_10003551, PSE_GLEAN_10003994, PSE_GLEAN_10003866, PSE_GLEAN_10020244, PSE_GLEAN_10005208, PSE_GLEAN_10007633
79	cellular nitrogen compound catabolic process	85 out of 733 genes, 11.6%	213 out of 2308 genes, 9.2%	0.00514254		PSE_GLEAN_10015508, PSE_GLEAN_10014097, PSE_GLEAN_10020230, PSE_GLEAN_10004535, PSE_GLEAN_10016439, PSE_GLEAN_10013494, PSE_GLEAN_10015001, PSE_GLEAN_10007776, PSE_GLEAN_10008425, PSE_GLEAN_10005333, PSE_GLEAN_10007360, PSE_GLEAN_10005282, PSE_GLEAN_10006563, PSE_GLEAN_10001601, PSE_GLEAN_10015199, PSE_GLEAN_10008859, PSE_GLEAN_10002738, PSE_GLEAN_10009114, PSE_GLEAN_10012890, PSE_GLEAN_10002344,…
80	muscle system process	26 out of 733 genes, 3.5%	53 out of 2308 genes, 2.3%	0.00591771		PSE_GLEAN_10003068, PSE_GLEAN_10011140, PSE_GLEAN_10013494, PSE_GLEAN_10004871, PSE_GLEAN_10005414, PSE_GLEAN_10016613, PSE_GLEAN_10011809, PSE_GLEAN_10020521, PSE_GLEAN_10002355, PSE_GLEAN_10011705, PSE_GLEAN_10000723, PSE_GLEAN_10009217, PSE_GLEAN_10018760, PSE_GLEAN_10017212, PSE_GLEAN_10010722, PSE_GLEAN_10011883, PSE_GLEAN_10003563, PSE_GLEAN_10020303, PSE_GLEAN_10010936, PSE_GLEAN_10011819,…
81	ATP metabolic process	33 out of 733 genes, 4.5%	71 out of 2308 genes, 3.1%	0.00596174		PSE_GLEAN_10004459, PSE_GLEAN_10013637, PSE_GLEAN_10020421, PSE_GLEAN_10013494, PSE_GLEAN_10003833, PSE_GLEAN_10007776, PSE_GLEAN_10005333, PSE_GLEAN_10002432, PSE_GLEAN_10012453, PSE_GLEAN_10014566, PSE_GLEAN_10019206, PSE_GLEAN_10015462, PSE_GLEAN_10007457, PSE_GLEAN_10006564, PSE_GLEAN_10017923, PSE_GLEAN_10003710, PSE_GLEAN_10010292, PSE_GLEAN_10020157, PSE_GLEAN_10013195, PSE_GLEAN_10011809,…
82	ribose phosphate biosynthetic process	24 out of 733 genes, 3.3%	48 out of 2308 genes, 2.1%	0.00597164		PSE_GLEAN_10002098, PSE_GLEAN_10017914, PSE_GLEAN_10003710, PSE_GLEAN_10020421, PSE_GLEAN_10011507, PSE_GLEAN_10020157, PSE_GLEAN_10011809, PSE_GLEAN_10004302, PSE_GLEAN_10013739, PSE_GLEAN_10002432, PSE_GLEAN_10019461, PSE_GLEAN_10012453, PSE_GLEAN_10014566, PSE_GLEAN_10005237, PSE_GLEAN_10000615, PSE_GLEAN_10019206, PSE_GLEAN_10011470, PSE_GLEAN_10017874, PSE_GLEAN_10020560, PSE_GLEAN_10003551,…
83	ATP synthesis coupled electron transport	7 out of 733 genes, 1.0%	9 out of 2308 genes, 0.4%	0.00604203		PSE_GLEAN_10004373, PSE_GLEAN_10017923, PSE_GLEAN_10013322, PSE_GLEAN_10007937, PSE_GLEAN_10007687, PSE_GLEAN_10013233, PSE_GLEAN_10011438
84	mitochondrial ATP synthesis coupled electron transport	7 out of 733 genes, 1.0%	9 out of 2308 genes, 0.4%	0.00604203		PSE_GLEAN_10004373, PSE_GLEAN_10017923, PSE_GLEAN_10013322, PSE_GLEAN_10007937, PSE_GLEAN_10007687, PSE_GLEAN_10013233, PSE_GLEAN_10011438
85	polysaccharide catabolic process	8 out of 733 genes, 1.1%	11 out of 2308 genes, 0.5%	0.00623778		PSE_GLEAN_10016596, PSE_GLEAN_10014970, PSE_GLEAN_10004150, PSE_GLEAN_10012779, PSE_GLEAN_10009008, PSE_GLEAN_10011495, PSE_GLEAN_10003068, PSE_GLEAN_10015724
86	glucan catabolic process	8 out of 733 genes, 1.1%	11 out of 2308 genes, 0.5%	0.00623778		PSE_GLEAN_10016596, PSE_GLEAN_10014970, PSE_GLEAN_10004150, PSE_GLEAN_10012779, PSE_GLEAN_10009008, PSE_GLEAN_10011495, PSE_GLEAN_10003068, PSE_GLEAN_10015724
87	cellular polysaccharide catabolic process	8 out of 733 genes, 1.1%	11 out of 2308 genes, 0.5%	0.00623778		PSE_GLEAN_10016596, PSE_GLEAN_10014970, PSE_GLEAN_10004150, PSE_GLEAN_10012779, PSE_GLEAN_10009008, PSE_GLEAN_10011495, PSE_GLEAN_10003068, PSE_GLEAN_10015724
88	gene expression	130 out of 733 genes, 17.7%	345 out of 2308 genes, 14.9%	0.00666857		PSE_GLEAN_10014097, PSE_GLEAN_10000653, PSE_GLEAN_10014345, PSE_GLEAN_10016439, PSE_GLEAN_10015001, PSE_GLEAN_10003777, PSE_GLEAN_10005282, PSE_GLEAN_10008458, PSE_GLEAN_10011354, PSE_GLEAN_10012532, PSE_GLEAN_10001892, PSE_GLEAN_10006362, PSE_GLEAN_10016440, PSE_GLEAN_10002738, PSE_GLEAN_10015845, PSE_GLEAN_10011819, PSE_GLEAN_10016762, PSE_GLEAN_10014245, PSE_GLEAN_10019296, PSE_GLEAN_10018304,…
89	calcium ion homeostasis	16 out of 733 genes, 2.2%	29 out of 2308 genes, 1.3%	0.00727852		PSE_GLEAN_10013641, PSE_GLEAN_10014970, PSE_GLEAN_10009274, PSE_GLEAN_10004276, PSE_GLEAN_10018541, PSE_GLEAN_10020157, PSE_GLEAN_10003764, PSE_GLEAN_10016613, PSE_GLEAN_10011809, PSE_GLEAN_10007448, PSE_GLEAN_10019206, PSE_GLEAN_10014566, PSE_GLEAN_10014234, PSE_GLEAN_10001996, PSE_GLEAN_10016869, PSE_GLEAN_10013382
90	organophosphate metabolic process	95 out of 733 genes, 13.0%	244 out of 2308 genes, 10.6%	0.00729329		PSE_GLEAN_10019927, PSE_GLEAN_10017914, PSE_GLEAN_10020421, PSE_GLEAN_10020230, PSE_GLEAN_10013494, PSE_GLEAN_10007776, PSE_GLEAN_10007632, PSE_GLEAN_10006807, PSE_GLEAN_10004302, PSE_GLEAN_10005333, PSE_GLEAN_10007360, PSE_GLEAN_10017004, PSE_GLEAN_10012453, PSE_GLEAN_10005824, PSE_GLEAN_10019206, PSE_GLEAN_10011461, PSE_GLEAN_10006563, PSE_GLEAN_10016440, PSE_GLEAN_10008859, PSE_GLEAN_10009114,…
91	aromatic compound catabolic process	84 out of 733 genes, 11.5%	213 out of 2308 genes, 9.2%	0.007838		PSE_GLEAN_10015508, PSE_GLEAN_10014097, PSE_GLEAN_10020230, PSE_GLEAN_10004535, PSE_GLEAN_10016439, PSE_GLEAN_10013494, PSE_GLEAN_10015001, PSE_GLEAN_10007776, PSE_GLEAN_10008425, PSE_GLEAN_10005333, PSE_GLEAN_10007360, PSE_GLEAN_10005282, PSE_GLEAN_10006563, PSE_GLEAN_10001601, PSE_GLEAN_10015199, PSE_GLEAN_10008859, PSE_GLEAN_10002738, PSE_GLEAN_10009114, PSE_GLEAN_10006897, PSE_GLEAN_10012890,…
92	small molecule catabolic process	26 out of 733 genes, 3.5%	54 out of 2308 genes, 2.3%	0.00805402		PSE_GLEAN_10018078, PSE_GLEAN_10005391, PSE_GLEAN_10006813, PSE_GLEAN_10015354, PSE_GLEAN_10017737, PSE_GLEAN_10010920, PSE_GLEAN_10012282, PSE_GLEAN_10019777, PSE_GLEAN_10019437, PSE_GLEAN_10005169, PSE_GLEAN_10019942, PSE_GLEAN_10015968, PSE_GLEAN_10018077, PSE_GLEAN_10005419, PSE_GLEAN_10017004, PSE_GLEAN_10017617, PSE_GLEAN_10016112, PSE_GLEAN_10018239, PSE_GLEAN_10003039, PSE_GLEAN_10019637,…
93	single-organism catabolic process	26 out of 733 genes, 3.5%	54 out of 2308 genes, 2.3%	0.00805402		PSE_GLEAN_10018078, PSE_GLEAN_10005391, PSE_GLEAN_10006813, PSE_GLEAN_10015354, PSE_GLEAN_10017737, PSE_GLEAN_10010920, PSE_GLEAN_10012282, PSE_GLEAN_10019777, PSE_GLEAN_10019437, PSE_GLEAN_10005169, PSE_GLEAN_10019942, PSE_GLEAN_10015968, PSE_GLEAN_10018077, PSE_GLEAN_10005419, PSE_GLEAN_10017004, PSE_GLEAN_10017617, PSE_GLEAN_10016112, PSE_GLEAN_10018239, PSE_GLEAN_10003039, PSE_GLEAN_10019637,…
94	glucose catabolic process	15 out of 733 genes, 2.0%	27 out of 2308 genes, 1.2%	0.00855338		PSE_GLEAN_10017343, PSE_GLEAN_10002674, PSE_GLEAN_10007539, PSE_GLEAN_10011461, PSE_GLEAN_10001031, PSE_GLEAN_10020290, PSE_GLEAN_10006039, PSE_GLEAN_10002842, PSE_GLEAN_10020244, PSE_GLEAN_10002850, PSE_GLEAN_10011035, PSE_GLEAN_10005208, PSE_GLEAN_10006330, PSE_GLEAN_10006671, PSE_GLEAN_10005351
95	carbohydrate biosynthetic process	17 out of 733 genes, 2.3%	32 out of 2308 genes, 1.4%	0.00938213		PSE_GLEAN_10005391, PSE_GLEAN_10015763, PSE_GLEAN_10015032, PSE_GLEAN_10003994, PSE_GLEAN_10011461, PSE_GLEAN_10015766, PSE_GLEAN_10012779, PSE_GLEAN_10011833, PSE_GLEAN_10011495, PSE_GLEAN_10003551, PSE_GLEAN_10020290, PSE_GLEAN_10015724, PSE_GLEAN_10003866, PSE_GLEAN_10002850, PSE_GLEAN_10020244, PSE_GLEAN_10005208, PSE_GLEAN_10007633
96	cellular cation homeostasis	23 out of 733 genes, 3.1%	47 out of 2308 genes, 2.0%	0.00977939		PSE_GLEAN_10013641, PSE_GLEAN_10014970, PSE_GLEAN_10009274, PSE_GLEAN_10002008, PSE_GLEAN_10004276, PSE_GLEAN_10018541, PSE_GLEAN_10004871, PSE_GLEAN_10020157, PSE_GLEAN_10013195, PSE_GLEAN_10003764, PSE_GLEAN_10016613, PSE_GLEAN_10011809, PSE_GLEAN_10007448, PSE_GLEAN_10001130, PSE_GLEAN_10014566, PSE_GLEAN_10011414, PSE_GLEAN_10019206, PSE_GLEAN_10017874, PSE_GLEAN_10007457, PSE_GLEAN_10014234,…
97	purine-containing compound metabolic process	69 out of 733 genes, 9.4%	172 out of 2308 genes, 7.5%	0.00995145		PSE_GLEAN_10017914, PSE_GLEAN_10020421, PSE_GLEAN_10020230, PSE_GLEAN_10013494, PSE_GLEAN_10007776, PSE_GLEAN_10004302, PSE_GLEAN_10005333, PSE_GLEAN_10007360, PSE_GLEAN_10017004, PSE_GLEAN_10012453, PSE_GLEAN_10019206, PSE_GLEAN_10006563, PSE_GLEAN_10008859, PSE_GLEAN_10009114, PSE_GLEAN_10020560, PSE_GLEAN_10007457, PSE_GLEAN_10012890, PSE_GLEAN_10002344, PSE_GLEAN_10001658, PSE_GLEAN_10006564,…
Complete list of GO biological process terms enriched DEPs in the 12D_D
#	biological Process	Cluster frequency	Protein frequency of use	P-value		Proteins
1	translation	91 out of 811 genes, 11.2%	136 out of 2308 genes, 5.9%	7.45132e-15		PSE_GLEAN_10015508, PSE_GLEAN_10004547, PSE_GLEAN_10014097, PSE_GLEAN_10004291, PSE_GLEAN_10016439, PSE_GLEAN_10015001, PSE_GLEAN_10013607, PSE_GLEAN_10019151, PSE_GLEAN_10015629, PSE_GLEAN_10020130, PSE_GLEAN_10005282, PSE_GLEAN_10001892, PSE_GLEAN_10006362, PSE_GLEAN_10016440, PSE_GLEAN_10001601, PSE_GLEAN_10002738, PSE_GLEAN_10003741, PSE_GLEAN_10015177, PSE_GLEAN_10019296, PSE_GLEAN_10018304,…
2	translational initiation	47 out of 811 genes, 5.8%	62 out of 2308 genes, 2.7%	4.10688e-11		PSE_GLEAN_10018775, PSE_GLEAN_10015508, PSE_GLEAN_10007132, PSE_GLEAN_10015562, PSE_GLEAN_10014097, PSE_GLEAN_10007251, PSE_GLEAN_10016439, PSE_GLEAN_10013385, PSE_GLEAN_10015001, PSE_GLEAN_10010760, PSE_GLEAN_10019151, PSE_GLEAN_10011544, PSE_GLEAN_10005282, PSE_GLEAN_10008807, PSE_GLEAN_10006362, PSE_GLEAN_10019541, PSE_GLEAN_10001601, PSE_GLEAN_10002738, PSE_GLEAN_10012620, PSE_GLEAN_10015177,…
3	macromolecule biosynthetic process	143 out of 811 genes, 17.6%	276 out of 2308 genes, 12.0%	1.03859e-09		PSE_GLEAN_10004399, PSE_GLEAN_10018535, PSE_GLEAN_10014097, PSE_GLEAN_10000653, PSE_GLEAN_10016439, PSE_GLEAN_10015001, PSE_GLEAN_10005282, PSE_GLEAN_10015566, PSE_GLEAN_10005824, PSE_GLEAN_10001892, PSE_GLEAN_10006362, PSE_GLEAN_10016440, PSE_GLEAN_10002738, PSE_GLEAN_10011819, PSE_GLEAN_10019296, PSE_GLEAN_10018304, PSE_GLEAN_10019329, PSE_GLEAN_10007843, PSE_GLEAN_10006182, PSE_GLEAN_10013520,…
4	translational elongation	42 out of 811 genes, 5.2%	57 out of 2308 genes, 2.5%	2.15916e-09		PSE_GLEAN_10015508, PSE_GLEAN_10007132, PSE_GLEAN_10015562, PSE_GLEAN_10014097, PSE_GLEAN_10003375, PSE_GLEAN_10007251, PSE_GLEAN_10016439, PSE_GLEAN_10015001, PSE_GLEAN_10013607, PSE_GLEAN_10015629, PSE_GLEAN_10011544, PSE_GLEAN_10005282, PSE_GLEAN_10005525, PSE_GLEAN_10019541, PSE_GLEAN_10001601, PSE_GLEAN_10002738, PSE_GLEAN_10012620, PSE_GLEAN_10016164, PSE_GLEAN_10005448, PSE_GLEAN_10006722,…
5	organic substance biosynthetic process	213 out of 811 genes, 26.3%	454 out of 2308 genes, 19.7%	5.03669e-09		PSE_GLEAN_10004399, PSE_GLEAN_10018535, PSE_GLEAN_10014097, PSE_GLEAN_10000653, PSE_GLEAN_10020421, PSE_GLEAN_10016439, PSE_GLEAN_10015001, PSE_GLEAN_10002043, PSE_GLEAN_10004302, PSE_GLEAN_10010674, PSE_GLEAN_10005282, PSE_GLEAN_10005408, PSE_GLEAN_10015566, PSE_GLEAN_10012453, PSE_GLEAN_10005824, PSE_GLEAN_10001892, PSE_GLEAN_10006362, PSE_GLEAN_10011461, PSE_GLEAN_10000762, PSE_GLEAN_10016440,…
6	cellular macromolecule biosynthetic process	136 out of 811 genes, 16.8%	266 out of 2308 genes, 11.5%	9.30261e-09		PSE_GLEAN_10014097, PSE_GLEAN_10000653, PSE_GLEAN_10016439, PSE_GLEAN_10015001, PSE_GLEAN_10005282, PSE_GLEAN_10015566, PSE_GLEAN_10005824, PSE_GLEAN_10001892, PSE_GLEAN_10006362, PSE_GLEAN_10016440, PSE_GLEAN_10002738, PSE_GLEAN_10011819, PSE_GLEAN_10019296, PSE_GLEAN_10018304, PSE_GLEAN_10019329, PSE_GLEAN_10007843, PSE_GLEAN_10006182, PSE_GLEAN_10018983, PSE_GLEAN_10013563, PSE_GLEAN_10009153,…
7	biosynthetic process	217 out of 811 genes, 26.8%	467 out of 2308 genes, 20.2%	1.00234e-08		PSE_GLEAN_10004399, PSE_GLEAN_10018535, PSE_GLEAN_10014097, PSE_GLEAN_10000653, PSE_GLEAN_10020421, PSE_GLEAN_10016439, PSE_GLEAN_10015001, PSE_GLEAN_10002043, PSE_GLEAN_10004302, PSE_GLEAN_10010674, PSE_GLEAN_10005282, PSE_GLEAN_10005408, PSE_GLEAN_10015566, PSE_GLEAN_10012453, PSE_GLEAN_10005824, PSE_GLEAN_10001892, PSE_GLEAN_10020460, PSE_GLEAN_10006362, PSE_GLEAN_10011461, PSE_GLEAN_10000762,…
8	SRP-dependent cotranslational protein targeting to membrane	34 out of 811 genes, 4.2%	44 out of 2308 genes, 1.9%	1.00279e-08		PSE_GLEAN_10015508, PSE_GLEAN_10004547, PSE_GLEAN_10007132, PSE_GLEAN_10015562, PSE_GLEAN_10014097, PSE_GLEAN_10018459, PSE_GLEAN_10007251, PSE_GLEAN_10016439, PSE_GLEAN_10015001, PSE_GLEAN_10005282, PSE_GLEAN_10001892, PSE_GLEAN_10019541, PSE_GLEAN_10001601, PSE_GLEAN_10002738, PSE_GLEAN_10012620, PSE_GLEAN_10005448, PSE_GLEAN_10004033, PSE_GLEAN_10014296, PSE_GLEAN_10013563, PSE_GLEAN_10016281,…
9	translational termination	30 out of 811 genes, 3.7%	37 out of 2308 genes, 1.6%	1.01758e-08		PSE_GLEAN_10004033, PSE_GLEAN_10014296, PSE_GLEAN_10015508, PSE_GLEAN_10007132, PSE_GLEAN_10015562, PSE_GLEAN_10014097, PSE_GLEAN_10013563, PSE_GLEAN_10007251, PSE_GLEAN_10019750, PSE_GLEAN_10016439, PSE_GLEAN_10015001, PSE_GLEAN_10016764, PSE_GLEAN_10014360, PSE_GLEAN_10005804, PSE_GLEAN_10018571, PSE_GLEAN_10005282, PSE_GLEAN_10006165, PSE_GLEAN_10019541, PSE_GLEAN_10001601, PSE_GLEAN_10014385,…
10	viral genome expression	30 out of 811 genes, 3.7%	37 out of 2308 genes, 1.6%	1.01758e-08		PSE_GLEAN_10004033, PSE_GLEAN_10014296, PSE_GLEAN_10015508, PSE_GLEAN_10007132, PSE_GLEAN_10015562, PSE_GLEAN_10014097, PSE_GLEAN_10013563, PSE_GLEAN_10007251, PSE_GLEAN_10019750, PSE_GLEAN_10016439, PSE_GLEAN_10015001, PSE_GLEAN_10016764, PSE_GLEAN_10014360, PSE_GLEAN_10005804, PSE_GLEAN_10018571, PSE_GLEAN_10005282, PSE_GLEAN_10006165, PSE_GLEAN_10019541, PSE_GLEAN_10001601, PSE_GLEAN_10014385,…
11	viral transcription	30 out of 811 genes, 3.7%	37 out of 2308 genes, 1.6%	1.01758e-08		PSE_GLEAN_10004033, PSE_GLEAN_10014296, PSE_GLEAN_10015508, PSE_GLEAN_10007132, PSE_GLEAN_10015562, PSE_GLEAN_10014097, PSE_GLEAN_10013563, PSE_GLEAN_10007251, PSE_GLEAN_10019750, PSE_GLEAN_10016439, PSE_GLEAN_10015001, PSE_GLEAN_10016764, PSE_GLEAN_10014360, PSE_GLEAN_10005804, PSE_GLEAN_10018571, PSE_GLEAN_10005282, PSE_GLEAN_10006165, PSE_GLEAN_10019541, PSE_GLEAN_10001601, PSE_GLEAN_10014385,…
12	protein targeting to ER	35 out of 811 genes, 4.3%	46 out of 2308 genes, 2.0%	1.23035e-08		PSE_GLEAN_10015508, PSE_GLEAN_10004547, PSE_GLEAN_10007132, PSE_GLEAN_10015562, PSE_GLEAN_10014097, PSE_GLEAN_10018459, PSE_GLEAN_10007251, PSE_GLEAN_10003994, PSE_GLEAN_10016439, PSE_GLEAN_10015001, PSE_GLEAN_10005282, PSE_GLEAN_10001892, PSE_GLEAN_10019541, PSE_GLEAN_10001601, PSE_GLEAN_10002738, PSE_GLEAN_10012620, PSE_GLEAN_10005448, PSE_GLEAN_10004033, PSE_GLEAN_10014296, PSE_GLEAN_10013563,…
13	establishment of protein localization to endoplasmic reticulum	35 out of 811 genes, 4.3%	46 out of 2308 genes, 2.0%	1.23035e-08		PSE_GLEAN_10015508, PSE_GLEAN_10004547, PSE_GLEAN_10007132, PSE_GLEAN_10015562, PSE_GLEAN_10014097, PSE_GLEAN_10018459, PSE_GLEAN_10007251, PSE_GLEAN_10003994, PSE_GLEAN_10016439, PSE_GLEAN_10015001, PSE_GLEAN_10005282, PSE_GLEAN_10001892, PSE_GLEAN_10019541, PSE_GLEAN_10001601, PSE_GLEAN_10002738, PSE_GLEAN_10012620, PSE_GLEAN_10005448, PSE_GLEAN_10004033, PSE_GLEAN_10014296, PSE_GLEAN_10013563,…
14	protein complex disassembly	31 out of 811 genes, 3.8%	39 out of 2308 genes, 1.7%	1.39203e-08		PSE_GLEAN_10004033, PSE_GLEAN_10014296, PSE_GLEAN_10015508, PSE_GLEAN_10007132, PSE_GLEAN_10015562, PSE_GLEAN_10014097, PSE_GLEAN_10013563, PSE_GLEAN_10017094, PSE_GLEAN_10007251, PSE_GLEAN_10019750, PSE_GLEAN_10016439, PSE_GLEAN_10015001, PSE_GLEAN_10016764, PSE_GLEAN_10014360, PSE_GLEAN_10005804, PSE_GLEAN_10018571, PSE_GLEAN_10005282, PSE_GLEAN_10006165, PSE_GLEAN_10019541, PSE_GLEAN_10001601,…
15	cellular protein complex disassembly	31 out of 811 genes, 3.8%	39 out of 2308 genes, 1.7%	1.39203e-08		PSE_GLEAN_10004033, PSE_GLEAN_10014296, PSE_GLEAN_10015508, PSE_GLEAN_10007132, PSE_GLEAN_10015562, PSE_GLEAN_10014097, PSE_GLEAN_10013563, PSE_GLEAN_10017094, PSE_GLEAN_10007251, PSE_GLEAN_10019750, PSE_GLEAN_10016439, PSE_GLEAN_10015001, PSE_GLEAN_10016764, PSE_GLEAN_10014360, PSE_GLEAN_10005804, PSE_GLEAN_10018571, PSE_GLEAN_10005282, PSE_GLEAN_10006165, PSE_GLEAN_10019541, PSE_GLEAN_10001601,…
16	protein localization to endoplasmic reticulum	36 out of 811 genes, 4.4%	48 out of 2308 genes, 2.1%	1.46516e-08		PSE_GLEAN_10015508, PSE_GLEAN_10004547, PSE_GLEAN_10007132, PSE_GLEAN_10015562, PSE_GLEAN_10014097, PSE_GLEAN_10018459, PSE_GLEAN_10007251, PSE_GLEAN_10003994, PSE_GLEAN_10016439, PSE_GLEAN_10015001, PSE_GLEAN_10005282, PSE_GLEAN_10001892, PSE_GLEAN_10019541, PSE_GLEAN_10001601, PSE_GLEAN_10002738, PSE_GLEAN_10012620, PSE_GLEAN_10005448, PSE_GLEAN_10014199, PSE_GLEAN_10004033, PSE_GLEAN_10014296,…
17	cotranslational protein targeting to membrane	34 out of 811 genes, 4.2%	45 out of 2308 genes, 1.9%	2.74121e-08		PSE_GLEAN_10015508, PSE_GLEAN_10004547, PSE_GLEAN_10007132, PSE_GLEAN_10015562, PSE_GLEAN_10014097, PSE_GLEAN_10018459, PSE_GLEAN_10007251, PSE_GLEAN_10016439, PSE_GLEAN_10015001, PSE_GLEAN_10005282, PSE_GLEAN_10001892, PSE_GLEAN_10019541, PSE_GLEAN_10001601, PSE_GLEAN_10002738, PSE_GLEAN_10012620, PSE_GLEAN_10005448, PSE_GLEAN_10004033, PSE_GLEAN_10014296, PSE_GLEAN_10013563, PSE_GLEAN_10016281,…
18	cellular biosynthetic process	199 out of 811 genes, 24.5%	432 out of 2308 genes, 18.7%	1.29763e-07		PSE_GLEAN_10004399, PSE_GLEAN_10018535, PSE_GLEAN_10014097, PSE_GLEAN_10000653, PSE_GLEAN_10020421, PSE_GLEAN_10016439, PSE_GLEAN_10015001, PSE_GLEAN_10002043, PSE_GLEAN_10004302, PSE_GLEAN_10010674, PSE_GLEAN_10005282, PSE_GLEAN_10005408, PSE_GLEAN_10015566, PSE_GLEAN_10012453, PSE_GLEAN_10005824, PSE_GLEAN_10001892, PSE_GLEAN_10006362, PSE_GLEAN_10000762, PSE_GLEAN_10016440, PSE_GLEAN_10008370,…
19	viral infectious cycle	34 out of 811 genes, 4.2%	47 out of 2308 genes, 2.0%	1.69662e-07		PSE_GLEAN_10015508, PSE_GLEAN_10007132, PSE_GLEAN_10015562, PSE_GLEAN_10014097, PSE_GLEAN_10007251, PSE_GLEAN_10016439, PSE_GLEAN_10015001, PSE_GLEAN_10003185, PSE_GLEAN_10005282, PSE_GLEAN_10019541, PSE_GLEAN_10001601, PSE_GLEAN_10002738, PSE_GLEAN_10012620, PSE_GLEAN_10011819, PSE_GLEAN_10005448, PSE_GLEAN_10004033, PSE_GLEAN_10014296, PSE_GLEAN_10013563, PSE_GLEAN_10019939, PSE_GLEAN_10019750,…
20	nuclear-transcribed mRNA catabolic process, nonsense-mediated decay	37 out of 811 genes, 4.6%	53 out of 2308 genes, 2.3%	2.12149e-07		PSE_GLEAN_10015508, PSE_GLEAN_10018592, PSE_GLEAN_10007132, PSE_GLEAN_10015562, PSE_GLEAN_10014097, PSE_GLEAN_10007251, PSE_GLEAN_10016439, PSE_GLEAN_10018807, PSE_GLEAN_10015001, PSE_GLEAN_10010760, PSE_GLEAN_10005282, PSE_GLEAN_10019541, PSE_GLEAN_10001601, PSE_GLEAN_10002738, PSE_GLEAN_10012620, PSE_GLEAN_10005448, PSE_GLEAN_10004033, PSE_GLEAN_10014296, PSE_GLEAN_10012284, PSE_GLEAN_10013563,…
21	macromolecular complex disassembly	33 out of 811 genes, 4.1%	46 out of 2308 genes, 2.0%	3.59343e-07		PSE_GLEAN_10015508, PSE_GLEAN_10007132, PSE_GLEAN_10015562, PSE_GLEAN_10014097, PSE_GLEAN_10017094, PSE_GLEAN_10007251, PSE_GLEAN_10016439, PSE_GLEAN_10015001, PSE_GLEAN_10005282, PSE_GLEAN_10019541, PSE_GLEAN_10001601, PSE_GLEAN_10013813, PSE_GLEAN_10002738, PSE_GLEAN_10012620, PSE_GLEAN_10005448, PSE_GLEAN_10004033, PSE_GLEAN_10014296, PSE_GLEAN_10013563, PSE_GLEAN_10005531, PSE_GLEAN_10019750,…
22	cellular respiration	28 out of 811 genes, 3.5%	37 out of 2308 genes, 1.6%	4.6844e-07		PSE_GLEAN_10004030, PSE_GLEAN_10017923, PSE_GLEAN_10011346, PSE_GLEAN_10019437, PSE_GLEAN_10004373, PSE_GLEAN_10019942, PSE_GLEAN_10013322, PSE_GLEAN_10015881, PSE_GLEAN_10005452, PSE_GLEAN_10018095, PSE_GLEAN_10006847, PSE_GLEAN_10005408, PSE_GLEAN_10006452, PSE_GLEAN_10002050, PSE_GLEAN_10017637, PSE_GLEAN_10007687, PSE_GLEAN_10001654, PSE_GLEAN_10000478, PSE_GLEAN_10003551, PSE_GLEAN_10011724,…
23	generation of precursor metabolites and energy	66 out of 811 genes, 8.1%	116 out of 2308 genes, 5.0%	7.47892e-07		PSE_GLEAN_10004547, PSE_GLEAN_10014970, PSE_GLEAN_10004150, PSE_GLEAN_10003068, PSE_GLEAN_10002842, PSE_GLEAN_10019437, PSE_GLEAN_10002043, PSE_GLEAN_10013322, PSE_GLEAN_10011035, PSE_GLEAN_10018095, PSE_GLEAN_10005408, PSE_GLEAN_10006452, PSE_GLEAN_10005824, PSE_GLEAN_10007237, PSE_GLEAN_10011495, PSE_GLEAN_10004898, PSE_GLEAN_10002182, PSE_GLEAN_10020244, PSE_GLEAN_10018558, PSE_GLEAN_10002344,…
24	gene expression	161 out of 811 genes, 19.9%	345 out of 2308 genes, 14.9%	1.11843e-06		PSE_GLEAN_10014097, PSE_GLEAN_10000653, PSE_GLEAN_10014345, PSE_GLEAN_10016439, PSE_GLEAN_10015001, PSE_GLEAN_10005282, PSE_GLEAN_10008458, PSE_GLEAN_10012532, PSE_GLEAN_10001892, PSE_GLEAN_10006362, PSE_GLEAN_10016440, PSE_GLEAN_10002738, PSE_GLEAN_10015845, PSE_GLEAN_10011819, PSE_GLEAN_10011251, PSE_GLEAN_10014245, PSE_GLEAN_10019296, PSE_GLEAN_10018304, PSE_GLEAN_10019329, PSE_GLEAN_10006182,…
25	oxidation-reduction process	111 out of 811 genes, 13.7%	223 out of 2308 genes, 9.7%	1.63831e-06		PSE_GLEAN_10017557, PSE_GLEAN_10004547, PSE_GLEAN_10014970, PSE_GLEAN_10019153, PSE_GLEAN_10004150, PSE_GLEAN_10003068, PSE_GLEAN_10002842, PSE_GLEAN_10019437, PSE_GLEAN_10002043, PSE_GLEAN_10005169, PSE_GLEAN_10013322, PSE_GLEAN_10010674, PSE_GLEAN_10018095, PSE_GLEAN_10005408, PSE_GLEAN_10005601, PSE_GLEAN_10007564, PSE_GLEAN_10006452, PSE_GLEAN_10006479, PSE_GLEAN_10005824, PSE_GLEAN_10011414,…
26	protein targeting to membrane	39 out of 811 genes, 4.8%	60 out of 2308 genes, 2.6%	1.76302e-06		PSE_GLEAN_10015508, PSE_GLEAN_10012562, PSE_GLEAN_10004547, PSE_GLEAN_10007132, PSE_GLEAN_10015562, PSE_GLEAN_10014097, PSE_GLEAN_10018459, PSE_GLEAN_10007251, PSE_GLEAN_10003994, PSE_GLEAN_10016439, PSE_GLEAN_10015001, PSE_GLEAN_10005282, PSE_GLEAN_10001892, PSE_GLEAN_10019541, PSE_GLEAN_10001601, PSE_GLEAN_10002738, PSE_GLEAN_10012620, PSE_GLEAN_10005448, PSE_GLEAN_10013144, PSE_GLEAN_10014290,…
27	cellular component disassembly	46 out of 811 genes, 5.7%	75 out of 2308 genes, 3.2%	2.33864e-06		PSE_GLEAN_10011631, PSE_GLEAN_10015508, PSE_GLEAN_10007132, PSE_GLEAN_10015562, PSE_GLEAN_10014097, PSE_GLEAN_10017094, PSE_GLEAN_10007251, PSE_GLEAN_10004535, PSE_GLEAN_10016439, PSE_GLEAN_10015001, PSE_GLEAN_10005282, PSE_GLEAN_10019541, PSE_GLEAN_10001601, PSE_GLEAN_10013813, PSE_GLEAN_10002738, PSE_GLEAN_10012620, PSE_GLEAN_10008613, PSE_GLEAN_10011916, PSE_GLEAN_10004583, PSE_GLEAN_10016650,…
28	nucleobase-containing compound biosynthetic process	89 out of 811 genes, 11.0%	172 out of 2308 genes, 7.5%	2.56103e-06		PSE_GLEAN_10015508, PSE_GLEAN_10017914, PSE_GLEAN_10014097, PSE_GLEAN_10000653, PSE_GLEAN_10020421, PSE_GLEAN_10001520, PSE_GLEAN_10016439, PSE_GLEAN_10015001, PSE_GLEAN_10007713, PSE_GLEAN_10004302, PSE_GLEAN_10005282, PSE_GLEAN_10005408, PSE_GLEAN_10012453, PSE_GLEAN_10005824, PSE_GLEAN_10019206, PSE_GLEAN_10016440, PSE_GLEAN_10001601, PSE_GLEAN_10002738, PSE_GLEAN_10020560, PSE_GLEAN_10011819,…
29	energy derivation by oxidation of organic compounds	44 out of 811 genes, 5.4%	72 out of 2308 genes, 3.1%	4.50114e-06		PSE_GLEAN_10004547, PSE_GLEAN_10014970, PSE_GLEAN_10004150, PSE_GLEAN_10003068, PSE_GLEAN_10019437, PSE_GLEAN_10002043, PSE_GLEAN_10013322, PSE_GLEAN_10018095, PSE_GLEAN_10006847, PSE_GLEAN_10005408, PSE_GLEAN_10006452, PSE_GLEAN_10005824, PSE_GLEAN_10002050, PSE_GLEAN_10016596, PSE_GLEAN_10012779, PSE_GLEAN_10007687, PSE_GLEAN_10001654, PSE_GLEAN_10000478, PSE_GLEAN_10011495, PSE_GLEAN_10011724,…
30	single-organism metabolic process	259 out of 811 genes, 31.9%	611 out of 2308 genes, 26.5%	8.71636e-06		PSE_GLEAN_10014970, PSE_GLEAN_10018535, PSE_GLEAN_10001316, PSE_GLEAN_10010674, PSE_GLEAN_10018095, PSE_GLEAN_10005408, PSE_GLEAN_10005601, PSE_GLEAN_10007564, PSE_GLEAN_10012453, PSE_GLEAN_10005824, PSE_GLEAN_10000762, PSE_GLEAN_10016440, PSE_GLEAN_10009114, PSE_GLEAN_10017129, PSE_GLEAN_10019296, PSE_GLEAN_10016273, PSE_GLEAN_10007843, PSE_GLEAN_10004030, PSE_GLEAN_10013520, PSE_GLEAN_10010292,…
31	nuclear-transcribed mRNA catabolic process	41 out of 811 genes, 5.1%	69 out of 2308 genes, 3.0%	2.54872e-05		PSE_GLEAN_10015508, PSE_GLEAN_10018592, PSE_GLEAN_10007132, PSE_GLEAN_10015562, PSE_GLEAN_10014097, PSE_GLEAN_10007251, PSE_GLEAN_10016439, PSE_GLEAN_10018807, PSE_GLEAN_10015001, PSE_GLEAN_10010760, PSE_GLEAN_10005282, PSE_GLEAN_10019664, PSE_GLEAN_10019541, PSE_GLEAN_10001601, PSE_GLEAN_10002738, PSE_GLEAN_10012620, PSE_GLEAN_10015177, PSE_GLEAN_10005448, PSE_GLEAN_10004110, PSE_GLEAN_10004033,…
32	establishment of protein localization to organelle	43 out of 811 genes, 5.3%	74 out of 2308 genes, 3.2%	3.4826e-05		PSE_GLEAN_10015508, PSE_GLEAN_10004547, PSE_GLEAN_10007132, PSE_GLEAN_10015562, PSE_GLEAN_10014097, PSE_GLEAN_10018459, PSE_GLEAN_10007251, PSE_GLEAN_10003994, PSE_GLEAN_10016439, PSE_GLEAN_10015001, PSE_GLEAN_10005282, PSE_GLEAN_10012345, PSE_GLEAN_10001892, PSE_GLEAN_10019541, PSE_GLEAN_10001601, PSE_GLEAN_10002738, PSE_GLEAN_10012620, PSE_GLEAN_10002397, PSE_GLEAN_10005448, PSE_GLEAN_10002881,…
33	organic cyclic compound biosynthetic process	94 out of 811 genes, 11.6%	193 out of 2308 genes, 8.4%	3.56729e-05		PSE_GLEAN_10015508, PSE_GLEAN_10017914, PSE_GLEAN_10014097, PSE_GLEAN_10000653, PSE_GLEAN_10020421, PSE_GLEAN_10001520, PSE_GLEAN_10016439, PSE_GLEAN_10015001, PSE_GLEAN_10007713, PSE_GLEAN_10004302, PSE_GLEAN_10005282, PSE_GLEAN_10005408, PSE_GLEAN_10012453, PSE_GLEAN_10005824, PSE_GLEAN_10019206, PSE_GLEAN_10016440, PSE_GLEAN_10001601, PSE_GLEAN_10008370, PSE_GLEAN_10002738, PSE_GLEAN_10020560,…
34	aromatic compound biosynthetic process	89 out of 811 genes, 11.0%	181 out of 2308 genes, 7.8%	3.70405e-05		PSE_GLEAN_10015508, PSE_GLEAN_10017914, PSE_GLEAN_10014097, PSE_GLEAN_10000653, PSE_GLEAN_10020421, PSE_GLEAN_10001520, PSE_GLEAN_10016439, PSE_GLEAN_10015001, PSE_GLEAN_10007713, PSE_GLEAN_10004302, PSE_GLEAN_10005282, PSE_GLEAN_10005408, PSE_GLEAN_10012453, PSE_GLEAN_10005824, PSE_GLEAN_10019206, PSE_GLEAN_10016440, PSE_GLEAN_10001601, PSE_GLEAN_10002738, PSE_GLEAN_10020560, PSE_GLEAN_10011819,…
35	heterocycle biosynthetic process	91 out of 811 genes, 11.2%	186 out of 2308 genes, 8.1%	3.8573e-05		PSE_GLEAN_10015508, PSE_GLEAN_10017914, PSE_GLEAN_10014097, PSE_GLEAN_10000653, PSE_GLEAN_10020421, PSE_GLEAN_10001520, PSE_GLEAN_10016439, PSE_GLEAN_10015001, PSE_GLEAN_10007713, PSE_GLEAN_10004302, PSE_GLEAN_10005282, PSE_GLEAN_10005408, PSE_GLEAN_10012453, PSE_GLEAN_10005824, PSE_GLEAN_10019206, PSE_GLEAN_10016440, PSE_GLEAN_10001601, PSE_GLEAN_10008370, PSE_GLEAN_10002738, PSE_GLEAN_10020560,…
36	mRNA catabolic process	41 out of 811 genes, 5.1%	70 out of 2308 genes, 3.0%	4.1112e-05		PSE_GLEAN_10015508, PSE_GLEAN_10018592, PSE_GLEAN_10007132, PSE_GLEAN_10015562, PSE_GLEAN_10014097, PSE_GLEAN_10007251, PSE_GLEAN_10016439, PSE_GLEAN_10018807, PSE_GLEAN_10015001, PSE_GLEAN_10010760, PSE_GLEAN_10005282, PSE_GLEAN_10019664, PSE_GLEAN_10019541, PSE_GLEAN_10001601, PSE_GLEAN_10002738, PSE_GLEAN_10012620, PSE_GLEAN_10015177, PSE_GLEAN_10005448, PSE_GLEAN_10004110, PSE_GLEAN_10004033,…
37	electron transport chain	25 out of 811 genes, 3.1%	37 out of 2308 genes, 1.6%	5.21725e-05		PSE_GLEAN_10019093, PSE_GLEAN_10004030, PSE_GLEAN_10010216, PSE_GLEAN_10017923, PSE_GLEAN_10000487, PSE_GLEAN_10005674, PSE_GLEAN_10013624, PSE_GLEAN_10019437, PSE_GLEAN_10004373, PSE_GLEAN_10019942, PSE_GLEAN_10013322, PSE_GLEAN_10015881, PSE_GLEAN_10005452, PSE_GLEAN_10005588, PSE_GLEAN_10006452, PSE_GLEAN_10002050, PSE_GLEAN_10004789, PSE_GLEAN_10007687, PSE_GLEAN_10001654, PSE_GLEAN_10003551,…
38	RNA biosynthetic process	52 out of 811 genes, 6.4%	97 out of 2308 genes, 4.2%	0.000108681		PSE_GLEAN_10015508, PSE_GLEAN_10007132, PSE_GLEAN_10015562, PSE_GLEAN_10014097, PSE_GLEAN_10000653, PSE_GLEAN_10007251, PSE_GLEAN_10020296, PSE_GLEAN_10001520, PSE_GLEAN_10016439, PSE_GLEAN_10015001, PSE_GLEAN_10005282, PSE_GLEAN_10017769, PSE_GLEAN_10007431, PSE_GLEAN_10019541, PSE_GLEAN_10001601, PSE_GLEAN_10002738, PSE_GLEAN_10012620, PSE_GLEAN_10011819, PSE_GLEAN_10003741, PSE_GLEAN_10015160,…
39	RNA catabolic process	41 out of 811 genes, 5.1%	73 out of 2308 genes, 3.2%	0.00015393		PSE_GLEAN_10015508, PSE_GLEAN_10018592, PSE_GLEAN_10007132, PSE_GLEAN_10015562, PSE_GLEAN_10014097, PSE_GLEAN_10007251, PSE_GLEAN_10016439, PSE_GLEAN_10018807, PSE_GLEAN_10015001, PSE_GLEAN_10010760, PSE_GLEAN_10005282, PSE_GLEAN_10019664, PSE_GLEAN_10019541, PSE_GLEAN_10001601, PSE_GLEAN_10002738, PSE_GLEAN_10012620, PSE_GLEAN_10015177, PSE_GLEAN_10005448, PSE_GLEAN_10004110, PSE_GLEAN_10004033,…
40	cellular nitrogen compound biosynthetic process	96 out of 811 genes, 11.8%	205 out of 2308 genes, 8.9%	0.000200667		PSE_GLEAN_10015508, PSE_GLEAN_10017914, PSE_GLEAN_10014097, PSE_GLEAN_10000653, PSE_GLEAN_10020421, PSE_GLEAN_10001520, PSE_GLEAN_10016439, PSE_GLEAN_10015001, PSE_GLEAN_10007713, PSE_GLEAN_10004302, PSE_GLEAN_10005282, PSE_GLEAN_10005408, PSE_GLEAN_10012453, PSE_GLEAN_10005824, PSE_GLEAN_10019206, PSE_GLEAN_10016440, PSE_GLEAN_10001601, PSE_GLEAN_10002738, PSE_GLEAN_10020560, PSE_GLEAN_10011819,…
41	respiratory electron transport chain	14 out of 811 genes, 1.7%	18 out of 2308 genes, 0.8%	0.000260764		PSE_GLEAN_10002050, PSE_GLEAN_10017923, PSE_GLEAN_10007687, PSE_GLEAN_10001654, PSE_GLEAN_10003551, PSE_GLEAN_10019437, PSE_GLEAN_10004373, PSE_GLEAN_10019942, PSE_GLEAN_10013322, PSE_GLEAN_10007937, PSE_GLEAN_10015881, PSE_GLEAN_10005452, PSE_GLEAN_10006452, PSE_GLEAN_10006564
42	glucose metabolic process	31 out of 811 genes, 3.8%	53 out of 2308 genes, 2.3%	0.000377334		PSE_GLEAN_10017343, PSE_GLEAN_10005391, PSE_GLEAN_10014970, PSE_GLEAN_10004150, PSE_GLEAN_10011364, PSE_GLEAN_10003068, PSE_GLEAN_10003994, PSE_GLEAN_10002842, PSE_GLEAN_10019942, PSE_GLEAN_10011035, PSE_GLEAN_10006330, PSE_GLEAN_10006671, PSE_GLEAN_10005351, PSE_GLEAN_10002674, PSE_GLEAN_10016596, PSE_GLEAN_10011461, PSE_GLEAN_10015766, PSE_GLEAN_10012779, PSE_GLEAN_10007237, PSE_GLEAN_10011495,…
43	small molecule metabolic process	196 out of 811 genes, 24.2%	468 out of 2308 genes, 20.3%	0.00041995		PSE_GLEAN_10004399, PSE_GLEAN_10014970, PSE_GLEAN_10018535, PSE_GLEAN_10001316, PSE_GLEAN_10020421, PSE_GLEAN_10009112, PSE_GLEAN_10020230, PSE_GLEAN_10002043, PSE_GLEAN_10004491, PSE_GLEAN_10007632, PSE_GLEAN_10004302, PSE_GLEAN_10010674, PSE_GLEAN_10018095, PSE_GLEAN_10005408, PSE_GLEAN_10005419, PSE_GLEAN_10012453, PSE_GLEAN_10005824, PSE_GLEAN_10011461, PSE_GLEAN_10000762, PSE_GLEAN_10016440,…
44	metabolic process	556 out of 811 genes, 68.6%	1477 out of 2308 genes, 64.0%	0.000433481		PSE_GLEAN_10014970, PSE_GLEAN_10018535, PSE_GLEAN_10014097, PSE_GLEAN_10004235, PSE_GLEAN_10014345, PSE_GLEAN_10016439, PSE_GLEAN_10005824, PSE_GLEAN_10009114, PSE_GLEAN_10011251, PSE_GLEAN_10019296, PSE_GLEAN_10019329, PSE_GLEAN_10007843, PSE_GLEAN_10013520, PSE_GLEAN_10014738, PSE_GLEAN_10008081, PSE_GLEAN_10000299, PSE_GLEAN_10016764, PSE_GLEAN_10004789, PSE_GLEAN_10002999, PSE_GLEAN_10020369,…
45	multi-organism reproductive process	59 out of 811 genes, 7.3%	118 out of 2308 genes, 5.1%	0.000471475		PSE_GLEAN_10004663, PSE_GLEAN_10015508, PSE_GLEAN_10013641, PSE_GLEAN_10007132, PSE_GLEAN_10015562, PSE_GLEAN_10014097, PSE_GLEAN_10007251, PSE_GLEAN_10016439, PSE_GLEAN_10015001, PSE_GLEAN_10003764, PSE_GLEAN_10015261, PSE_GLEAN_10003185, PSE_GLEAN_10000951, PSE_GLEAN_10007682, PSE_GLEAN_10005282, PSE_GLEAN_10004300, PSE_GLEAN_10015040, PSE_GLEAN_10016574, PSE_GLEAN_10019541, PSE_GLEAN_10001601,…
46	cellular metabolic process	484 out of 811 genes, 59.7%	1270 out of 2308 genes, 55.0%	0.000538218		PSE_GLEAN_10014970, PSE_GLEAN_10018535, PSE_GLEAN_10014097, PSE_GLEAN_10000653, PSE_GLEAN_10001316, PSE_GLEAN_10014345, PSE_GLEAN_10016439, PSE_GLEAN_10010674, PSE_GLEAN_10018095, PSE_GLEAN_10005408, PSE_GLEAN_10008458, PSE_GLEAN_10015566, PSE_GLEAN_10012453, PSE_GLEAN_10005824, PSE_GLEAN_10000762, PSE_GLEAN_10016440, PSE_GLEAN_10002738, PSE_GLEAN_10009114, PSE_GLEAN_10018668, PSE_GLEAN_10011251,…
47	ribosomal small subunit biogenesis	9 out of 811 genes, 1.1%	10 out of 2308 genes, 0.4%	0.000544314		PSE_GLEAN_10019750, PSE_GLEAN_10015694, PSE_GLEAN_10004877, PSE_GLEAN_10016764, PSE_GLEAN_10014360, PSE_GLEAN_10019151, PSE_GLEAN_10012620, PSE_GLEAN_10009518, PSE_GLEAN_10006165
48	viral reproductive process	52 out of 811 genes, 6.4%	102 out of 2308 genes, 4.4%	0.000568024		PSE_GLEAN_10004663, PSE_GLEAN_10015508, PSE_GLEAN_10007132, PSE_GLEAN_10015562, PSE_GLEAN_10014097, PSE_GLEAN_10007251, PSE_GLEAN_10016439, PSE_GLEAN_10015001, PSE_GLEAN_10015261, PSE_GLEAN_10003185, PSE_GLEAN_10000951, PSE_GLEAN_10007682, PSE_GLEAN_10005282, PSE_GLEAN_10004300, PSE_GLEAN_10015040, PSE_GLEAN_10016574, PSE_GLEAN_10019541, PSE_GLEAN_10001601, PSE_GLEAN_10002738, PSE_GLEAN_10012620,…
49	aerobic respiration	14 out of 811 genes, 1.7%	19 out of 2308 genes, 0.8%	0.000672061		PSE_GLEAN_10004030, PSE_GLEAN_10011346, PSE_GLEAN_10017637, PSE_GLEAN_10000478, PSE_GLEAN_10011724, PSE_GLEAN_10004898, PSE_GLEAN_10019006, PSE_GLEAN_10015881, PSE_GLEAN_10005452, PSE_GLEAN_10014262, PSE_GLEAN_10015394, PSE_GLEAN_10018095, PSE_GLEAN_10007633, PSE_GLEAN_10006847
50	nucleobase-containing small molecule metabolic process	100 out of 811 genes, 12.3%	221 out of 2308 genes, 9.6%	0.000706653		PSE_GLEAN_10017914, PSE_GLEAN_10020421, PSE_GLEAN_10009112, PSE_GLEAN_10020230, PSE_GLEAN_10002043, PSE_GLEAN_10013607, PSE_GLEAN_10011820, PSE_GLEAN_10007776, PSE_GLEAN_10007675, PSE_GLEAN_10007632, PSE_GLEAN_10004302, PSE_GLEAN_10005333, PSE_GLEAN_10007360, PSE_GLEAN_10005408, PSE_GLEAN_10017004, PSE_GLEAN_10012453, PSE_GLEAN_10005824, PSE_GLEAN_10019206, PSE_GLEAN_10011461, PSE_GLEAN_10016440,…
51	striated muscle contraction	15 out of 811 genes, 1.8%	21 out of 2308 genes, 0.9%	0.000730686		PSE_GLEAN_10017212, PSE_GLEAN_10001852, PSE_GLEAN_10010722, PSE_GLEAN_10003563, PSE_GLEAN_10010224, PSE_GLEAN_10011619, PSE_GLEAN_10006549, PSE_GLEAN_10016613, PSE_GLEAN_10011820, PSE_GLEAN_10000722, PSE_GLEAN_10002355, PSE_GLEAN_10019474, PSE_GLEAN_10000723, PSE_GLEAN_10018760, PSE_GLEAN_10009217
52	cellular process involved in reproduction	43 out of 811 genes, 5.3%	82 out of 2308 genes, 3.6%	0.000803597		PSE_GLEAN_10015508, PSE_GLEAN_10007132, PSE_GLEAN_10015562, PSE_GLEAN_10014097, PSE_GLEAN_10005093, PSE_GLEAN_10007251, PSE_GLEAN_10004535, PSE_GLEAN_10016439, PSE_GLEAN_10015001, PSE_GLEAN_10008009, PSE_GLEAN_10005282, PSE_GLEAN_10015566, PSE_GLEAN_10019541, PSE_GLEAN_10001601, PSE_GLEAN_10002738, PSE_GLEAN_10012620, PSE_GLEAN_10009166, PSE_GLEAN_10004583, PSE_GLEAN_10005448, PSE_GLEAN_10016086,…
53	cellular nitrogen compound metabolic process	266 out of 811 genes, 32.8%	662 out of 2308 genes, 28.7%	0.000805145		PSE_GLEAN_10014097, PSE_GLEAN_10000653, PSE_GLEAN_10001316, PSE_GLEAN_10014345, PSE_GLEAN_10016439, PSE_GLEAN_10010674, PSE_GLEAN_10005408, PSE_GLEAN_10008458, PSE_GLEAN_10015566, PSE_GLEAN_10012453, PSE_GLEAN_10005824, PSE_GLEAN_10000762, PSE_GLEAN_10016440, PSE_GLEAN_10002738, PSE_GLEAN_10009114, PSE_GLEAN_10011251, PSE_GLEAN_10019296, PSE_GLEAN_10019329, PSE_GLEAN_10013520, PSE_GLEAN_10013563,…
54	organonitrogen compound metabolic process	149 out of 811 genes, 18.4%	349 out of 2308 genes, 15.1%	0.000914843		PSE_GLEAN_10004399, PSE_GLEAN_10018535, PSE_GLEAN_10001316, PSE_GLEAN_10020421, PSE_GLEAN_10009112, PSE_GLEAN_10020230, PSE_GLEAN_10002043, PSE_GLEAN_10004302, PSE_GLEAN_10010674, PSE_GLEAN_10005408, PSE_GLEAN_10012453, PSE_GLEAN_10005824, PSE_GLEAN_10011461, PSE_GLEAN_10000762, PSE_GLEAN_10016440, PSE_GLEAN_10008370, PSE_GLEAN_10009114, PSE_GLEAN_10004583, PSE_GLEAN_10012890, PSE_GLEAN_10019296,…
55	cytoplasmic transport	72 out of 811 genes, 8.9%	153 out of 2308 genes, 6.6%	0.00111175		PSE_GLEAN_10015508, PSE_GLEAN_10004547, PSE_GLEAN_10014097, PSE_GLEAN_10010141, PSE_GLEAN_10018459, PSE_GLEAN_10003068, PSE_GLEAN_10003994, PSE_GLEAN_10016439, PSE_GLEAN_10015001, PSE_GLEAN_10007360, PSE_GLEAN_10005282, PSE_GLEAN_10006710, PSE_GLEAN_10001892, PSE_GLEAN_10001601, PSE_GLEAN_10002738, PSE_GLEAN_10011819, PSE_GLEAN_10005229, PSE_GLEAN_10002881, PSE_GLEAN_10014296, PSE_GLEAN_10013563,…
56	nucleobase-containing compound metabolic process	238 out of 811 genes, 29.3%	590 out of 2308 genes, 25.6%	0.00135107		PSE_GLEAN_10014097, PSE_GLEAN_10000653, PSE_GLEAN_10020421, PSE_GLEAN_10009112, PSE_GLEAN_10004535, PSE_GLEAN_10020230, PSE_GLEAN_10014345, PSE_GLEAN_10016439, PSE_GLEAN_10015001, PSE_GLEAN_10002043, PSE_GLEAN_10007632, PSE_GLEAN_10004302, PSE_GLEAN_10012334, PSE_GLEAN_10003185, PSE_GLEAN_10005282, PSE_GLEAN_10005408, PSE_GLEAN_10008458, PSE_GLEAN_10017758, PSE_GLEAN_10015566, PSE_GLEAN_10012453,…
57	protein localization to organelle	54 out of 811 genes, 6.7%	110 out of 2308 genes, 4.8%	0.00142582		PSE_GLEAN_10015508, PSE_GLEAN_10004547, PSE_GLEAN_10007132, PSE_GLEAN_10015562, PSE_GLEAN_10014097, PSE_GLEAN_10018459, PSE_GLEAN_10003068, PSE_GLEAN_10007251, PSE_GLEAN_10003994, PSE_GLEAN_10016439, PSE_GLEAN_10015001, PSE_GLEAN_10009080, PSE_GLEAN_10003185, PSE_GLEAN_10005282, PSE_GLEAN_10006710, PSE_GLEAN_10012345, PSE_GLEAN_10001892, PSE_GLEAN_10019541, PSE_GLEAN_10001601, PSE_GLEAN_10002738,…
58	organic acid metabolic process	87 out of 811 genes, 10.7%	192 out of 2308 genes, 8.3%	0.00152143		PSE_GLEAN_10004399, PSE_GLEAN_10018535, PSE_GLEAN_10018536, PSE_GLEAN_10011366, PSE_GLEAN_10002842, PSE_GLEAN_10019437, PSE_GLEAN_10002043, PSE_GLEAN_10005169, PSE_GLEAN_10010674, PSE_GLEAN_10005408, PSE_GLEAN_10017004, PSE_GLEAN_10009649, PSE_GLEAN_10005824, PSE_GLEAN_10000762, PSE_GLEAN_10016440, PSE_GLEAN_10008370, PSE_GLEAN_10015792, PSE_GLEAN_10007457, PSE_GLEAN_10006525, PSE_GLEAN_10017907,…
59	nitrogen compound metabolic process	284 out of 811 genes, 35.0%	717 out of 2308 genes, 31.1%	0.00153249		PSE_GLEAN_10018535, PSE_GLEAN_10014097, PSE_GLEAN_10000653, PSE_GLEAN_10001316, PSE_GLEAN_10014345, PSE_GLEAN_10016439, PSE_GLEAN_10010674, PSE_GLEAN_10005408, PSE_GLEAN_10008458, PSE_GLEAN_10015566, PSE_GLEAN_10012453, PSE_GLEAN_10005824, PSE_GLEAN_10000762, PSE_GLEAN_10016440, PSE_GLEAN_10002738, PSE_GLEAN_10009114, PSE_GLEAN_10011251, PSE_GLEAN_10019296, PSE_GLEAN_10019329, PSE_GLEAN_10013520,…
60	hexose metabolic process	33 out of 811 genes, 4.1%	61 out of 2308 genes, 2.6%	0.00163794		PSE_GLEAN_10017343, PSE_GLEAN_10005391, PSE_GLEAN_10014970, PSE_GLEAN_10004150, PSE_GLEAN_10003068, PSE_GLEAN_10003994, PSE_GLEAN_10002842, PSE_GLEAN_10011035, PSE_GLEAN_10006330, PSE_GLEAN_10006671, PSE_GLEAN_10005351, PSE_GLEAN_10016596, PSE_GLEAN_10011461, PSE_GLEAN_10015766, PSE_GLEAN_10012779, PSE_GLEAN_10007237, PSE_GLEAN_10011495, PSE_GLEAN_10006039, PSE_GLEAN_10015724, PSE_GLEAN_10020244,…
61	oxoacid metabolic process	86 out of 811 genes, 10.6%	190 out of 2308 genes, 8.2%	0.00168794		PSE_GLEAN_10004399, PSE_GLEAN_10018535, PSE_GLEAN_10018536, PSE_GLEAN_10011366, PSE_GLEAN_10002842, PSE_GLEAN_10019437, PSE_GLEAN_10002043, PSE_GLEAN_10005169, PSE_GLEAN_10010674, PSE_GLEAN_10005408, PSE_GLEAN_10017004, PSE_GLEAN_10009649, PSE_GLEAN_10005824, PSE_GLEAN_10000762, PSE_GLEAN_10016440, PSE_GLEAN_10008370, PSE_GLEAN_10015792, PSE_GLEAN_10007457, PSE_GLEAN_10006525, PSE_GLEAN_10017907,…
62	cellular modified amino acid metabolic process	22 out of 811 genes, 2.7%	37 out of 2308 genes, 1.6%	0.00201033		PSE_GLEAN_10011364, PSE_GLEAN_10013386, PSE_GLEAN_10009253, PSE_GLEAN_10015354, PSE_GLEAN_10006163, PSE_GLEAN_10011366, PSE_GLEAN_10019942, PSE_GLEAN_10011544, PSE_GLEAN_10011705, PSE_GLEAN_10005408, PSE_GLEAN_10009649, PSE_GLEAN_10008949, PSE_GLEAN_10008370, PSE_GLEAN_10013952, PSE_GLEAN_10003866, PSE_GLEAN_10009043, PSE_GLEAN_10006188, PSE_GLEAN_10020476, PSE_GLEAN_10010696, PSE_GLEAN_10017792,…
63	carboxylic acid metabolic process	82 out of 811 genes, 10.1%	181 out of 2308 genes, 7.8%	0.00209899		PSE_GLEAN_10011366, PSE_GLEAN_10002842, PSE_GLEAN_10019437, PSE_GLEAN_10002043, PSE_GLEAN_10005169, PSE_GLEAN_10010674, PSE_GLEAN_10005408, PSE_GLEAN_10017004, PSE_GLEAN_10009649, PSE_GLEAN_10005824, PSE_GLEAN_10000762, PSE_GLEAN_10016440, PSE_GLEAN_10008370, PSE_GLEAN_10015792, PSE_GLEAN_10007457, PSE_GLEAN_10006525, PSE_GLEAN_10017907, PSE_GLEAN_10019296, PSE_GLEAN_10019932, PSE_GLEAN_10007633,…
64	cellular amino acid metabolic process	54 out of 811 genes, 6.7%	112 out of 2308 genes, 4.9%	0.00239352		PSE_GLEAN_10019786, PSE_GLEAN_10005391, PSE_GLEAN_10009253, PSE_GLEAN_10011366, PSE_GLEAN_10019089, PSE_GLEAN_10011544, PSE_GLEAN_10010674, PSE_GLEAN_10005408, PSE_GLEAN_10006688, PSE_GLEAN_10017004, PSE_GLEAN_10009649, PSE_GLEAN_10005824, PSE_GLEAN_10018239, PSE_GLEAN_10011470, PSE_GLEAN_10016440, PSE_GLEAN_10003803, PSE_GLEAN_10008370, PSE_GLEAN_10015792, PSE_GLEAN_10007457, PSE_GLEAN_10017907,…
65	muscle system process	29 out of 811 genes, 3.6%	53 out of 2308 genes, 2.3%	0.00247403		PSE_GLEAN_10003068, PSE_GLEAN_10011140, PSE_GLEAN_10003314, PSE_GLEAN_10011619, PSE_GLEAN_10014796, PSE_GLEAN_10006549, PSE_GLEAN_10016613, PSE_GLEAN_10011820, PSE_GLEAN_10011809, PSE_GLEAN_10002355, PSE_GLEAN_10011705, PSE_GLEAN_10000723, PSE_GLEAN_10009217, PSE_GLEAN_10018760, PSE_GLEAN_10017212, PSE_GLEAN_10001852, PSE_GLEAN_10010722, PSE_GLEAN_10011883, PSE_GLEAN_10003563, PSE_GLEAN_10020303,…
66	nucleoside phosphate metabolic process	91 out of 811 genes, 11.2%	205 out of 2308 genes, 8.9%	0.00259845		PSE_GLEAN_10017914, PSE_GLEAN_10020421, PSE_GLEAN_10009112, PSE_GLEAN_10020230, PSE_GLEAN_10002043, PSE_GLEAN_10013607, PSE_GLEAN_10011820, PSE_GLEAN_10007776, PSE_GLEAN_10007675, PSE_GLEAN_10007632, PSE_GLEAN_10004302, PSE_GLEAN_10005333, PSE_GLEAN_10007360, PSE_GLEAN_10017004, PSE_GLEAN_10012453, PSE_GLEAN_10005824, PSE_GLEAN_10019206, PSE_GLEAN_10011461, PSE_GLEAN_10016440, PSE_GLEAN_10009114,…
67	nucleotide metabolic process	91 out of 811 genes, 11.2%	205 out of 2308 genes, 8.9%	0.00259845		PSE_GLEAN_10017914, PSE_GLEAN_10020421, PSE_GLEAN_10009112, PSE_GLEAN_10020230, PSE_GLEAN_10002043, PSE_GLEAN_10013607, PSE_GLEAN_10011820, PSE_GLEAN_10007776, PSE_GLEAN_10007675, PSE_GLEAN_10007632, PSE_GLEAN_10004302, PSE_GLEAN_10005333, PSE_GLEAN_10007360, PSE_GLEAN_10017004, PSE_GLEAN_10012453, PSE_GLEAN_10005824, PSE_GLEAN_10019206, PSE_GLEAN_10011461, PSE_GLEAN_10016440, PSE_GLEAN_10009114,…
68	muscle contraction	28 out of 811 genes, 3.5%	51 out of 2308 genes, 2.2%	0.00273965		PSE_GLEAN_10003068, PSE_GLEAN_10011140, PSE_GLEAN_10003314, PSE_GLEAN_10011619, PSE_GLEAN_10014796, PSE_GLEAN_10006549, PSE_GLEAN_10016613, PSE_GLEAN_10011820, PSE_GLEAN_10002355, PSE_GLEAN_10011705, PSE_GLEAN_10000723, PSE_GLEAN_10009217, PSE_GLEAN_10018760, PSE_GLEAN_10017212, PSE_GLEAN_10001852, PSE_GLEAN_10010722, PSE_GLEAN_10011883, PSE_GLEAN_10003563, PSE_GLEAN_10020303, PSE_GLEAN_10014752,…
69	RNA metabolic process	124 out of 811 genes, 15.3%	291 out of 2308 genes, 12.6%	0.00286438		PSE_GLEAN_10015508, PSE_GLEAN_10008529, PSE_GLEAN_10014097, PSE_GLEAN_10000653, PSE_GLEAN_10014836, PSE_GLEAN_10001520, PSE_GLEAN_10014345, PSE_GLEAN_10016439, PSE_GLEAN_10015001, PSE_GLEAN_10013607, PSE_GLEAN_10018284, PSE_GLEAN_10003185, PSE_GLEAN_10000951, PSE_GLEAN_10005282, PSE_GLEAN_10008458, PSE_GLEAN_10017758, PSE_GLEAN_10012532, PSE_GLEAN_10016574, PSE_GLEAN_10016440, PSE_GLEAN_10001601,…
70	organic substance catabolic process	170 out of 811 genes, 21.0%	413 out of 2308 genes, 17.9%	0.00296183		PSE_GLEAN_10004399, PSE_GLEAN_10014970, PSE_GLEAN_10018535, PSE_GLEAN_10014097, PSE_GLEAN_10009112, PSE_GLEAN_10004535, PSE_GLEAN_10020230, PSE_GLEAN_10016439, PSE_GLEAN_10015001, PSE_GLEAN_10002043, PSE_GLEAN_10011035, PSE_GLEAN_10010674, PSE_GLEAN_10005282, PSE_GLEAN_10005419, PSE_GLEAN_10011461, PSE_GLEAN_10000762, PSE_GLEAN_10007237, PSE_GLEAN_10008370, PSE_GLEAN_10002738, PSE_GLEAN_10009114,…
71	heterocycle catabolic process	95 out of 811 genes, 11.7%	216 out of 2308 genes, 9.4%	0.0029692		PSE_GLEAN_10015508, PSE_GLEAN_10014097, PSE_GLEAN_10009112, PSE_GLEAN_10004535, PSE_GLEAN_10020230, PSE_GLEAN_10016439, PSE_GLEAN_10015001, PSE_GLEAN_10002043, PSE_GLEAN_10013607, PSE_GLEAN_10011820, PSE_GLEAN_10007776, PSE_GLEAN_10007675, PSE_GLEAN_10005333, PSE_GLEAN_10007360, PSE_GLEAN_10005282, PSE_GLEAN_10001601, PSE_GLEAN_10008370, PSE_GLEAN_10002738, PSE_GLEAN_10009114, PSE_GLEAN_10015177,…
72	tricarboxylic acid cycle	12 out of 811 genes, 1.5%	17 out of 2308 genes, 0.7%	0.00303283		PSE_GLEAN_10004030, PSE_GLEAN_10011346, PSE_GLEAN_10017637, PSE_GLEAN_10000478, PSE_GLEAN_10011724, PSE_GLEAN_10019006, PSE_GLEAN_10015881, PSE_GLEAN_10005452, PSE_GLEAN_10014262, PSE_GLEAN_10015394, PSE_GLEAN_10007633, PSE_GLEAN_10018095
73	mRNA metabolic process	84 out of 811 genes, 10.4%	188 out of 2308 genes, 8.1%	0.00303556		PSE_GLEAN_10015508, PSE_GLEAN_10008529, PSE_GLEAN_10014097, PSE_GLEAN_10014836, PSE_GLEAN_10016439, PSE_GLEAN_10015001, PSE_GLEAN_10013607, PSE_GLEAN_10018284, PSE_GLEAN_10003185, PSE_GLEAN_10000951, PSE_GLEAN_10005282, PSE_GLEAN_10008458, PSE_GLEAN_10017758, PSE_GLEAN_10012532, PSE_GLEAN_10016574, PSE_GLEAN_10001601, PSE_GLEAN_10002738, PSE_GLEAN_10011819, PSE_GLEAN_10011251, PSE_GLEAN_10015177,…
74	organic cyclic compound catabolic process	96 out of 811 genes, 11.8%	219 out of 2308 genes, 9.5%	0.00319715		PSE_GLEAN_10015508, PSE_GLEAN_10014097, PSE_GLEAN_10009112, PSE_GLEAN_10004535, PSE_GLEAN_10020230, PSE_GLEAN_10016439, PSE_GLEAN_10015001, PSE_GLEAN_10002043, PSE_GLEAN_10013607, PSE_GLEAN_10011820, PSE_GLEAN_10007776, PSE_GLEAN_10007675, PSE_GLEAN_10005333, PSE_GLEAN_10007360, PSE_GLEAN_10005282, PSE_GLEAN_10001601, PSE_GLEAN_10008370, PSE_GLEAN_10002738, PSE_GLEAN_10009114, PSE_GLEAN_10015177,…
75	cellular macromolecule localization	93 out of 811 genes, 11.5%	212 out of 2308 genes, 9.2%	0.00361349		PSE_GLEAN_10004663, PSE_GLEAN_10017557, PSE_GLEAN_10015508, PSE_GLEAN_10012569, PSE_GLEAN_10004547, PSE_GLEAN_10014097, PSE_GLEAN_10010141, PSE_GLEAN_10018459, PSE_GLEAN_10003068, PSE_GLEAN_10009923, PSE_GLEAN_10003994, PSE_GLEAN_10016439, PSE_GLEAN_10015001, PSE_GLEAN_10003185, PSE_GLEAN_10007360, PSE_GLEAN_10005282, PSE_GLEAN_10006710, PSE_GLEAN_10020481, PSE_GLEAN_10001892, PSE_GLEAN_10007442,…
76	multi-organism cellular process	63 out of 811 genes, 7.8%	136 out of 2308 genes, 5.9%	0.00364393		PSE_GLEAN_10004663, PSE_GLEAN_10015508, PSE_GLEAN_10008529, PSE_GLEAN_10007132, PSE_GLEAN_10015562, PSE_GLEAN_10014097, PSE_GLEAN_10005093, PSE_GLEAN_10007251, PSE_GLEAN_10006621, PSE_GLEAN_10016439, PSE_GLEAN_10015001, PSE_GLEAN_10015261, PSE_GLEAN_10014537, PSE_GLEAN_10013581, PSE_GLEAN_10003185, PSE_GLEAN_10000951, PSE_GLEAN_10007682, PSE_GLEAN_10005282, PSE_GLEAN_10007442, PSE_GLEAN_10004300,…
77	intracellular protein transport	76 out of 811 genes, 9.4%	169 out of 2308 genes, 7.3%	0.00388763		PSE_GLEAN_10004663, PSE_GLEAN_10017557, PSE_GLEAN_10015508, PSE_GLEAN_10012569, PSE_GLEAN_10004547, PSE_GLEAN_10014097, PSE_GLEAN_10010141, PSE_GLEAN_10018459, PSE_GLEAN_10003068, PSE_GLEAN_10009923, PSE_GLEAN_10003994, PSE_GLEAN_10016439, PSE_GLEAN_10015001, PSE_GLEAN_10005282, PSE_GLEAN_10006710, PSE_GLEAN_10020481, PSE_GLEAN_10001892, PSE_GLEAN_10007442, PSE_GLEAN_10001601, PSE_GLEAN_10002738,…
78	heterocycle metabolic process	244 out of 811 genes, 30.1%	616 out of 2308 genes, 26.7%	0.00398171		PSE_GLEAN_10014097, PSE_GLEAN_10000653, PSE_GLEAN_10020421, PSE_GLEAN_10009112, PSE_GLEAN_10004535, PSE_GLEAN_10020230, PSE_GLEAN_10014345, PSE_GLEAN_10016439, PSE_GLEAN_10015001, PSE_GLEAN_10002043, PSE_GLEAN_10007632, PSE_GLEAN_10004302, PSE_GLEAN_10012334, PSE_GLEAN_10003185, PSE_GLEAN_10005282, PSE_GLEAN_10005408, PSE_GLEAN_10008458, PSE_GLEAN_10017758, PSE_GLEAN_10015566, PSE_GLEAN_10012453,…
79	nucleobase-containing compound catabolic process	90 out of 811 genes, 11.1%	205 out of 2308 genes, 8.9%	0.00408164		PSE_GLEAN_10015508, PSE_GLEAN_10014097, PSE_GLEAN_10009112, PSE_GLEAN_10004535, PSE_GLEAN_10020230, PSE_GLEAN_10016439, PSE_GLEAN_10015001, PSE_GLEAN_10002043, PSE_GLEAN_10013607, PSE_GLEAN_10011820, PSE_GLEAN_10007776, PSE_GLEAN_10007675, PSE_GLEAN_10005333, PSE_GLEAN_10007360, PSE_GLEAN_10005282, PSE_GLEAN_10001601, PSE_GLEAN_10002738, PSE_GLEAN_10009114, PSE_GLEAN_10015177, PSE_GLEAN_10001926,…
80	carbohydrate catabolic process	24 out of 811 genes, 3.0%	43 out of 2308 genes, 1.9%	0.00409424		PSE_GLEAN_10017343, PSE_GLEAN_10014970, PSE_GLEAN_10004150, PSE_GLEAN_10011364, PSE_GLEAN_10003068, PSE_GLEAN_10002842, PSE_GLEAN_10011035, PSE_GLEAN_10006330, PSE_GLEAN_10006671, PSE_GLEAN_10005351, PSE_GLEAN_10002674, PSE_GLEAN_10016596, PSE_GLEAN_10011461, PSE_GLEAN_10012779, PSE_GLEAN_10007237, PSE_GLEAN_10011495, PSE_GLEAN_10020290, PSE_GLEAN_10005870, PSE_GLEAN_10006039, PSE_GLEAN_10007477,…
81	single-organism carbohydrate catabolic process	24 out of 811 genes, 3.0%	43 out of 2308 genes, 1.9%	0.00409424		PSE_GLEAN_10017343, PSE_GLEAN_10014970, PSE_GLEAN_10004150, PSE_GLEAN_10011364, PSE_GLEAN_10003068, PSE_GLEAN_10002842, PSE_GLEAN_10011035, PSE_GLEAN_10006330, PSE_GLEAN_10006671, PSE_GLEAN_10005351, PSE_GLEAN_10002674, PSE_GLEAN_10016596, PSE_GLEAN_10011461, PSE_GLEAN_10012779, PSE_GLEAN_10007237, PSE_GLEAN_10011495, PSE_GLEAN_10020290, PSE_GLEAN_10005870, PSE_GLEAN_10006039, PSE_GLEAN_10007477,…
82	carbohydrate biosynthetic process	19 out of 811 genes, 2.3%	32 out of 2308 genes, 1.4%	0.00414915		PSE_GLEAN_10007843, PSE_GLEAN_10005391, PSE_GLEAN_10011364, PSE_GLEAN_10015032, PSE_GLEAN_10003994, PSE_GLEAN_10003993, PSE_GLEAN_10011461, PSE_GLEAN_10015766, PSE_GLEAN_10012779, PSE_GLEAN_10011833, PSE_GLEAN_10011495, PSE_GLEAN_10003551, PSE_GLEAN_10020290, PSE_GLEAN_10015724, PSE_GLEAN_10003866, PSE_GLEAN_10002850, PSE_GLEAN_10020244, PSE_GLEAN_10005208, PSE_GLEAN_10007633
83	carbohydrate derivative metabolic process	105 out of 811 genes, 12.9%	244 out of 2308 genes, 10.6%	0.00424049		PSE_GLEAN_10004399, PSE_GLEAN_10017914, PSE_GLEAN_10018535, PSE_GLEAN_10018536, PSE_GLEAN_10018459, PSE_GLEAN_10020421, PSE_GLEAN_10009112, PSE_GLEAN_10001520, PSE_GLEAN_10020230, PSE_GLEAN_10002043, PSE_GLEAN_10013607, PSE_GLEAN_10011820, PSE_GLEAN_10007776, PSE_GLEAN_10007675, PSE_GLEAN_10006807, PSE_GLEAN_10007632, PSE_GLEAN_10004302, PSE_GLEAN_10005333, PSE_GLEAN_10007360, PSE_GLEAN_10005408,…
84	cellular nitrogen compound catabolic process	93 out of 811 genes, 11.5%	213 out of 2308 genes, 9.2%	0.00428101		PSE_GLEAN_10015508, PSE_GLEAN_10014097, PSE_GLEAN_10009112, PSE_GLEAN_10004535, PSE_GLEAN_10020230, PSE_GLEAN_10016439, PSE_GLEAN_10015001, PSE_GLEAN_10002043, PSE_GLEAN_10013607, PSE_GLEAN_10011820, PSE_GLEAN_10007776, PSE_GLEAN_10007675, PSE_GLEAN_10005333, PSE_GLEAN_10007360, PSE_GLEAN_10005282, PSE_GLEAN_10001601, PSE_GLEAN_10002738, PSE_GLEAN_10009114, PSE_GLEAN_10015177, PSE_GLEAN_10001926,…
85	catabolic process	177 out of 811 genes, 21.8%	435 out of 2308 genes, 18.8%	0.00441738		PSE_GLEAN_10004399, PSE_GLEAN_10014970, PSE_GLEAN_10018535, PSE_GLEAN_10014097, PSE_GLEAN_10009112, PSE_GLEAN_10004535, PSE_GLEAN_10020230, PSE_GLEAN_10016439, PSE_GLEAN_10015001, PSE_GLEAN_10002043, PSE_GLEAN_10011035, PSE_GLEAN_10010674, PSE_GLEAN_10005282, PSE_GLEAN_10005419, PSE_GLEAN_10011461, PSE_GLEAN_10000762, PSE_GLEAN_10007237, PSE_GLEAN_10008370, PSE_GLEAN_10002738, PSE_GLEAN_10009114,…
86	carbohydrate derivative biosynthetic process	46 out of 811 genes, 5.7%	95 out of 2308 genes, 4.1%	0.00446797		PSE_GLEAN_10004399, PSE_GLEAN_10017914, PSE_GLEAN_10018535, PSE_GLEAN_10018459, PSE_GLEAN_10020421, PSE_GLEAN_10001520, PSE_GLEAN_10004302, PSE_GLEAN_10006847, PSE_GLEAN_10005408, PSE_GLEAN_10002432, PSE_GLEAN_10019461, PSE_GLEAN_10005824, PSE_GLEAN_10012453, PSE_GLEAN_10019206, PSE_GLEAN_10014566, PSE_GLEAN_10011470, PSE_GLEAN_10020560, PSE_GLEAN_10005229, PSE_GLEAN_10007457, PSE_GLEAN_10007530,…
87	ATP metabolic process	36 out of 811 genes, 4.4%	71 out of 2308 genes, 3.1%	0.00447945		PSE_GLEAN_10004459, PSE_GLEAN_10020421, PSE_GLEAN_10002043, PSE_GLEAN_10011820, PSE_GLEAN_10007776, PSE_GLEAN_10007675, PSE_GLEAN_10005333, PSE_GLEAN_10002432, PSE_GLEAN_10012453, PSE_GLEAN_10019206, PSE_GLEAN_10014566, PSE_GLEAN_10015462, PSE_GLEAN_10007457, PSE_GLEAN_10002881, PSE_GLEAN_10006564, PSE_GLEAN_10017923, PSE_GLEAN_10003710, PSE_GLEAN_10010292, PSE_GLEAN_10020157, PSE_GLEAN_10013195,…
88	hexose catabolic process	18 out of 811 genes, 2.2%	30 out of 2308 genes, 1.3%	0.00448707		PSE_GLEAN_10017343, PSE_GLEAN_10011364, PSE_GLEAN_10002842, PSE_GLEAN_10011035, PSE_GLEAN_10006330, PSE_GLEAN_10006671, PSE_GLEAN_10005351, PSE_GLEAN_10002674, PSE_GLEAN_10011461, PSE_GLEAN_10007237, PSE_GLEAN_10011495, PSE_GLEAN_10020290, PSE_GLEAN_10005870, PSE_GLEAN_10006039, PSE_GLEAN_10007477, PSE_GLEAN_10002850, PSE_GLEAN_10020244, PSE_GLEAN_10005208
89	cellular protein localization	92 out of 811 genes, 11.3%	211 out of 2308 genes, 9.1%	0.00471496		PSE_GLEAN_10004663, PSE_GLEAN_10017557, PSE_GLEAN_10015508, PSE_GLEAN_10012569, PSE_GLEAN_10004547, PSE_GLEAN_10014097, PSE_GLEAN_10010141, PSE_GLEAN_10018459, PSE_GLEAN_10003068, PSE_GLEAN_10009923, PSE_GLEAN_10003994, PSE_GLEAN_10016439, PSE_GLEAN_10015001, PSE_GLEAN_10003185, PSE_GLEAN_10007360, PSE_GLEAN_10005282, PSE_GLEAN_10006710, PSE_GLEAN_10020481, PSE_GLEAN_10001892, PSE_GLEAN_10007442,…
90	skeletal muscle contraction	8 out of 811 genes, 1.0%	10 out of 2308 genes, 0.4%	0.00487557		PSE_GLEAN_10010722, PSE_GLEAN_10010224, PSE_GLEAN_10011820, PSE_GLEAN_10000722, PSE_GLEAN_10016613, PSE_GLEAN_10019474, PSE_GLEAN_10009217, PSE_GLEAN_10000723
91	multicellular organismal movement	8 out of 811 genes, 1.0%	10 out of 2308 genes, 0.4%	0.00487557		PSE_GLEAN_10010722, PSE_GLEAN_10010224, PSE_GLEAN_10011820, PSE_GLEAN_10000722, PSE_GLEAN_10016613, PSE_GLEAN_10019474, PSE_GLEAN_10009217, PSE_GLEAN_10000723
92	musculoskeletal movement	8 out of 811 genes, 1.0%	10 out of 2308 genes, 0.4%	0.00487557		PSE_GLEAN_10010722, PSE_GLEAN_10010224, PSE_GLEAN_10011820, PSE_GLEAN_10000722, PSE_GLEAN_10016613, PSE_GLEAN_10019474, PSE_GLEAN_10009217, PSE_GLEAN_10000723
93	protein targeting	54 out of 811 genes, 6.7%	115 out of 2308 genes, 5.0%	0.00490123		PSE_GLEAN_10017557, PSE_GLEAN_10015508, PSE_GLEAN_10012562, PSE_GLEAN_10004547, PSE_GLEAN_10007132, PSE_GLEAN_10015562, PSE_GLEAN_10014097, PSE_GLEAN_10018459, PSE_GLEAN_10003068, PSE_GLEAN_10007251, PSE_GLEAN_10009923, PSE_GLEAN_10003994, PSE_GLEAN_10016439, PSE_GLEAN_10015001, PSE_GLEAN_10005282, PSE_GLEAN_10006710, PSE_GLEAN_10012345, PSE_GLEAN_10001892, PSE_GLEAN_10019541, PSE_GLEAN_10001601,…
94	viral reproduction	62 out of 811 genes, 7.6%	135 out of 2308 genes, 5.8%	0.00500377		PSE_GLEAN_10004663, PSE_GLEAN_10015508, PSE_GLEAN_10008529, PSE_GLEAN_10007132, PSE_GLEAN_10015562, PSE_GLEAN_10014097, PSE_GLEAN_10007251, PSE_GLEAN_10006621, PSE_GLEAN_10016439, PSE_GLEAN_10015001, PSE_GLEAN_10015261, PSE_GLEAN_10014537, PSE_GLEAN_10013581, PSE_GLEAN_10003185, PSE_GLEAN_10000951, PSE_GLEAN_10007682, PSE_GLEAN_10005282, PSE_GLEAN_10007442, PSE_GLEAN_10004300, PSE_GLEAN_10015040,…
95	nucleoside triphosphate biosynthetic process	16 out of 811 genes, 2.0%	26 out of 2308 genes, 1.1%	0.00517437		PSE_GLEAN_10003710, PSE_GLEAN_10020421, PSE_GLEAN_10020157, PSE_GLEAN_10011809, PSE_GLEAN_10002432, PSE_GLEAN_10012453, PSE_GLEAN_10014566, PSE_GLEAN_10019206, PSE_GLEAN_10000615, PSE_GLEAN_10017874, PSE_GLEAN_10020560, PSE_GLEAN_10003551, PSE_GLEAN_10014234, PSE_GLEAN_10012725, PSE_GLEAN_10001996, PSE_GLEAN_10006564
96	purine nucleoside triphosphate biosynthetic process	16 out of 811 genes, 2.0%	26 out of 2308 genes, 1.1%	0.00517437		PSE_GLEAN_10003710, PSE_GLEAN_10020421, PSE_GLEAN_10020157, PSE_GLEAN_10011809, PSE_GLEAN_10002432, PSE_GLEAN_10012453, PSE_GLEAN_10014566, PSE_GLEAN_10019206, PSE_GLEAN_10000615, PSE_GLEAN_10017874, PSE_GLEAN_10020560, PSE_GLEAN_10003551, PSE_GLEAN_10014234, PSE_GLEAN_10012725, PSE_GLEAN_10001996, PSE_GLEAN_10006564
97	ribonucleoside triphosphate biosynthetic process	16 out of 811 genes, 2.0%	26 out of 2308 genes, 1.1%	0.00517437		PSE_GLEAN_10003710, PSE_GLEAN_10020421, PSE_GLEAN_10020157, PSE_GLEAN_10011809, PSE_GLEAN_10002432, PSE_GLEAN_10012453, PSE_GLEAN_10014566, PSE_GLEAN_10019206, PSE_GLEAN_10000615, PSE_GLEAN_10017874, PSE_GLEAN_10020560, PSE_GLEAN_10003551, PSE_GLEAN_10014234, PSE_GLEAN_10012725, PSE_GLEAN_10001996, PSE_GLEAN_10006564
98	purine ribonucleoside triphosphate biosynthetic process	16 out of 811 genes, 2.0%	26 out of 2308 genes, 1.1%	0.00517437		PSE_GLEAN_10003710, PSE_GLEAN_10020421, PSE_GLEAN_10020157, PSE_GLEAN_10011809, PSE_GLEAN_10002432, PSE_GLEAN_10012453, PSE_GLEAN_10014566, PSE_GLEAN_10019206, PSE_GLEAN_10000615, PSE_GLEAN_10017874, PSE_GLEAN_10020560, PSE_GLEAN_10003551, PSE_GLEAN_10014234, PSE_GLEAN_10012725, PSE_GLEAN_10001996, PSE_GLEAN_10006564
99	ribosomal small subunit assembly	5 out of 811 genes, 0.6%	5 out of 2308 genes, 0.2%	0.00531427		PSE_GLEAN_10015694, PSE_GLEAN_10004877, PSE_GLEAN_10016764, PSE_GLEAN_10019151, PSE_GLEAN_10006165
100	ATP biosynthetic process	15 out of 811 genes, 1.8%	24 out of 2308 genes, 1.0%	0.00550432		PSE_GLEAN_10012453, PSE_GLEAN_10000615, PSE_GLEAN_10019206, PSE_GLEAN_10014566, PSE_GLEAN_10003710, PSE_GLEAN_10017874, PSE_GLEAN_10003551, PSE_GLEAN_10020421, PSE_GLEAN_10014234, PSE_GLEAN_10012725, PSE_GLEAN_10020157, PSE_GLEAN_10001996, PSE_GLEAN_10011809, PSE_GLEAN_10002432, PSE_GLEAN_10006564
101	nucleotide biosynthetic process	34 out of 811 genes, 4.2%	67 out of 2308 genes, 2.9%	0.00558899		PSE_GLEAN_10017914, PSE_GLEAN_10020421, PSE_GLEAN_10004302, PSE_GLEAN_10002432, PSE_GLEAN_10019461, PSE_GLEAN_10005824, PSE_GLEAN_10012453, PSE_GLEAN_10019206, PSE_GLEAN_10014566, PSE_GLEAN_10011470, PSE_GLEAN_10016440, PSE_GLEAN_10020560, PSE_GLEAN_10007530, PSE_GLEAN_10001658, PSE_GLEAN_10006564, PSE_GLEAN_10012684, PSE_GLEAN_10015354, PSE_GLEAN_10003710, PSE_GLEAN_10015032, PSE_GLEAN_10005269,…
102	primary metabolic process	478 out of 811 genes, 58.9%	1277 out of 2308 genes, 55.3%	0.0057486		PSE_GLEAN_10014970, PSE_GLEAN_10018535, PSE_GLEAN_10014097, PSE_GLEAN_10000653, PSE_GLEAN_10020281, PSE_GLEAN_10014345, PSE_GLEAN_10016439, PSE_GLEAN_10010674, PSE_GLEAN_10018095, PSE_GLEAN_10005408, PSE_GLEAN_10008458, PSE_GLEAN_10015566, PSE_GLEAN_10012453, PSE_GLEAN_10005824, PSE_GLEAN_10000762, PSE_GLEAN_10016440, PSE_GLEAN_10002738, PSE_GLEAN_10009114, PSE_GLEAN_10018668, PSE_GLEAN_10011251,…
103	organic cyclic compound metabolic process	251 out of 811 genes, 30.9%	639 out of 2308 genes, 27.7%	0.00587292		PSE_GLEAN_10014097, PSE_GLEAN_10000653, PSE_GLEAN_10020421, PSE_GLEAN_10009112, PSE_GLEAN_10004535, PSE_GLEAN_10020230, PSE_GLEAN_10014345, PSE_GLEAN_10016439, PSE_GLEAN_10015001, PSE_GLEAN_10002043, PSE_GLEAN_10007632, PSE_GLEAN_10004302, PSE_GLEAN_10012334, PSE_GLEAN_10003185, PSE_GLEAN_10005282, PSE_GLEAN_10005408, PSE_GLEAN_10008458, PSE_GLEAN_10017758, PSE_GLEAN_10015566, PSE_GLEAN_10012453,…
104	muscle filament sliding	13 out of 811 genes, 1.6%	20 out of 2308 genes, 0.9%	0.00605299		PSE_GLEAN_10017212, PSE_GLEAN_10001852, PSE_GLEAN_10010722, PSE_GLEAN_10011883, PSE_GLEAN_10020303, PSE_GLEAN_10003314, PSE_GLEAN_10014796, PSE_GLEAN_10011619, PSE_GLEAN_10011820, PSE_GLEAN_10019474, PSE_GLEAN_10002355, PSE_GLEAN_10000723, PSE_GLEAN_10009217
105	actin-myosin filament sliding	13 out of 811 genes, 1.6%	20 out of 2308 genes, 0.9%	0.00605299		PSE_GLEAN_10017212, PSE_GLEAN_10001852, PSE_GLEAN_10010722, PSE_GLEAN_10011883, PSE_GLEAN_10020303, PSE_GLEAN_10003314, PSE_GLEAN_10014796, PSE_GLEAN_10011619, PSE_GLEAN_10011820, PSE_GLEAN_10019474, PSE_GLEAN_10002355, PSE_GLEAN_10000723, PSE_GLEAN_10009217
106	visual perception	10 out of 811 genes, 1.2%	14 out of 2308 genes, 0.6%	0.00609499		PSE_GLEAN_10014130, PSE_GLEAN_10007563, PSE_GLEAN_10018535, PSE_GLEAN_10018231, PSE_GLEAN_10003489, PSE_GLEAN_10001449, PSE_GLEAN_10004898, PSE_GLEAN_10014594, PSE_GLEAN_10016650, PSE_GLEAN_10006604
107	sensory perception of light stimulus	10 out of 811 genes, 1.2%	14 out of 2308 genes, 0.6%	0.00609499		PSE_GLEAN_10014130, PSE_GLEAN_10007563, PSE_GLEAN_10018535, PSE_GLEAN_10018231, PSE_GLEAN_10003489, PSE_GLEAN_10001449, PSE_GLEAN_10004898, PSE_GLEAN_10014594, PSE_GLEAN_10016650, PSE_GLEAN_10006604
108	maintenance of location	12 out of 811 genes, 1.5%	18 out of 2308 genes, 0.8%	0.00621637		PSE_GLEAN_10001130, PSE_GLEAN_10019206, PSE_GLEAN_10018972, PSE_GLEAN_10002925, PSE_GLEAN_10020110, PSE_GLEAN_10002402, PSE_GLEAN_10018541, PSE_GLEAN_10013144, PSE_GLEAN_10018237, PSE_GLEAN_10016086, PSE_GLEAN_10011809, PSE_GLEAN_10007239
109	monosaccharide metabolic process	33 out of 811 genes, 4.1%	65 out of 2308 genes, 2.8%	0.00624393		PSE_GLEAN_10017343, PSE_GLEAN_10005391, PSE_GLEAN_10014970, PSE_GLEAN_10004150, PSE_GLEAN_10003068, PSE_GLEAN_10003994, PSE_GLEAN_10002842, PSE_GLEAN_10011035, PSE_GLEAN_10006330, PSE_GLEAN_10006671, PSE_GLEAN_10005351, PSE_GLEAN_10016596, PSE_GLEAN_10011461, PSE_GLEAN_10015766, PSE_GLEAN_10012779, PSE_GLEAN_10007237, PSE_GLEAN_10011495, PSE_GLEAN_10006039, PSE_GLEAN_10015724, PSE_GLEAN_10020244,…
110	organic substance metabolic process	489 out of 811 genes, 60.3%	1310 out of 2308 genes, 56.8%	0.00649249		PSE_GLEAN_10014970, PSE_GLEAN_10018535, PSE_GLEAN_10014097, PSE_GLEAN_10000653, PSE_GLEAN_10020281, PSE_GLEAN_10001316, PSE_GLEAN_10014345, PSE_GLEAN_10016439, PSE_GLEAN_10010674, PSE_GLEAN_10018095, PSE_GLEAN_10005408, PSE_GLEAN_10008458, PSE_GLEAN_10015566, PSE_GLEAN_10012453, PSE_GLEAN_10005824, PSE_GLEAN_10000762, PSE_GLEAN_10016440, PSE_GLEAN_10002738, PSE_GLEAN_10009114, PSE_GLEAN_10018668,…
111	aromatic compound catabolic process	92 out of 811 genes, 11.3%	213 out of 2308 genes, 9.2%	0.00653143		PSE_GLEAN_10015508, PSE_GLEAN_10014097, PSE_GLEAN_10009112, PSE_GLEAN_10004535, PSE_GLEAN_10020230, PSE_GLEAN_10016439, PSE_GLEAN_10015001, PSE_GLEAN_10002043, PSE_GLEAN_10013607, PSE_GLEAN_10011820, PSE_GLEAN_10007776, PSE_GLEAN_10007675, PSE_GLEAN_10005333, PSE_GLEAN_10007360, PSE_GLEAN_10005282, PSE_GLEAN_10001601, PSE_GLEAN_10002738, PSE_GLEAN_10009114, PSE_GLEAN_10015177, PSE_GLEAN_10001926,…
112	monosaccharide catabolic process	18 out of 811 genes, 2.2%	31 out of 2308 genes, 1.3%	0.00724719		PSE_GLEAN_10017343, PSE_GLEAN_10011364, PSE_GLEAN_10002842, PSE_GLEAN_10011035, PSE_GLEAN_10006330, PSE_GLEAN_10006671, PSE_GLEAN_10005351, PSE_GLEAN_10002674, PSE_GLEAN_10011461, PSE_GLEAN_10007237, PSE_GLEAN_10011495, PSE_GLEAN_10020290, PSE_GLEAN_10005870, PSE_GLEAN_10006039, PSE_GLEAN_10007477, PSE_GLEAN_10002850, PSE_GLEAN_10020244, PSE_GLEAN_10005208
113	ncRNA metabolic process	34 out of 811 genes, 4.2%	68 out of 2308 genes, 2.9%	0.00750141		PSE_GLEAN_10019786, PSE_GLEAN_10014345, PSE_GLEAN_10019089, PSE_GLEAN_10010760, PSE_GLEAN_10019664, PSE_GLEAN_10006688, PSE_GLEAN_10011851, PSE_GLEAN_10007723, PSE_GLEAN_10016440, PSE_GLEAN_10012620, PSE_GLEAN_10015845, PSE_GLEAN_10019296, PSE_GLEAN_10019932, PSE_GLEAN_10012880, PSE_GLEAN_10001244, PSE_GLEAN_10018288, PSE_GLEAN_10014717, PSE_GLEAN_10006771, PSE_GLEAN_10019750, PSE_GLEAN_10015710,…
114	nucleoside phosphate biosynthetic process	34 out of 811 genes, 4.2%	68 out of 2308 genes, 2.9%	0.00750141		PSE_GLEAN_10017914, PSE_GLEAN_10020421, PSE_GLEAN_10004302, PSE_GLEAN_10002432, PSE_GLEAN_10019461, PSE_GLEAN_10005824, PSE_GLEAN_10012453, PSE_GLEAN_10019206, PSE_GLEAN_10014566, PSE_GLEAN_10011470, PSE_GLEAN_10016440, PSE_GLEAN_10020560, PSE_GLEAN_10007530, PSE_GLEAN_10001658, PSE_GLEAN_10006564, PSE_GLEAN_10012684, PSE_GLEAN_10015354, PSE_GLEAN_10003710, PSE_GLEAN_10015032, PSE_GLEAN_10005269,…
115	nucleoside metabolic process	73 out of 811 genes, 9.0%	165 out of 2308 genes, 7.1%	0.00759315		PSE_GLEAN_10020421, PSE_GLEAN_10009112, PSE_GLEAN_10020230, PSE_GLEAN_10002043, PSE_GLEAN_10013607, PSE_GLEAN_10011820, PSE_GLEAN_10007776, PSE_GLEAN_10007675, PSE_GLEAN_10004302, PSE_GLEAN_10005333, PSE_GLEAN_10007360, PSE_GLEAN_10005408, PSE_GLEAN_10017004, PSE_GLEAN_10012453, PSE_GLEAN_10019206, PSE_GLEAN_10009114, PSE_GLEAN_10020560, PSE_GLEAN_10007457, PSE_GLEAN_10001926, PSE_GLEAN_10012890,…
116	cellular aromatic compound metabolic process	241 out of 811 genes, 29.7%	615 out of 2308 genes, 26.6%	0.00828075		PSE_GLEAN_10014097, PSE_GLEAN_10000653, PSE_GLEAN_10020421, PSE_GLEAN_10009112, PSE_GLEAN_10004535, PSE_GLEAN_10020230, PSE_GLEAN_10014345, PSE_GLEAN_10016439, PSE_GLEAN_10015001, PSE_GLEAN_10002043, PSE_GLEAN_10007632, PSE_GLEAN_10004302, PSE_GLEAN_10012334, PSE_GLEAN_10003185, PSE_GLEAN_10005282, PSE_GLEAN_10005408, PSE_GLEAN_10008458, PSE_GLEAN_10017758, PSE_GLEAN_10015566, PSE_GLEAN_10012453,…
117	glucose catabolic process	16 out of 811 genes, 2.0%	27 out of 2308 genes, 1.2%	0.00862585		PSE_GLEAN_10017343, PSE_GLEAN_10011364, PSE_GLEAN_10002842, PSE_GLEAN_10011035, PSE_GLEAN_10006330, PSE_GLEAN_10006671, PSE_GLEAN_10005351, PSE_GLEAN_10002674, PSE_GLEAN_10011461, PSE_GLEAN_10007237, PSE_GLEAN_10020290, PSE_GLEAN_10005870, PSE_GLEAN_10006039, PSE_GLEAN_10002850, PSE_GLEAN_10020244, PSE_GLEAN_10005208
118	glycosyl compound metabolic process	73 out of 811 genes, 9.0%	166 out of 2308 genes, 7.2%	0.00904948		PSE_GLEAN_10020421, PSE_GLEAN_10009112, PSE_GLEAN_10020230, PSE_GLEAN_10002043, PSE_GLEAN_10013607, PSE_GLEAN_10011820, PSE_GLEAN_10007776, PSE_GLEAN_10007675, PSE_GLEAN_10004302, PSE_GLEAN_10005333, PSE_GLEAN_10007360, PSE_GLEAN_10005408, PSE_GLEAN_10017004, PSE_GLEAN_10012453, PSE_GLEAN_10019206, PSE_GLEAN_10009114, PSE_GLEAN_10020560, PSE_GLEAN_10007457, PSE_GLEAN_10001926, PSE_GLEAN_10012890,…
119	2-oxoglutarate metabolic process	6 out of 811 genes, 0.7%	7 out of 2308 genes, 0.3%	0.00911679		PSE_GLEAN_10003866, PSE_GLEAN_10005391, PSE_GLEAN_10019006, PSE_GLEAN_10017637, PSE_GLEAN_10000478, PSE_GLEAN_10007380
120	ribosome assembly	6 out of 811 genes, 0.7%	7 out of 2308 genes, 0.3%	0.00911679		PSE_GLEAN_10015694, PSE_GLEAN_10004877, PSE_GLEAN_10016764, PSE_GLEAN_10019151, PSE_GLEAN_10002792, PSE_GLEAN_10006165
121	organophosphate metabolic process	103 out of 811 genes, 12.7%	244 out of 2308 genes, 10.6%	0.00926354		PSE_GLEAN_10017914, PSE_GLEAN_10020421, PSE_GLEAN_10009112, PSE_GLEAN_10020230, PSE_GLEAN_10002043, PSE_GLEAN_10013607, PSE_GLEAN_10011820, PSE_GLEAN_10007776, PSE_GLEAN_10007675, PSE_GLEAN_10006807, PSE_GLEAN_10007632, PSE_GLEAN_10004302, PSE_GLEAN_10005333, PSE_GLEAN_10007360, PSE_GLEAN_10017004, PSE_GLEAN_10012453, PSE_GLEAN_10005824, PSE_GLEAN_10019206, PSE_GLEAN_10011461, PSE_GLEAN_10016440,…
Table C
Complete list of GO molecular function terms enriched DEPs in the 4D_B
#	molecular function	Cluster frequency	Protein frequency of use	P-value		Proteins
1	structural constituent of ribosome	46 out of 742 genes, 6.2%	67 out of 2295 genes, 2.9%	6.84442e-10		PSE_GLEAN_10015508, PSE_GLEAN_10015677, PSE_GLEAN_10007132, PSE_GLEAN_10015562, PSE_GLEAN_10014097, PSE_GLEAN_10004291, PSE_GLEAN_10016439, PSE_GLEAN_10015001, PSE_GLEAN_10006901, PSE_GLEAN_10019151, PSE_GLEAN_10008425, PSE_GLEAN_10020130, PSE_GLEAN_10005282, PSE_GLEAN_10003789, PSE_GLEAN_10019541, PSE_GLEAN_10001601, PSE_GLEAN_10002738, PSE_GLEAN_10004310, PSE_GLEAN_10012620, PSE_GLEAN_10016164,…
2	structural molecule activity	94 out of 742 genes, 12.7%	188 out of 2295 genes, 8.2%	1.15987e-07		PSE_GLEAN_10015508, PSE_GLEAN_10004659, PSE_GLEAN_10017404, PSE_GLEAN_10018972, PSE_GLEAN_10014097, PSE_GLEAN_10004291, PSE_GLEAN_10006727, PSE_GLEAN_10016439, PSE_GLEAN_10013494, PSE_GLEAN_10015001, PSE_GLEAN_10020154, PSE_GLEAN_10007776, PSE_GLEAN_10019151, PSE_GLEAN_10008425, PSE_GLEAN_10020130, PSE_GLEAN_10005282, PSE_GLEAN_10006362, PSE_GLEAN_10008479, PSE_GLEAN_10006563, PSE_GLEAN_10006728,…
3	oxidoreductase activity	99 out of 742 genes, 13.3%	212 out of 2295 genes, 9.2%	3.3126e-06		PSE_GLEAN_10017557, PSE_GLEAN_10018508, PSE_GLEAN_10019153, PSE_GLEAN_10011082, PSE_GLEAN_10002842, PSE_GLEAN_10019437, PSE_GLEAN_10005169, PSE_GLEAN_10004491, PSE_GLEAN_10013322, PSE_GLEAN_10011265, PSE_GLEAN_10005601, PSE_GLEAN_10007564, PSE_GLEAN_10006479, PSE_GLEAN_10011414, PSE_GLEAN_10003640, PSE_GLEAN_10011461, PSE_GLEAN_10008370, PSE_GLEAN_10006897, PSE_GLEAN_10017129, PSE_GLEAN_10002182,…
4	cofactor binding	51 out of 742 genes, 6.9%	96 out of 2295 genes, 4.2%	1.34867e-05		PSE_GLEAN_10017343, PSE_GLEAN_10016690, PSE_GLEAN_10005391, PSE_GLEAN_10014970, PSE_GLEAN_10004150, PSE_GLEAN_10019437, PSE_GLEAN_10005169, PSE_GLEAN_10018077, PSE_GLEAN_10006847, PSE_GLEAN_10007564, PSE_GLEAN_10015923, PSE_GLEAN_10009649, PSE_GLEAN_10018239, PSE_GLEAN_10013553, PSE_GLEAN_10011461, PSE_GLEAN_10003039, PSE_GLEAN_10000478, PSE_GLEAN_10015978, PSE_GLEAN_10006897, PSE_GLEAN_10015792,…
5	NADH dehydrogenase activity	14 out of 742 genes, 1.9%	17 out of 2295 genes, 0.7%	2.95765e-05		PSE_GLEAN_10004789, PSE_GLEAN_10017923, PSE_GLEAN_10019153, PSE_GLEAN_10007687, PSE_GLEAN_10000487, PSE_GLEAN_10005674, PSE_GLEAN_10002182, PSE_GLEAN_10004373, PSE_GLEAN_10007937, PSE_GLEAN_10011265, PSE_GLEAN_10005588, PSE_GLEAN_10013233, PSE_GLEAN_10011438, PSE_GLEAN_10017963
6	NADH dehydrogenase (ubiquinone) activity	14 out of 742 genes, 1.9%	17 out of 2295 genes, 0.7%	2.95765e-05		PSE_GLEAN_10004789, PSE_GLEAN_10017923, PSE_GLEAN_10019153, PSE_GLEAN_10007687, PSE_GLEAN_10000487, PSE_GLEAN_10005674, PSE_GLEAN_10002182, PSE_GLEAN_10004373, PSE_GLEAN_10007937, PSE_GLEAN_10011265, PSE_GLEAN_10005588, PSE_GLEAN_10013233, PSE_GLEAN_10011438, PSE_GLEAN_10017963
7	NADH dehydrogenase (quinone) activity	14 out of 742 genes, 1.9%	17 out of 2295 genes, 0.7%	2.95765e-05		PSE_GLEAN_10004789, PSE_GLEAN_10017923, PSE_GLEAN_10019153, PSE_GLEAN_10007687, PSE_GLEAN_10000487, PSE_GLEAN_10005674, PSE_GLEAN_10002182, PSE_GLEAN_10004373, PSE_GLEAN_10007937, PSE_GLEAN_10011265, PSE_GLEAN_10005588, PSE_GLEAN_10013233, PSE_GLEAN_10011438, PSE_GLEAN_10017963
8	coenzyme binding	36 out of 742 genes, 4.9%	66 out of 2295 genes, 2.9%	0.000128393		PSE_GLEAN_10017343, PSE_GLEAN_10016690, PSE_GLEAN_10005169, PSE_GLEAN_10018077, PSE_GLEAN_10006847, PSE_GLEAN_10007564, PSE_GLEAN_10015923, PSE_GLEAN_10018239, PSE_GLEAN_10011461, PSE_GLEAN_10003039, PSE_GLEAN_10000478, PSE_GLEAN_10015978, PSE_GLEAN_10006897, PSE_GLEAN_10017818, PSE_GLEAN_10020244, PSE_GLEAN_10006188, PSE_GLEAN_10014262, PSE_GLEAN_10005208, PSE_GLEAN_10019807, PSE_GLEAN_10007633,…
9	NAD binding	21 out of 742 genes, 2.8%	33 out of 2295 genes, 1.4%	0.000198065		PSE_GLEAN_10018078, PSE_GLEAN_10016690, PSE_GLEAN_10000487, PSE_GLEAN_10004373, PSE_GLEAN_10019942, PSE_GLEAN_10018077, PSE_GLEAN_10005588, PSE_GLEAN_10006847, PSE_GLEAN_10011461, PSE_GLEAN_10003039, PSE_GLEAN_10009623, PSE_GLEAN_10000478, PSE_GLEAN_10006897, PSE_GLEAN_10020244, PSE_GLEAN_10019006, PSE_GLEAN_10006188, PSE_GLEAN_10014262, PSE_GLEAN_10005208, PSE_GLEAN_10007633, PSE_GLEAN_10015394,…
10	oxidoreductase activity, acting on NAD(P)H, quinone or similar compound as acceptor	14 out of 742 genes, 1.9%	19 out of 2295 genes, 0.8%	0.000250521		PSE_GLEAN_10004789, PSE_GLEAN_10017923, PSE_GLEAN_10019153, PSE_GLEAN_10007687, PSE_GLEAN_10000487, PSE_GLEAN_10005674, PSE_GLEAN_10002182, PSE_GLEAN_10004373, PSE_GLEAN_10007937, PSE_GLEAN_10011265, PSE_GLEAN_10005588, PSE_GLEAN_10013233, PSE_GLEAN_10011438, PSE_GLEAN_10017963
11	actin binding	50 out of 742 genes, 6.7%	102 out of 2295 genes, 4.4%	0.000250738		PSE_GLEAN_10018907, PSE_GLEAN_10004659, PSE_GLEAN_10020519, PSE_GLEAN_10007599, PSE_GLEAN_10008221, PSE_GLEAN_10013494, PSE_GLEAN_10020154, PSE_GLEAN_10013168, PSE_GLEAN_10010849, PSE_GLEAN_10005414, PSE_GLEAN_10020521, PSE_GLEAN_10002355, PSE_GLEAN_10010195, PSE_GLEAN_10004550, PSE_GLEAN_10011218, PSE_GLEAN_10014737, PSE_GLEAN_10013310, PSE_GLEAN_10005422, PSE_GLEAN_10019072, PSE_GLEAN_10017600,…
12	oxidoreductase activity, acting on NAD(P)H	20 out of 742 genes, 2.7%	33 out of 2295 genes, 1.4%	0.000713393		PSE_GLEAN_10017923, PSE_GLEAN_10019153, PSE_GLEAN_10016126, PSE_GLEAN_10000487, PSE_GLEAN_10005674, PSE_GLEAN_10004373, PSE_GLEAN_10011265, PSE_GLEAN_10005588, PSE_GLEAN_10011438, PSE_GLEAN_10007564, PSE_GLEAN_10004789, PSE_GLEAN_10007687, PSE_GLEAN_10001654, PSE_GLEAN_10002182, PSE_GLEAN_10017818, PSE_GLEAN_10001098, PSE_GLEAN_10007937, PSE_GLEAN_10013233, PSE_GLEAN_10017963, PSE_GLEAN_10019807
13	oxidoreductase activity, acting on the aldehyde or oxo group of donors	12 out of 742 genes, 1.6%	17 out of 2295 genes, 0.7%	0.00133413		PSE_GLEAN_10002674, PSE_GLEAN_10008327, PSE_GLEAN_10014130, PSE_GLEAN_10017617, PSE_GLEAN_10007539, PSE_GLEAN_10008370, PSE_GLEAN_10006039, PSE_GLEAN_10010920, PSE_GLEAN_10020244, PSE_GLEAN_10019942, PSE_GLEAN_10006188, PSE_GLEAN_10017792
14	cytoskeletal protein binding	74 out of 742 genes, 10.0%	174 out of 2295 genes, 7.6%	0.00214322		PSE_GLEAN_10018907, PSE_GLEAN_10004659, PSE_GLEAN_10020519, PSE_GLEAN_10017094, PSE_GLEAN_10003068, PSE_GLEAN_10009923, PSE_GLEAN_10013494, PSE_GLEAN_10020154, PSE_GLEAN_10013168, PSE_GLEAN_10010849, PSE_GLEAN_10020521, PSE_GLEAN_10004550, PSE_GLEAN_10014737, PSE_GLEAN_10020560, PSE_GLEAN_10015845, PSE_GLEAN_10004583, PSE_GLEAN_10020244, PSE_GLEAN_10008339, PSE_GLEAN_10003170, PSE_GLEAN_10006367,…
15	quinone binding	5 out of 742 genes, 0.7%	5 out of 2295 genes, 0.2%	0.00350054		PSE_GLEAN_10019437, PSE_GLEAN_10013553, PSE_GLEAN_10015881, PSE_GLEAN_10000487, PSE_GLEAN_10005674
16	RNA binding	93 out of 742 genes, 12.5%	232 out of 2295 genes, 10.1%	0.00529705		PSE_GLEAN_10015508, PSE_GLEAN_10017404, PSE_GLEAN_10014097, PSE_GLEAN_10014836, PSE_GLEAN_10016439, PSE_GLEAN_10019151, PSE_GLEAN_10008425, PSE_GLEAN_10003185, PSE_GLEAN_10000951, PSE_GLEAN_10005282, PSE_GLEAN_10008458, PSE_GLEAN_10011354, PSE_GLEAN_10012532, PSE_GLEAN_10001892, PSE_GLEAN_10006362, PSE_GLEAN_10016440, PSE_GLEAN_10001601, PSE_GLEAN_10011819, PSE_GLEAN_10013265, PSE_GLEAN_10016762,…
17	hydrogen ion transmembrane transporter activity	16 out of 742 genes, 2.2%	28 out of 2295 genes, 1.2%	0.00559663		PSE_GLEAN_10006479, PSE_GLEAN_10012453, PSE_GLEAN_10014566, PSE_GLEAN_10018508, PSE_GLEAN_10003710, PSE_GLEAN_10017874, PSE_GLEAN_10020421, PSE_GLEAN_10018805, PSE_GLEAN_10018469, PSE_GLEAN_10012399, PSE_GLEAN_10013195, PSE_GLEAN_10013322, PSE_GLEAN_10011481, PSE_GLEAN_10019807, PSE_GLEAN_10002432, PSE_GLEAN_10006564
18	poly(A) RNA binding	6 out of 742 genes, 0.8%	7 out of 2295 genes, 0.3%	0.00571269		PSE_GLEAN_10018807, PSE_GLEAN_10010760, PSE_GLEAN_10012115, PSE_GLEAN_10004110, PSE_GLEAN_10000951, PSE_GLEAN_10011819
19	voltage-gated anion channel activity	6 out of 742 genes, 0.8%	7 out of 2295 genes, 0.3%	0.00571269		PSE_GLEAN_10003315, PSE_GLEAN_10016674, PSE_GLEAN_10004998, PSE_GLEAN_10009261, PSE_GLEAN_10006812, PSE_GLEAN_10012566
20	acyl-CoA dehydrogenase activity	7 out of 742 genes, 0.9%	9 out of 2295 genes, 0.4%	0.00675531		PSE_GLEAN_10015923, PSE_GLEAN_10016112, PSE_GLEAN_10019777, PSE_GLEAN_10018239, PSE_GLEAN_10005169, PSE_GLEAN_10015978, PSE_GLEAN_10013267
Complete list of GO molecular function terms enriched DEPs in the 12D_D
#	molecular function	Cluster frequency	Protein frequency of use	P-value		Proteins
1	structural molecule activity	114 out of 815 genes, 14.0%	188 out of 2295 genes, 8.2%	2.12136e-13		PSE_GLEAN_10004663, PSE_GLEAN_10004659, PSE_GLEAN_10015508, PSE_GLEAN_10017404, PSE_GLEAN_10018972, PSE_GLEAN_10018535, PSE_GLEAN_10014097, PSE_GLEAN_10004291, PSE_GLEAN_10016439, PSE_GLEAN_10015001, PSE_GLEAN_10020154, PSE_GLEAN_10011820, PSE_GLEAN_10007776, PSE_GLEAN_10019151, PSE_GLEAN_10020130, PSE_GLEAN_10005282, PSE_GLEAN_10006362, PSE_GLEAN_10008479, PSE_GLEAN_10001601, PSE_GLEAN_10002738,…
2	structural constituent of ribosome	50 out of 815 genes, 6.1%	67 out of 2295 genes, 2.9%	4.03083e-11		PSE_GLEAN_10015677, PSE_GLEAN_10015508, PSE_GLEAN_10007132, PSE_GLEAN_10015562, PSE_GLEAN_10014097, PSE_GLEAN_10003375, PSE_GLEAN_10004291, PSE_GLEAN_10007251, PSE_GLEAN_10016439, PSE_GLEAN_10015001, PSE_GLEAN_10006901, PSE_GLEAN_10019151, PSE_GLEAN_10020130, PSE_GLEAN_10005282, PSE_GLEAN_10003789, PSE_GLEAN_10019541, PSE_GLEAN_10001601, PSE_GLEAN_10004310, PSE_GLEAN_10002738, PSE_GLEAN_10012620,…
3	cofactor binding	55 out of 815 genes, 6.7%	96 out of 2295 genes, 4.2%	7.17169e-06		PSE_GLEAN_10017343, PSE_GLEAN_10016690, PSE_GLEAN_10005391, PSE_GLEAN_10014970, PSE_GLEAN_10004150, PSE_GLEAN_10008073, PSE_GLEAN_10019437, PSE_GLEAN_10002043, PSE_GLEAN_10005169, PSE_GLEAN_10010674, PSE_GLEAN_10006847, PSE_GLEAN_10007564, PSE_GLEAN_10009649, PSE_GLEAN_10015923, PSE_GLEAN_10018239, PSE_GLEAN_10011461, PSE_GLEAN_10013553, PSE_GLEAN_10003039, PSE_GLEAN_10003803, PSE_GLEAN_10000478,…
4	oxidoreductase activity	102 out of 815 genes, 12.5%	212 out of 2295 genes, 9.2%	5.12996e-05		PSE_GLEAN_10017557, PSE_GLEAN_10018508, PSE_GLEAN_10019153, PSE_GLEAN_10011082, PSE_GLEAN_10004235, PSE_GLEAN_10002842, PSE_GLEAN_10019437, PSE_GLEAN_10005169, PSE_GLEAN_10004491, PSE_GLEAN_10013322, PSE_GLEAN_10010674, PSE_GLEAN_10005601, PSE_GLEAN_10007564, PSE_GLEAN_10006479, PSE_GLEAN_10020460, PSE_GLEAN_10011414, PSE_GLEAN_10011461, PSE_GLEAN_10008370, PSE_GLEAN_10004898, PSE_GLEAN_10017129,…
5	coenzyme binding	38 out of 815 genes, 4.7%	66 out of 2295 genes, 2.9%	0.000170575		PSE_GLEAN_10017343, PSE_GLEAN_10016690, PSE_GLEAN_10008073, PSE_GLEAN_10005169, PSE_GLEAN_10010674, PSE_GLEAN_10006847, PSE_GLEAN_10007564, PSE_GLEAN_10015923, PSE_GLEAN_10018239, PSE_GLEAN_10011461, PSE_GLEAN_10003039, PSE_GLEAN_10003803, PSE_GLEAN_10000478, PSE_GLEAN_10004898, PSE_GLEAN_10017818, PSE_GLEAN_10020244, PSE_GLEAN_10014262, PSE_GLEAN_10006188, PSE_GLEAN_10005208, PSE_GLEAN_10007633,…
6	RNA binding	108 out of 815 genes, 13.3%	232 out of 2295 genes, 10.1%	0.000171134		PSE_GLEAN_10015508, PSE_GLEAN_10017404, PSE_GLEAN_10014097, PSE_GLEAN_10014836, PSE_GLEAN_10016439, PSE_GLEAN_10013607, PSE_GLEAN_10019151, PSE_GLEAN_10015629, PSE_GLEAN_10003185, PSE_GLEAN_10000951, PSE_GLEAN_10005282, PSE_GLEAN_10008458, PSE_GLEAN_10012532, PSE_GLEAN_10001892, PSE_GLEAN_10006362, PSE_GLEAN_10016440, PSE_GLEAN_10001601, PSE_GLEAN_10011819, PSE_GLEAN_10013265, PSE_GLEAN_10009166,…
7	actin binding	53 out of 815 genes, 6.5%	102 out of 2295 genes, 4.4%	0.000367793		PSE_GLEAN_10018907, PSE_GLEAN_10004659, PSE_GLEAN_10007599, PSE_GLEAN_10020519, PSE_GLEAN_10003314, PSE_GLEAN_10008103, PSE_GLEAN_10020154, PSE_GLEAN_10010849, PSE_GLEAN_10011820, PSE_GLEAN_10002355, PSE_GLEAN_10010195, PSE_GLEAN_10004550, PSE_GLEAN_10009281, PSE_GLEAN_10014737, PSE_GLEAN_10013310, PSE_GLEAN_10005422, PSE_GLEAN_10011407, PSE_GLEAN_10011916, PSE_GLEAN_10019072, PSE_GLEAN_10017600,…
8	cytoskeletal protein binding	80 out of 815 genes, 9.8%	174 out of 2295 genes, 7.6%	0.00199958		PSE_GLEAN_10018907, PSE_GLEAN_10004659, PSE_GLEAN_10020519, PSE_GLEAN_10003068, PSE_GLEAN_10017094, PSE_GLEAN_10009923, PSE_GLEAN_10008103, PSE_GLEAN_10020154, PSE_GLEAN_10010849, PSE_GLEAN_10011820, PSE_GLEAN_10004550, PSE_GLEAN_10014737, PSE_GLEAN_10020560, PSE_GLEAN_10015845, PSE_GLEAN_10011407, PSE_GLEAN_10008339, PSE_GLEAN_10020244, PSE_GLEAN_10004583, PSE_GLEAN_10003170, PSE_GLEAN_10006367,…
9	translation factor activity, nucleic acid binding	29 out of 815 genes, 3.6%	52 out of 2295 genes, 2.3%	0.00201301		PSE_GLEAN_10018775, PSE_GLEAN_10018592, PSE_GLEAN_10017404, PSE_GLEAN_10018983, PSE_GLEAN_10004304, PSE_GLEAN_10009153, PSE_GLEAN_10013385, PSE_GLEAN_10011811, PSE_GLEAN_10013607, PSE_GLEAN_10012376, PSE_GLEAN_10010760, PSE_GLEAN_10015629, PSE_GLEAN_10011544, PSE_GLEAN_10008807, PSE_GLEAN_10013505, PSE_GLEAN_10005525, PSE_GLEAN_10003742, PSE_GLEAN_10007143, PSE_GLEAN_10006362, PSE_GLEAN_10017924,…
10	calcium ion binding	56 out of 815 genes, 6.9%	116 out of 2295 genes, 5.1%	0.00253528		PSE_GLEAN_10012562, PSE_GLEAN_10018972, PSE_GLEAN_10009274, PSE_GLEAN_10003068, PSE_GLEAN_10009080, PSE_GLEAN_10003764, PSE_GLEAN_10002355, PSE_GLEAN_10006710, PSE_GLEAN_10001822, PSE_GLEAN_10004550, PSE_GLEAN_10006351, PSE_GLEAN_10019206, PSE_GLEAN_10009281, PSE_GLEAN_10003563, PSE_GLEAN_10005422, PSE_GLEAN_10016522, PSE_GLEAN_10017129, PSE_GLEAN_10011916, PSE_GLEAN_10019317, PSE_GLEAN_10000722,…
11	NAD binding	20 out of 815 genes, 2.5%	33 out of 2295 genes, 1.4%	0.00269587		PSE_GLEAN_10018078, PSE_GLEAN_10016690, PSE_GLEAN_10000487, PSE_GLEAN_10004373, PSE_GLEAN_10019942, PSE_GLEAN_10005588, PSE_GLEAN_10010674, PSE_GLEAN_10006847, PSE_GLEAN_10011461, PSE_GLEAN_10003039, PSE_GLEAN_10009623, PSE_GLEAN_10000478, PSE_GLEAN_10008185, PSE_GLEAN_10020244, PSE_GLEAN_10019006, PSE_GLEAN_10006188, PSE_GLEAN_10014262, PSE_GLEAN_10005208, PSE_GLEAN_10015394, PSE_GLEAN_10007633
12	extracellular matrix structural constituent	10 out of 815 genes, 1.2%	13 out of 2295 genes, 0.6%	0.00277844		PSE_GLEAN_10007563, PSE_GLEAN_10018972, PSE_GLEAN_10018535, PSE_GLEAN_10008479, PSE_GLEAN_10002402, PSE_GLEAN_10010538, PSE_GLEAN_10016650, PSE_GLEAN_10006604, PSE_GLEAN_10016482, PSE_GLEAN_10004011
13	NADH dehydrogenase activity	12 out of 815 genes, 1.5%	17 out of 2295 genes, 0.7%	0.00335972		PSE_GLEAN_10004789, PSE_GLEAN_10002050, PSE_GLEAN_10017923, PSE_GLEAN_10019153, PSE_GLEAN_10007687, PSE_GLEAN_10000487, PSE_GLEAN_10005674, PSE_GLEAN_10002182, PSE_GLEAN_10004373, PSE_GLEAN_10007937, PSE_GLEAN_10005588, PSE_GLEAN_10017963
14	NADH dehydrogenase (ubiquinone) activity	12 out of 815 genes, 1.5%	17 out of 2295 genes, 0.7%	0.00335972		PSE_GLEAN_10004789, PSE_GLEAN_10002050, PSE_GLEAN_10017923, PSE_GLEAN_10019153, PSE_GLEAN_10007687, PSE_GLEAN_10000487, PSE_GLEAN_10005674, PSE_GLEAN_10002182, PSE_GLEAN_10004373, PSE_GLEAN_10007937, PSE_GLEAN_10005588, PSE_GLEAN_10017963
15	NADH dehydrogenase (quinone) activity	12 out of 815 genes, 1.5%	17 out of 2295 genes, 0.7%	0.00335972		PSE_GLEAN_10004789, PSE_GLEAN_10002050, PSE_GLEAN_10017923, PSE_GLEAN_10019153, PSE_GLEAN_10007687, PSE_GLEAN_10000487, PSE_GLEAN_10005674, PSE_GLEAN_10002182, PSE_GLEAN_10004373, PSE_GLEAN_10007937, PSE_GLEAN_10005588, PSE_GLEAN_10017963
16	cation-transporting ATPase activity	15 out of 815 genes, 1.8%	23 out of 2295 genes, 1.0%	0.0034207		PSE_GLEAN_10012453, PSE_GLEAN_10019206, PSE_GLEAN_10014566, PSE_GLEAN_10018410, PSE_GLEAN_10017874, PSE_GLEAN_10015462, PSE_GLEAN_10014234, PSE_GLEAN_10007457, PSE_GLEAN_10012725, PSE_GLEAN_10020157, PSE_GLEAN_10001996, PSE_GLEAN_10013195, PSE_GLEAN_10011809, PSE_GLEAN_10002432, PSE_GLEAN_10006564
17	organic cyclic compound binding	351 out of 815 genes, 43.1%	904 out of 2295 genes, 39.4%	0.00431366		PSE_GLEAN_10010650, PSE_GLEAN_10014970, PSE_GLEAN_10014097, PSE_GLEAN_10000653, PSE_GLEAN_10018276, PSE_GLEAN_10018969, PSE_GLEAN_10014345, PSE_GLEAN_10016439, PSE_GLEAN_10001647, PSE_GLEAN_10010674, PSE_GLEAN_10018095, PSE_GLEAN_10005408, PSE_GLEAN_10008458, PSE_GLEAN_10005601, PSE_GLEAN_10007564, PSE_GLEAN_10015566, PSE_GLEAN_10016440, PSE_GLEAN_10009114, PSE_GLEAN_10018668, PSE_GLEAN_10011251,…
18	heterocyclic compound binding	349 out of 815 genes, 42.8%	900 out of 2295 genes, 39.2%	0.00498514		PSE_GLEAN_10010650, PSE_GLEAN_10014970, PSE_GLEAN_10014097, PSE_GLEAN_10000653, PSE_GLEAN_10018276, PSE_GLEAN_10018969, PSE_GLEAN_10014345, PSE_GLEAN_10016439, PSE_GLEAN_10001647, PSE_GLEAN_10010674, PSE_GLEAN_10018095, PSE_GLEAN_10005408, PSE_GLEAN_10008458, PSE_GLEAN_10005601, PSE_GLEAN_10007564, PSE_GLEAN_10015566, PSE_GLEAN_10016440, PSE_GLEAN_10009114, PSE_GLEAN_10018668, PSE_GLEAN_10011251,…
19	small molecule binding	251 out of 815 genes, 30.8%	631 out of 2295 genes, 27.5%	0.00507897		PSE_GLEAN_10010650, PSE_GLEAN_10014970, PSE_GLEAN_10012296, PSE_GLEAN_10000653, PSE_GLEAN_10018969, PSE_GLEAN_10009923, PSE_GLEAN_10009112, PSE_GLEAN_10020230, PSE_GLEAN_10002043, PSE_GLEAN_10011035, PSE_GLEAN_10007632, PSE_GLEAN_10010674, PSE_GLEAN_10018095, PSE_GLEAN_10005408, PSE_GLEAN_10005601, PSE_GLEAN_10007564, PSE_GLEAN_10004848, PSE_GLEAN_10015566, PSE_GLEAN_10012532, PSE_GLEAN_10020460,…
20	nucleotide binding	242 out of 815 genes, 29.7%	607 out of 2295 genes, 26.4%	0.00531711		PSE_GLEAN_10010650, PSE_GLEAN_10014970, PSE_GLEAN_10012296, PSE_GLEAN_10000653, PSE_GLEAN_10018969, PSE_GLEAN_10009923, PSE_GLEAN_10009112, PSE_GLEAN_10020230, PSE_GLEAN_10002043, PSE_GLEAN_10011035, PSE_GLEAN_10007632, PSE_GLEAN_10010674, PSE_GLEAN_10018095, PSE_GLEAN_10005408, PSE_GLEAN_10005601, PSE_GLEAN_10007564, PSE_GLEAN_10004848, PSE_GLEAN_10015566, PSE_GLEAN_10012532, PSE_GLEAN_10006362,…
21	hydrogen ion transmembrane transporter activity	17 out of 815 genes, 2.1%	28 out of 2295 genes, 1.2%	0.00547154		PSE_GLEAN_10006479, PSE_GLEAN_10012453, PSE_GLEAN_10014566, PSE_GLEAN_10018410, PSE_GLEAN_10018508, PSE_GLEAN_10003710, PSE_GLEAN_10017874, PSE_GLEAN_10020421, PSE_GLEAN_10018805, PSE_GLEAN_10018469, PSE_GLEAN_10012399, PSE_GLEAN_10012725, PSE_GLEAN_10013195, PSE_GLEAN_10013322, PSE_GLEAN_10011481, PSE_GLEAN_10002432, PSE_GLEAN_10006564
22	quinone binding	5 out of 815 genes, 0.6%	5 out of 2295 genes, 0.2%	0.00560312		PSE_GLEAN_10019437, PSE_GLEAN_10013553, PSE_GLEAN_10015881, PSE_GLEAN_10000487, PSE_GLEAN_10005674
23	nucleoside phosphate binding	242 out of 815 genes, 29.7%	609 out of 2295 genes, 26.5%	0.00652543		PSE_GLEAN_10010650, PSE_GLEAN_10014970, PSE_GLEAN_10012296, PSE_GLEAN_10000653, PSE_GLEAN_10018969, PSE_GLEAN_10009923, PSE_GLEAN_10009112, PSE_GLEAN_10020230, PSE_GLEAN_10002043, PSE_GLEAN_10011035, PSE_GLEAN_10007632, PSE_GLEAN_10010674, PSE_GLEAN_10018095, PSE_GLEAN_10005408, PSE_GLEAN_10005601, PSE_GLEAN_10007564, PSE_GLEAN_10004848, PSE_GLEAN_10015566, PSE_GLEAN_10012532, PSE_GLEAN_10006362,…
24	translation initiation factor activity	19 out of 815 genes, 2.3%	33 out of 2295 genes, 1.4%	0.00753536		PSE_GLEAN_10018775, PSE_GLEAN_10017404, PSE_GLEAN_10018983, PSE_GLEAN_10004304, PSE_GLEAN_10009153, PSE_GLEAN_10013385, PSE_GLEAN_10012376, PSE_GLEAN_10010760, PSE_GLEAN_10011544, PSE_GLEAN_10008807, PSE_GLEAN_10006362, PSE_GLEAN_10016207, PSE_GLEAN_10015177, PSE_GLEAN_10006299, PSE_GLEAN_10019818, PSE_GLEAN_10002792, PSE_GLEAN_10019863, PSE_GLEAN_10006176, PSE_GLEAN_10006722
25	oxidoreductase activity, acting on NAD(P)H	19 out of 815 genes, 2.3%	33 out of 2295 genes, 1.4%	0.00753536		PSE_GLEAN_10017923, PSE_GLEAN_10019153, PSE_GLEAN_10016126, PSE_GLEAN_10008073, PSE_GLEAN_10000487, PSE_GLEAN_10006163, PSE_GLEAN_10005674, PSE_GLEAN_10004373, PSE_GLEAN_10005588, PSE_GLEAN_10007564, PSE_GLEAN_10002050, PSE_GLEAN_10004789, PSE_GLEAN_10007687, PSE_GLEAN_10001654, PSE_GLEAN_10002182, PSE_GLEAN_10017818, PSE_GLEAN_10001098, PSE_GLEAN_10007937, PSE_GLEAN_10017963
26	poly(A) RNA binding	6 out of 815 genes, 0.7%	7 out of 2295 genes, 0.3%	0.00967047		PSE_GLEAN_10018807, PSE_GLEAN_10010760, PSE_GLEAN_10012115, PSE_GLEAN_10000951, PSE_GLEAN_10004110, PSE_GLEAN_10011819
27	alcohol binding	6 out of 815 genes, 0.7%	7 out of 2295 genes, 0.3%	0.00967047		PSE_GLEAN_10007548, PSE_GLEAN_10012281, PSE_GLEAN_10003803, PSE_GLEAN_10015149, PSE_GLEAN_10015267, PSE_GLEAN_10011764
Table D
Complete list of GO cellular component terms enriched DEPs in the 4D_B
#	cellular component	Cluster frequency	Protein frequency of use	P-value		Proteins
1	mitochondrial inner membrane	60 out of 713 genes, 8.4%	97 out of 2285 genes, 4.2%	1.97911e-10		PSE_GLEAN_10018508, PSE_GLEAN_10015763, PSE_GLEAN_10019153, PSE_GLEAN_10014478, PSE_GLEAN_10020421, PSE_GLEAN_10003994, PSE_GLEAN_10019437, PSE_GLEAN_10005169, PSE_GLEAN_10018077, PSE_GLEAN_10006479, PSE_GLEAN_10009649, PSE_GLEAN_10012453, PSE_GLEAN_10006384, PSE_GLEAN_10003039, PSE_GLEAN_10015766, PSE_GLEAN_10007687, PSE_GLEAN_10001654, PSE_GLEAN_10000478, PSE_GLEAN_10017818, PSE_GLEAN_10018805,…
2	organelle inner membrane	60 out of 713 genes, 8.4%	98 out of 2285 genes, 4.3%	3.61445e-10		PSE_GLEAN_10018508, PSE_GLEAN_10015763, PSE_GLEAN_10019153, PSE_GLEAN_10014478, PSE_GLEAN_10020421, PSE_GLEAN_10003994, PSE_GLEAN_10019437, PSE_GLEAN_10005169, PSE_GLEAN_10018077, PSE_GLEAN_10006479, PSE_GLEAN_10009649, PSE_GLEAN_10012453, PSE_GLEAN_10006384, PSE_GLEAN_10003039, PSE_GLEAN_10015766, PSE_GLEAN_10007687, PSE_GLEAN_10001654, PSE_GLEAN_10000478, PSE_GLEAN_10017818, PSE_GLEAN_10018805,…
3	mitochondrion	167 out of 713 genes, 23.4%	370 out of 2285 genes, 16.2%	5.0126e-10		PSE_GLEAN_10010650, PSE_GLEAN_10018508, PSE_GLEAN_10007716, PSE_GLEAN_10020421, PSE_GLEAN_10009176, PSE_GLEAN_10004998, PSE_GLEAN_10011035, PSE_GLEAN_10012724, PSE_GLEAN_10004302, PSE_GLEAN_10005282, PSE_GLEAN_10006710, PSE_GLEAN_10018095, PSE_GLEAN_10012453, PSE_GLEAN_10011461, PSE_GLEAN_10006384, PSE_GLEAN_10016440, PSE_GLEAN_10015766, PSE_GLEAN_10008370, PSE_GLEAN_10009114, PSE_GLEAN_10018668,…
4	cytosolic ribosome	33 out of 713 genes, 4.6%	46 out of 2285 genes, 2.0%	1.35504e-08		PSE_GLEAN_10004033, PSE_GLEAN_10015508, PSE_GLEAN_10007132, PSE_GLEAN_10013563, PSE_GLEAN_10015562, PSE_GLEAN_10014097, PSE_GLEAN_10019750, PSE_GLEAN_10016439, PSE_GLEAN_10012509, PSE_GLEAN_10015001, PSE_GLEAN_10016764, PSE_GLEAN_10019151, PSE_GLEAN_10008425, PSE_GLEAN_10018571, PSE_GLEAN_10005282, PSE_GLEAN_10005804, PSE_GLEAN_10008431, PSE_GLEAN_10003789, PSE_GLEAN_10019541, PSE_GLEAN_10001601,…
5	ribosome	50 out of 713 genes, 7.0%	85 out of 2285 genes, 3.7%	7.65062e-08		PSE_GLEAN_10010047, PSE_GLEAN_10015508, PSE_GLEAN_10015677, PSE_GLEAN_10007132, PSE_GLEAN_10015562, PSE_GLEAN_10014097, PSE_GLEAN_10004291, PSE_GLEAN_10016439, PSE_GLEAN_10015001, PSE_GLEAN_10006901, PSE_GLEAN_10019151, PSE_GLEAN_10008425, PSE_GLEAN_10020130, PSE_GLEAN_10005282, PSE_GLEAN_10003789, PSE_GLEAN_10015040, PSE_GLEAN_10019541, PSE_GLEAN_10001601, PSE_GLEAN_10002738, PSE_GLEAN_10004310,…
6	respiratory chain	22 out of 713 genes, 3.1%	27 out of 2285 genes, 1.2%	8.5519e-08		PSE_GLEAN_10019093, PSE_GLEAN_10004030, PSE_GLEAN_10010216, PSE_GLEAN_10017923, PSE_GLEAN_10019153, PSE_GLEAN_10000487, PSE_GLEAN_10005674, PSE_GLEAN_10013624, PSE_GLEAN_10004373, PSE_GLEAN_10015881, PSE_GLEAN_10005588, PSE_GLEAN_10011438, PSE_GLEAN_10004789, PSE_GLEAN_10007687, PSE_GLEAN_10002182, PSE_GLEAN_10018805, PSE_GLEAN_10018558, PSE_GLEAN_10007937, PSE_GLEAN_10013233, PSE_GLEAN_10011481,…
7	ribosomal subunit	35 out of 713 genes, 4.9%	53 out of 2285 genes, 2.3%	1.38339e-07		PSE_GLEAN_10015508, PSE_GLEAN_10007132, PSE_GLEAN_10015562, PSE_GLEAN_10014097, PSE_GLEAN_10016439, PSE_GLEAN_10015001, PSE_GLEAN_10019151, PSE_GLEAN_10008425, PSE_GLEAN_10005282, PSE_GLEAN_10003789, PSE_GLEAN_10015040, PSE_GLEAN_10019541, PSE_GLEAN_10001601, PSE_GLEAN_10002738, PSE_GLEAN_10012620, PSE_GLEAN_10016164, PSE_GLEAN_10005448, PSE_GLEAN_10007367, PSE_GLEAN_10004033, PSE_GLEAN_10013563,…
8	mitochondrial respiratory chain	20 out of 713 genes, 2.8%	24 out of 2285 genes, 1.1%	1.70632e-07		PSE_GLEAN_10004030, PSE_GLEAN_10010216, PSE_GLEAN_10017923, PSE_GLEAN_10019153, PSE_GLEAN_10000487, PSE_GLEAN_10005674, PSE_GLEAN_10013624, PSE_GLEAN_10004373, PSE_GLEAN_10015881, PSE_GLEAN_10005588, PSE_GLEAN_10011438, PSE_GLEAN_10004789, PSE_GLEAN_10007687, PSE_GLEAN_10018805, PSE_GLEAN_10018558, PSE_GLEAN_10007937, PSE_GLEAN_10011481, PSE_GLEAN_10013233, PSE_GLEAN_10017963, PSE_GLEAN_10019807
9	mitochondrial membrane	65 out of 713 genes, 9.1%	125 out of 2285 genes, 5.5%	5.27823e-07		PSE_GLEAN_10018508, PSE_GLEAN_10019153, PSE_GLEAN_10014478, PSE_GLEAN_10020421, PSE_GLEAN_10003994, PSE_GLEAN_10019437, PSE_GLEAN_10005169, PSE_GLEAN_10004998, PSE_GLEAN_10011035, PSE_GLEAN_10006479, PSE_GLEAN_10009649, PSE_GLEAN_10012453, PSE_GLEAN_10006384, PSE_GLEAN_10015766, PSE_GLEAN_10002182, PSE_GLEAN_10018558, PSE_GLEAN_10007937, PSE_GLEAN_10019807, PSE_GLEAN_10006564, PSE_GLEAN_10019093,…
10	mitochondrial membrane part	28 out of 713 genes, 3.9%	41 out of 2285 genes, 1.8%	9.25823e-07		PSE_GLEAN_10004030, PSE_GLEAN_10012065, PSE_GLEAN_10010216, PSE_GLEAN_10017923, PSE_GLEAN_10019153, PSE_GLEAN_10003710, PSE_GLEAN_10000487, PSE_GLEAN_10005674, PSE_GLEAN_10020421, PSE_GLEAN_10013624, PSE_GLEAN_10019437, PSE_GLEAN_10004373, PSE_GLEAN_10015881, PSE_GLEAN_10005588, PSE_GLEAN_10011438, PSE_GLEAN_10013606, PSE_GLEAN_10012453, PSE_GLEAN_10004789, PSE_GLEAN_10006221, PSE_GLEAN_10007687,…
11	cytoplasmic part	472 out of 713 genes, 66.2%	1346 out of 2285 genes, 58.9%	9.90427e-07		PSE_GLEAN_10010650, PSE_GLEAN_10014970, PSE_GLEAN_10014097, PSE_GLEAN_10003528, PSE_GLEAN_10018969, PSE_GLEAN_10016439, PSE_GLEAN_10009176, PSE_GLEAN_10004998, PSE_GLEAN_10020521, PSE_GLEAN_10018095, PSE_GLEAN_10008458, PSE_GLEAN_10012453, PSE_GLEAN_10005824, PSE_GLEAN_10000762, PSE_GLEAN_10006384, PSE_GLEAN_10016440, PSE_GLEAN_10002738, PSE_GLEAN_10009114, PSE_GLEAN_10018668, PSE_GLEAN_10006897,…
12	mitochondrial part	88 out of 713 genes, 12.3%	186 out of 2285 genes, 8.1%	1.16693e-06		PSE_GLEAN_10010650, PSE_GLEAN_10018508, PSE_GLEAN_10019153, PSE_GLEAN_10014478, PSE_GLEAN_10020421, PSE_GLEAN_10003994, PSE_GLEAN_10019437, PSE_GLEAN_10005169, PSE_GLEAN_10004998, PSE_GLEAN_10011035, PSE_GLEAN_10018095, PSE_GLEAN_10017004, PSE_GLEAN_10006452, PSE_GLEAN_10006479, PSE_GLEAN_10009649, PSE_GLEAN_10012453, PSE_GLEAN_10006384, PSE_GLEAN_10015766, PSE_GLEAN_10008370, PSE_GLEAN_10002182,…
13	cytosolic part	44 out of 713 genes, 6.2%	77 out of 2285 genes, 3.4%	1.48748e-06		PSE_GLEAN_10015508, PSE_GLEAN_10007132, PSE_GLEAN_10015562, PSE_GLEAN_10014097, PSE_GLEAN_10016439, PSE_GLEAN_10008268, PSE_GLEAN_10015001, PSE_GLEAN_10019151, PSE_GLEAN_10008425, PSE_GLEAN_10006330, PSE_GLEAN_10005282, PSE_GLEAN_10004848, PSE_GLEAN_10003789, PSE_GLEAN_10000643, PSE_GLEAN_10019541, PSE_GLEAN_10006728, PSE_GLEAN_10001601, PSE_GLEAN_10002738, PSE_GLEAN_10012620, PSE_GLEAN_10016164,…
14	cytosolic large ribosomal subunit	19 out of 713 genes, 2.7%	25 out of 2285 genes, 1.1%	4.69288e-06		PSE_GLEAN_10004033, PSE_GLEAN_10015508, PSE_GLEAN_10013563, PSE_GLEAN_10015562, PSE_GLEAN_10014097, PSE_GLEAN_10016439, PSE_GLEAN_10012509, PSE_GLEAN_10008425, PSE_GLEAN_10005282, PSE_GLEAN_10003789, PSE_GLEAN_10019541, PSE_GLEAN_10014385, PSE_GLEAN_10002738, PSE_GLEAN_10001601, PSE_GLEAN_10016164, PSE_GLEAN_10007742, PSE_GLEAN_10005448, PSE_GLEAN_10007367, PSE_GLEAN_10010732
15	large ribosomal subunit	20 out of 713 genes, 2.8%	28 out of 2285 genes, 1.2%	1.2653e-05		PSE_GLEAN_10004033, PSE_GLEAN_10015508, PSE_GLEAN_10013563, PSE_GLEAN_10015562, PSE_GLEAN_10014097, PSE_GLEAN_10016439, PSE_GLEAN_10012509, PSE_GLEAN_10008425, PSE_GLEAN_10005282, PSE_GLEAN_10003789, PSE_GLEAN_10020369, PSE_GLEAN_10019541, PSE_GLEAN_10014385, PSE_GLEAN_10002738, PSE_GLEAN_10001601, PSE_GLEAN_10016164, PSE_GLEAN_10007742, PSE_GLEAN_10005448, PSE_GLEAN_10010732, PSE_GLEAN_10007367
16	mitochondrial envelope	66 out of 713 genes, 9.3%	138 out of 2285 genes, 6.0%	1.85756e-05		PSE_GLEAN_10018508, PSE_GLEAN_10019153, PSE_GLEAN_10014478, PSE_GLEAN_10020421, PSE_GLEAN_10003994, PSE_GLEAN_10019437, PSE_GLEAN_10005169, PSE_GLEAN_10004998, PSE_GLEAN_10011035, PSE_GLEAN_10006479, PSE_GLEAN_10009649, PSE_GLEAN_10012453, PSE_GLEAN_10006384, PSE_GLEAN_10015766, PSE_GLEAN_10002182, PSE_GLEAN_10018558, PSE_GLEAN_10007937, PSE_GLEAN_10019807, PSE_GLEAN_10006564, PSE_GLEAN_10019093,…
17	mitochondrial respiratory chain complex I	15 out of 713 genes, 2.1%	19 out of 2285 genes, 0.8%	2.33129e-05		PSE_GLEAN_10004789, PSE_GLEAN_10010216, PSE_GLEAN_10017923, PSE_GLEAN_10019153, PSE_GLEAN_10007687, PSE_GLEAN_10000487, PSE_GLEAN_10005674, PSE_GLEAN_10013624, PSE_GLEAN_10004373, PSE_GLEAN_10018558, PSE_GLEAN_10007937, PSE_GLEAN_10005588, PSE_GLEAN_10013233, PSE_GLEAN_10011438, PSE_GLEAN_10017963
18	NADH dehydrogenase complex	15 out of 713 genes, 2.1%	19 out of 2285 genes, 0.8%	2.33129e-05		PSE_GLEAN_10004789, PSE_GLEAN_10010216, PSE_GLEAN_10017923, PSE_GLEAN_10019153, PSE_GLEAN_10007687, PSE_GLEAN_10000487, PSE_GLEAN_10005674, PSE_GLEAN_10013624, PSE_GLEAN_10004373, PSE_GLEAN_10018558, PSE_GLEAN_10007937, PSE_GLEAN_10005588, PSE_GLEAN_10013233, PSE_GLEAN_10011438, PSE_GLEAN_10017963
19	respiratory chain complex I	15 out of 713 genes, 2.1%	19 out of 2285 genes, 0.8%	2.33129e-05		PSE_GLEAN_10004789, PSE_GLEAN_10010216, PSE_GLEAN_10017923, PSE_GLEAN_10019153, PSE_GLEAN_10007687, PSE_GLEAN_10000487, PSE_GLEAN_10005674, PSE_GLEAN_10013624, PSE_GLEAN_10004373, PSE_GLEAN_10018558, PSE_GLEAN_10007937, PSE_GLEAN_10005588, PSE_GLEAN_10013233, PSE_GLEAN_10011438, PSE_GLEAN_10017963
20	mitochondrial matrix	39 out of 713 genes, 5.5%	76 out of 2285 genes, 3.3%	0.00016234		PSE_GLEAN_10010650, PSE_GLEAN_10015763, PSE_GLEAN_10020394, PSE_GLEAN_10019437, PSE_GLEAN_10005169, PSE_GLEAN_10018077, PSE_GLEAN_10018095, PSE_GLEAN_10006847, PSE_GLEAN_10017004, PSE_GLEAN_10006452, PSE_GLEAN_10009649, PSE_GLEAN_10018239, PSE_GLEAN_10003039, PSE_GLEAN_10015766, PSE_GLEAN_10008370, PSE_GLEAN_10015978, PSE_GLEAN_10000478, PSE_GLEAN_10017904, PSE_GLEAN_10017907, PSE_GLEAN_10006564,…
21	ribonucleoprotein complex	91 out of 713 genes, 12.8%	218 out of 2285 genes, 9.5%	0.000355063		PSE_GLEAN_10010047, PSE_GLEAN_10015508, PSE_GLEAN_10014097, PSE_GLEAN_10012296, PSE_GLEAN_10004291, PSE_GLEAN_10014836, PSE_GLEAN_10016439, PSE_GLEAN_10015001, PSE_GLEAN_10019151, PSE_GLEAN_10008425, PSE_GLEAN_10020130, PSE_GLEAN_10003185, PSE_GLEAN_10000951, PSE_GLEAN_10005282, PSE_GLEAN_10008458, PSE_GLEAN_10011354, PSE_GLEAN_10012532, PSE_GLEAN_10001892, PSE_GLEAN_10001601, PSE_GLEAN_10002738,…
22	cytosolic small ribosomal subunit	14 out of 713 genes, 2.0%	21 out of 2285 genes, 0.9%	0.000835633		PSE_GLEAN_10008431, PSE_GLEAN_10007132, PSE_GLEAN_10012620, PSE_GLEAN_10015694, PSE_GLEAN_10019750, PSE_GLEAN_10015001, PSE_GLEAN_10004877, PSE_GLEAN_10016764, PSE_GLEAN_10003573, PSE_GLEAN_10019151, PSE_GLEAN_10018571, PSE_GLEAN_10005804, PSE_GLEAN_10009518, PSE_GLEAN_10019048
23	Arp2/3 protein complex	6 out of 713 genes, 0.8%	6 out of 2285 genes, 0.3%	0.000909731		PSE_GLEAN_10001284, PSE_GLEAN_10020154, PSE_GLEAN_10015503, PSE_GLEAN_10013168, PSE_GLEAN_10008906, PSE_GLEAN_10002796
24	cytoplasm	559 out of 713 genes, 78.4%	1695 out of 2285 genes, 74.2%	0.00102291		PSE_GLEAN_10010650, PSE_GLEAN_10014970, PSE_GLEAN_10014097, PSE_GLEAN_10018969, PSE_GLEAN_10014345, PSE_GLEAN_10016439, PSE_GLEAN_10009176, PSE_GLEAN_10008801, PSE_GLEAN_10005824, PSE_GLEAN_10009114, PSE_GLEAN_10006897, PSE_GLEAN_10019296, PSE_GLEAN_10006367, PSE_GLEAN_10013520, PSE_GLEAN_10001300, PSE_GLEAN_10014738, PSE_GLEAN_10009625, PSE_GLEAN_10016764, PSE_GLEAN_10005432, PSE_GLEAN_10020331,…
25	mitochondrial nucleoid	10 out of 713 genes, 1.4%	14 out of 2285 genes, 0.6%	0.0022576		PSE_GLEAN_10018078, PSE_GLEAN_10009649, PSE_GLEAN_10003039, PSE_GLEAN_10006221, PSE_GLEAN_10016674, PSE_GLEAN_10011811, PSE_GLEAN_10005169, PSE_GLEAN_10009261, PSE_GLEAN_10018077, PSE_GLEAN_10009088
26	non-membrane-bounded organelle	271 out of 713 genes, 38.0%	772 out of 2285 genes, 33.8%	0.00244168		PSE_GLEAN_10014097, PSE_GLEAN_10003528, PSE_GLEAN_10016439, PSE_GLEAN_10008461, PSE_GLEAN_10020521, PSE_GLEAN_10008458, PSE_GLEAN_10000762, PSE_GLEAN_10016440, PSE_GLEAN_10002738, PSE_GLEAN_10018304, PSE_GLEAN_10006367, PSE_GLEAN_10014714, PSE_GLEAN_10006182, PSE_GLEAN_10013563, PSE_GLEAN_10014738, PSE_GLEAN_10010735, PSE_GLEAN_10004015, PSE_GLEAN_10010292, PSE_GLEAN_10004741, PSE_GLEAN_10005846,…
27	intracellular non-membrane-bounded organelle	271 out of 713 genes, 38.0%	772 out of 2285 genes, 33.8%	0.00244168		PSE_GLEAN_10014097, PSE_GLEAN_10003528, PSE_GLEAN_10016439, PSE_GLEAN_10008461, PSE_GLEAN_10020521, PSE_GLEAN_10008458, PSE_GLEAN_10000762, PSE_GLEAN_10016440, PSE_GLEAN_10002738, PSE_GLEAN_10018304, PSE_GLEAN_10006367, PSE_GLEAN_10014714, PSE_GLEAN_10006182, PSE_GLEAN_10013563, PSE_GLEAN_10014738, PSE_GLEAN_10010735, PSE_GLEAN_10004015, PSE_GLEAN_10010292, PSE_GLEAN_10004741, PSE_GLEAN_10005846,…
28	small ribosomal subunit	15 out of 713 genes, 2.1%	25 out of 2285 genes, 1.1%	0.00261302		PSE_GLEAN_10008431, PSE_GLEAN_10015040, PSE_GLEAN_10007132, PSE_GLEAN_10012620, PSE_GLEAN_10015694, PSE_GLEAN_10019750, PSE_GLEAN_10004877, PSE_GLEAN_10015001, PSE_GLEAN_10016764, PSE_GLEAN_10003573, PSE_GLEAN_10019151, PSE_GLEAN_10018571, PSE_GLEAN_10005804, PSE_GLEAN_10009518, PSE_GLEAN_10019048
29	troponin complex	5 out of 713 genes, 0.7%	5 out of 2285 genes, 0.2%	0.00292964		PSE_GLEAN_10000722, PSE_GLEAN_10019474, PSE_GLEAN_10020303, PSE_GLEAN_10000723, PSE_GLEAN_10009217
30	envelope	79 out of 713 genes, 11.1%	198 out of 2285 genes, 8.7%	0.00414728		PSE_GLEAN_10018508, PSE_GLEAN_10019153, PSE_GLEAN_10006812, PSE_GLEAN_10014478, PSE_GLEAN_10020421, PSE_GLEAN_10001520, PSE_GLEAN_10003994, PSE_GLEAN_10019437, PSE_GLEAN_10005169, PSE_GLEAN_10003764, PSE_GLEAN_10004998, PSE_GLEAN_10011035, PSE_GLEAN_10003185, PSE_GLEAN_10006479, PSE_GLEAN_10009649, PSE_GLEAN_10012453, PSE_GLEAN_10019206, PSE_GLEAN_10006384, PSE_GLEAN_10015766, PSE_GLEAN_10016182,…
31	chaperonin-containing T-complex	6 out of 713 genes, 0.8%	7 out of 2285 genes, 0.3%	0.0046748		PSE_GLEAN_10004848, PSE_GLEAN_10009548, PSE_GLEAN_10008268, PSE_GLEAN_10000643, PSE_GLEAN_10020103, PSE_GLEAN_10008523
32	nucleoid	10 out of 713 genes, 1.4%	15 out of 2285 genes, 0.7%	0.00489412		PSE_GLEAN_10018078, PSE_GLEAN_10009649, PSE_GLEAN_10003039, PSE_GLEAN_10006221, PSE_GLEAN_10016674, PSE_GLEAN_10011811, PSE_GLEAN_10005169, PSE_GLEAN_10009261, PSE_GLEAN_10018077, PSE_GLEAN_10009088
33	organelle envelope	78 out of 713 genes, 10.9%	197 out of 2285 genes, 8.6%	0.00556174		PSE_GLEAN_10018508, PSE_GLEAN_10019153, PSE_GLEAN_10006812, PSE_GLEAN_10014478, PSE_GLEAN_10020421, PSE_GLEAN_10001520, PSE_GLEAN_10003994, PSE_GLEAN_10019437, PSE_GLEAN_10005169, PSE_GLEAN_10004998, PSE_GLEAN_10011035, PSE_GLEAN_10003185, PSE_GLEAN_10006479, PSE_GLEAN_10009649, PSE_GLEAN_10012453, PSE_GLEAN_10019206, PSE_GLEAN_10006384, PSE_GLEAN_10015766, PSE_GLEAN_10016182, PSE_GLEAN_10002182,…
34	macromolecular complex	304 out of 713 genes, 42.6%	888 out of 2285 genes, 38.9%	0.00732222		PSE_GLEAN_10014097, PSE_GLEAN_10016439, PSE_GLEAN_10004998, PSE_GLEAN_10014059, PSE_GLEAN_10020521, PSE_GLEAN_10008458, PSE_GLEAN_10012453, PSE_GLEAN_10016440, PSE_GLEAN_10002738, PSE_GLEAN_10018304, PSE_GLEAN_10014293, PSE_GLEAN_10006182, PSE_GLEAN_10004030, PSE_GLEAN_10013563, PSE_GLEAN_10018983, PSE_GLEAN_10014738, PSE_GLEAN_10004015, PSE_GLEAN_10010292, PSE_GLEAN_10004741, PSE_GLEAN_10005846,…
35	intracellular organelle part	394 out of 713 genes, 55.3%	1175 out of 2285 genes, 51.4%	0.00759269		PSE_GLEAN_10010650, PSE_GLEAN_10014097, PSE_GLEAN_10000653, PSE_GLEAN_10003528, PSE_GLEAN_10014345, PSE_GLEAN_10016439, PSE_GLEAN_10004998, PSE_GLEAN_10020521, PSE_GLEAN_10018095, PSE_GLEAN_10008458, PSE_GLEAN_10012453, PSE_GLEAN_10000762, PSE_GLEAN_10006384, PSE_GLEAN_10002738, PSE_GLEAN_10017129, PSE_GLEAN_10014293, PSE_GLEAN_10006367, PSE_GLEAN_10004030, PSE_GLEAN_10001300, PSE_GLEAN_10013563,…
36	sarcomere	29 out of 713 genes, 4.1%	63 out of 2285 genes, 2.8%	0.00871151		PSE_GLEAN_10004607, PSE_GLEAN_10003068, PSE_GLEAN_10004741, PSE_GLEAN_10013494, PSE_GLEAN_10016613, PSE_GLEAN_10011809, PSE_GLEAN_10007029, PSE_GLEAN_10002355, PSE_GLEAN_10006710, PSE_GLEAN_10011705, PSE_GLEAN_10000723, PSE_GLEAN_10009217, PSE_GLEAN_10019217, PSE_GLEAN_10018760, PSE_GLEAN_10017212, PSE_GLEAN_10004550, PSE_GLEAN_10005619, PSE_GLEAN_10001130, PSE_GLEAN_10010722, PSE_GLEAN_10019206,…
37	cortical actin cytoskeleton	10 out of 713 genes, 1.4%	16 out of 2285 genes, 0.7%	0.00944414		PSE_GLEAN_10004550, PSE_GLEAN_10004607, PSE_GLEAN_10015503, PSE_GLEAN_10004440, PSE_GLEAN_10010735, PSE_GLEAN_10010858, PSE_GLEAN_10001284, PSE_GLEAN_10005414, PSE_GLEAN_10014290, PSE_GLEAN_10011818
38	actin cytoskeleton	55 out of 713 genes, 7.7%	135 out of 2285 genes, 5.9%	0.0099144		PSE_GLEAN_10004659, PSE_GLEAN_10020519, PSE_GLEAN_10010858, PSE_GLEAN_10013494, PSE_GLEAN_10020154, PSE_GLEAN_10013168, PSE_GLEAN_10010849, PSE_GLEAN_10005414, PSE_GLEAN_10020521, PSE_GLEAN_10002355, PSE_GLEAN_10004550, PSE_GLEAN_10011883, PSE_GLEAN_10011218, PSE_GLEAN_10019265, PSE_GLEAN_10014737, PSE_GLEAN_10011495, PSE_GLEAN_10005422, PSE_GLEAN_10008339, PSE_GLEAN_10009249, PSE_GLEAN_10000820,…
Complete list of GO cellular component terms enriched DEPs in the 12D_D
#	cellular component	Cluster frequency	Protein frequency of use	P-value		Proteins
1	cytosolic ribosome	38 out of 800 genes, 4.8%	46 out of 2285 genes, 2.0%	2.81037e-11		PSE_GLEAN_10015508, PSE_GLEAN_10007132, PSE_GLEAN_10015562, PSE_GLEAN_10014097, PSE_GLEAN_10003375, PSE_GLEAN_10007251, PSE_GLEAN_10016439, PSE_GLEAN_10015001, PSE_GLEAN_10019151, PSE_GLEAN_10005282, PSE_GLEAN_10003789, PSE_GLEAN_10019541, PSE_GLEAN_10001601, PSE_GLEAN_10002738, PSE_GLEAN_10012620, PSE_GLEAN_10016164, PSE_GLEAN_10005448, PSE_GLEAN_10007367, PSE_GLEAN_10004033, PSE_GLEAN_10014296,…
2	ribosome	58 out of 800 genes, 7.2%	85 out of 2285 genes, 3.7%	2.1342e-10		PSE_GLEAN_10010047, PSE_GLEAN_10015677, PSE_GLEAN_10015508, PSE_GLEAN_10007132, PSE_GLEAN_10015562, PSE_GLEAN_10014097, PSE_GLEAN_10003375, PSE_GLEAN_10004291, PSE_GLEAN_10007251, PSE_GLEAN_10016439, PSE_GLEAN_10015001, PSE_GLEAN_10006901, PSE_GLEAN_10019151, PSE_GLEAN_10020130, PSE_GLEAN_10005282, PSE_GLEAN_10003789, PSE_GLEAN_10015115, PSE_GLEAN_10015040, PSE_GLEAN_10004974, PSE_GLEAN_10019541,…
3	ribosomal subunit	40 out of 800 genes, 5.0%	53 out of 2285 genes, 2.3%	1.40136e-09		PSE_GLEAN_10015508, PSE_GLEAN_10007132, PSE_GLEAN_10015562, PSE_GLEAN_10014097, PSE_GLEAN_10003375, PSE_GLEAN_10007251, PSE_GLEAN_10016439, PSE_GLEAN_10015001, PSE_GLEAN_10019151, PSE_GLEAN_10005282, PSE_GLEAN_10003789, PSE_GLEAN_10015040, PSE_GLEAN_10019541, PSE_GLEAN_10001601, PSE_GLEAN_10002738, PSE_GLEAN_10012620, PSE_GLEAN_10016164, PSE_GLEAN_10005448, PSE_GLEAN_10007367, PSE_GLEAN_10004033,…
4	mitochondrial inner membrane	60 out of 800 genes, 7.5%	97 out of 2285 genes, 4.2%	3.34623e-08		PSE_GLEAN_10018508, PSE_GLEAN_10019153, PSE_GLEAN_10008073, PSE_GLEAN_10014478, PSE_GLEAN_10020421, PSE_GLEAN_10003994, PSE_GLEAN_10019437, PSE_GLEAN_10005169, PSE_GLEAN_10011344, PSE_GLEAN_10009649, PSE_GLEAN_10006479, PSE_GLEAN_10012453, PSE_GLEAN_10002050, PSE_GLEAN_10006384, PSE_GLEAN_10003039, PSE_GLEAN_10003803, PSE_GLEAN_10015766, PSE_GLEAN_10007687, PSE_GLEAN_10001654, PSE_GLEAN_10000478,…
5	organelle inner membrane	60 out of 800 genes, 7.5%	98 out of 2285 genes, 4.3%	5.78002e-08		PSE_GLEAN_10018508, PSE_GLEAN_10019153, PSE_GLEAN_10008073, PSE_GLEAN_10014478, PSE_GLEAN_10020421, PSE_GLEAN_10003994, PSE_GLEAN_10019437, PSE_GLEAN_10005169, PSE_GLEAN_10011344, PSE_GLEAN_10009649, PSE_GLEAN_10006479, PSE_GLEAN_10012453, PSE_GLEAN_10002050, PSE_GLEAN_10006384, PSE_GLEAN_10003039, PSE_GLEAN_10003803, PSE_GLEAN_10015766, PSE_GLEAN_10007687, PSE_GLEAN_10001654, PSE_GLEAN_10000478,…
6	cytosolic large ribosomal subunit	21 out of 800 genes, 2.6%	25 out of 2285 genes, 1.1%	5.815e-07		PSE_GLEAN_10004033, PSE_GLEAN_10015508, PSE_GLEAN_10015562, PSE_GLEAN_10014097, PSE_GLEAN_10013563, PSE_GLEAN_10003375, PSE_GLEAN_10007251, PSE_GLEAN_10016439, PSE_GLEAN_10005282, PSE_GLEAN_10003789, PSE_GLEAN_10019541, PSE_GLEAN_10014385, PSE_GLEAN_10002738, PSE_GLEAN_10001601, PSE_GLEAN_10005556, PSE_GLEAN_10006307, PSE_GLEAN_10016164, PSE_GLEAN_10007742, PSE_GLEAN_10005448, PSE_GLEAN_10010732,…
7	cytoplasmic part	525 out of 800 genes, 65.6%	1346 out of 2285 genes, 58.9%	9.20695e-07		PSE_GLEAN_10004663, PSE_GLEAN_10010650, PSE_GLEAN_10014970, PSE_GLEAN_10018535, PSE_GLEAN_10014097, PSE_GLEAN_10018969, PSE_GLEAN_10016439, PSE_GLEAN_10011344, PSE_GLEAN_10005824, PSE_GLEAN_10009114, PSE_GLEAN_10011251, PSE_GLEAN_10007843, PSE_GLEAN_10013520, PSE_GLEAN_10014738, PSE_GLEAN_10008081, PSE_GLEAN_10000299, PSE_GLEAN_10016764, PSE_GLEAN_10005432, PSE_GLEAN_10001852, PSE_GLEAN_10004789,…
8	ribonucleoprotein complex	109 out of 800 genes, 13.6%	218 out of 2285 genes, 9.5%	1.24578e-06		PSE_GLEAN_10010047, PSE_GLEAN_10015508, PSE_GLEAN_10014097, PSE_GLEAN_10012296, PSE_GLEAN_10004291, PSE_GLEAN_10014836, PSE_GLEAN_10016439, PSE_GLEAN_10015001, PSE_GLEAN_10013607, PSE_GLEAN_10018284, PSE_GLEAN_10019151, PSE_GLEAN_10020130, PSE_GLEAN_10003185, PSE_GLEAN_10000951, PSE_GLEAN_10005282, PSE_GLEAN_10008458, PSE_GLEAN_10012532, PSE_GLEAN_10001892, PSE_GLEAN_10001601, PSE_GLEAN_10002738,…
9	cytosolic part	47 out of 800 genes, 5.9%	77 out of 2285 genes, 3.4%	1.94438e-06		PSE_GLEAN_10015508, PSE_GLEAN_10007132, PSE_GLEAN_10015562, PSE_GLEAN_10014097, PSE_GLEAN_10003375, PSE_GLEAN_10007251, PSE_GLEAN_10016439, PSE_GLEAN_10015001, PSE_GLEAN_10019151, PSE_GLEAN_10006330, PSE_GLEAN_10005282, PSE_GLEAN_10003789, PSE_GLEAN_10004848, PSE_GLEAN_10000643, PSE_GLEAN_10019541, PSE_GLEAN_10001601, PSE_GLEAN_10007237, PSE_GLEAN_10002738, PSE_GLEAN_10012620, PSE_GLEAN_10016164,…
10	mitochondrion	169 out of 800 genes, 21.1%	370 out of 2285 genes, 16.2%	2.39216e-06		PSE_GLEAN_10010650, PSE_GLEAN_10018508, PSE_GLEAN_10007716, PSE_GLEAN_10020421, PSE_GLEAN_10009112, PSE_GLEAN_10002043, PSE_GLEAN_10011035, PSE_GLEAN_10004302, PSE_GLEAN_10011344, PSE_GLEAN_10010674, PSE_GLEAN_10018095, PSE_GLEAN_10005282, PSE_GLEAN_10006710, PSE_GLEAN_10012453, PSE_GLEAN_10011461, PSE_GLEAN_10006384, PSE_GLEAN_10016440, PSE_GLEAN_10015766, PSE_GLEAN_10008370, PSE_GLEAN_10009114,…
11	large ribosomal subunit	22 out of 800 genes, 2.8%	28 out of 2285 genes, 1.2%	2.68391e-06		PSE_GLEAN_10004033, PSE_GLEAN_10015508, PSE_GLEAN_10015562, PSE_GLEAN_10014097, PSE_GLEAN_10013563, PSE_GLEAN_10003375, PSE_GLEAN_10007251, PSE_GLEAN_10016439, PSE_GLEAN_10005282, PSE_GLEAN_10003789, PSE_GLEAN_10020369, PSE_GLEAN_10019541, PSE_GLEAN_10001601, PSE_GLEAN_10014385, PSE_GLEAN_10002738, PSE_GLEAN_10005556, PSE_GLEAN_10006307, PSE_GLEAN_10016164, PSE_GLEAN_10007742, PSE_GLEAN_10005448,…
12	macromolecular complex	359 out of 800 genes, 44.9%	888 out of 2285 genes, 38.9%	9.77342e-06		PSE_GLEAN_10004663, PSE_GLEAN_10014097, PSE_GLEAN_10016439, PSE_GLEAN_10014059, PSE_GLEAN_10006279, PSE_GLEAN_10008458, PSE_GLEAN_10015566, PSE_GLEAN_10012453, PSE_GLEAN_10016440, PSE_GLEAN_10002738, PSE_GLEAN_10011251, PSE_GLEAN_10009166, PSE_GLEAN_10018304, PSE_GLEAN_10014293, PSE_GLEAN_10004030, PSE_GLEAN_10006182, PSE_GLEAN_10018983, PSE_GLEAN_10013563, PSE_GLEAN_10014738, PSE_GLEAN_10008081,…
13	cytosolic small ribosomal subunit	17 out of 800 genes, 2.1%	21 out of 2285 genes, 0.9%	1.97707e-05		PSE_GLEAN_10008431, PSE_GLEAN_10014296, PSE_GLEAN_10007132, PSE_GLEAN_10012620, PSE_GLEAN_10019750, PSE_GLEAN_10015694, PSE_GLEAN_10004877, PSE_GLEAN_10015001, PSE_GLEAN_10016764, PSE_GLEAN_10014360, PSE_GLEAN_10003573, PSE_GLEAN_10019151, PSE_GLEAN_10009518, PSE_GLEAN_10005804, PSE_GLEAN_10019048, PSE_GLEAN_10018571, PSE_GLEAN_10006165
14	mitochondrial part	91 out of 800 genes, 11.4%	186 out of 2285 genes, 8.1%	3.24654e-05		PSE_GLEAN_10010650, PSE_GLEAN_10018508, PSE_GLEAN_10019153, PSE_GLEAN_10014478, PSE_GLEAN_10020421, PSE_GLEAN_10003994, PSE_GLEAN_10019437, PSE_GLEAN_10005169, PSE_GLEAN_10011035, PSE_GLEAN_10011344, PSE_GLEAN_10010674, PSE_GLEAN_10018095, PSE_GLEAN_10017004, PSE_GLEAN_10006452, PSE_GLEAN_10009649, PSE_GLEAN_10006479, PSE_GLEAN_10012453, PSE_GLEAN_10006384, PSE_GLEAN_10015766, PSE_GLEAN_10008370,…
15	respiratory chain	20 out of 800 genes, 2.5%	27 out of 2285 genes, 1.2%	3.62998e-05		PSE_GLEAN_10019093, PSE_GLEAN_10004030, PSE_GLEAN_10010216, PSE_GLEAN_10017923, PSE_GLEAN_10019153, PSE_GLEAN_10000487, PSE_GLEAN_10005674, PSE_GLEAN_10013624, PSE_GLEAN_10004373, PSE_GLEAN_10015881, PSE_GLEAN_10005588, PSE_GLEAN_10002050, PSE_GLEAN_10004789, PSE_GLEAN_10007687, PSE_GLEAN_10002182, PSE_GLEAN_10018805, PSE_GLEAN_10018558, PSE_GLEAN_10007937, PSE_GLEAN_10011481, PSE_GLEAN_10017963
16	mitochondrial respiratory chain	18 out of 800 genes, 2.2%	24 out of 2285 genes, 1.1%	6.95521e-05		PSE_GLEAN_10004030, PSE_GLEAN_10010216, PSE_GLEAN_10017923, PSE_GLEAN_10019153, PSE_GLEAN_10000487, PSE_GLEAN_10005674, PSE_GLEAN_10013624, PSE_GLEAN_10004373, PSE_GLEAN_10015881, PSE_GLEAN_10005588, PSE_GLEAN_10002050, PSE_GLEAN_10004789, PSE_GLEAN_10007687, PSE_GLEAN_10018805, PSE_GLEAN_10018558, PSE_GLEAN_10007937, PSE_GLEAN_10011481, PSE_GLEAN_10017963
17	intracellular organelle part	455 out of 800 genes, 56.9%	1175 out of 2285 genes, 51.4%	7.58999e-05		PSE_GLEAN_10004663, PSE_GLEAN_10010650, PSE_GLEAN_10018535, PSE_GLEAN_10014097, PSE_GLEAN_10000653, PSE_GLEAN_10003528, PSE_GLEAN_10014345, PSE_GLEAN_10016439, PSE_GLEAN_10011344, PSE_GLEAN_10010674, PSE_GLEAN_10018095, PSE_GLEAN_10008458, PSE_GLEAN_10015566, PSE_GLEAN_10012453, PSE_GLEAN_10006384, PSE_GLEAN_10004300, PSE_GLEAN_10000762, PSE_GLEAN_10002738, PSE_GLEAN_10011251, PSE_GLEAN_10017129,…
18	organelle part	468 out of 800 genes, 58.5%	1214 out of 2285 genes, 53.1%	9.26229e-05		PSE_GLEAN_10004663, PSE_GLEAN_10010650, PSE_GLEAN_10018535, PSE_GLEAN_10014097, PSE_GLEAN_10000653, PSE_GLEAN_10003528, PSE_GLEAN_10014345, PSE_GLEAN_10016439, PSE_GLEAN_10011344, PSE_GLEAN_10010674, PSE_GLEAN_10018095, PSE_GLEAN_10008458, PSE_GLEAN_10015566, PSE_GLEAN_10012453, PSE_GLEAN_10006384, PSE_GLEAN_10004300, PSE_GLEAN_10000762, PSE_GLEAN_10002738, PSE_GLEAN_10011251, PSE_GLEAN_10017129,…
19	mitochondrial membrane	64 out of 800 genes, 8.0%	125 out of 2285 genes, 5.5%	9.73332e-05		PSE_GLEAN_10018508, PSE_GLEAN_10010694, PSE_GLEAN_10019153, PSE_GLEAN_10008073, PSE_GLEAN_10014478, PSE_GLEAN_10020421, PSE_GLEAN_10003994, PSE_GLEAN_10019437, PSE_GLEAN_10005169, PSE_GLEAN_10011035, PSE_GLEAN_10011344, PSE_GLEAN_10009649, PSE_GLEAN_10006479, PSE_GLEAN_10012453, PSE_GLEAN_10002050, PSE_GLEAN_10006384, PSE_GLEAN_10003039, PSE_GLEAN_10003803, PSE_GLEAN_10015766, PSE_GLEAN_10007687,…
20	small ribosomal subunit	18 out of 800 genes, 2.2%	25 out of 2285 genes, 1.1%	0.000167763		PSE_GLEAN_10014296, PSE_GLEAN_10007132, PSE_GLEAN_10019750, PSE_GLEAN_10015001, PSE_GLEAN_10016764, PSE_GLEAN_10014360, PSE_GLEAN_10019151, PSE_GLEAN_10005804, PSE_GLEAN_10018571, PSE_GLEAN_10006165, PSE_GLEAN_10008431, PSE_GLEAN_10015040, PSE_GLEAN_10012620, PSE_GLEAN_10015694, PSE_GLEAN_10004877, PSE_GLEAN_10003573, PSE_GLEAN_10019048, PSE_GLEAN_10009518
21	mitochondrial membrane part	26 out of 800 genes, 3.2%	41 out of 2285 genes, 1.8%	0.000171948		PSE_GLEAN_10004030, PSE_GLEAN_10012065, PSE_GLEAN_10010216, PSE_GLEAN_10017923, PSE_GLEAN_10019153, PSE_GLEAN_10003710, PSE_GLEAN_10000487, PSE_GLEAN_10003489, PSE_GLEAN_10005674, PSE_GLEAN_10020421, PSE_GLEAN_10013624, PSE_GLEAN_10019437, PSE_GLEAN_10004373, PSE_GLEAN_10015881, PSE_GLEAN_10005588, PSE_GLEAN_10012453, PSE_GLEAN_10002050, PSE_GLEAN_10004789, PSE_GLEAN_10006221, PSE_GLEAN_10007687,…
22	non-membrane-bounded organelle	308 out of 800 genes, 38.5%	772 out of 2285 genes, 33.8%	0.000294043		PSE_GLEAN_10014097, PSE_GLEAN_10003528, PSE_GLEAN_10016439, PSE_GLEAN_10006279, PSE_GLEAN_10008458, PSE_GLEAN_10015566, PSE_GLEAN_10004300, PSE_GLEAN_10000762, PSE_GLEAN_10016440, PSE_GLEAN_10002738, PSE_GLEAN_10011407, PSE_GLEAN_10011251, PSE_GLEAN_10009166, PSE_GLEAN_10006874, PSE_GLEAN_10018304, PSE_GLEAN_10006367, PSE_GLEAN_10007843, PSE_GLEAN_10006182, PSE_GLEAN_10013563, PSE_GLEAN_10014738,…
23	intracellular non-membrane-bounded organelle	308 out of 800 genes, 38.5%	772 out of 2285 genes, 33.8%	0.000294043		PSE_GLEAN_10014097, PSE_GLEAN_10003528, PSE_GLEAN_10016439, PSE_GLEAN_10006279, PSE_GLEAN_10008458, PSE_GLEAN_10015566, PSE_GLEAN_10004300, PSE_GLEAN_10000762, PSE_GLEAN_10016440, PSE_GLEAN_10002738, PSE_GLEAN_10011407, PSE_GLEAN_10011251, PSE_GLEAN_10009166, PSE_GLEAN_10006874, PSE_GLEAN_10018304, PSE_GLEAN_10006367, PSE_GLEAN_10007843, PSE_GLEAN_10006182, PSE_GLEAN_10013563, PSE_GLEAN_10014738,…
24	cytoplasm	627 out of 800 genes, 78.4%	1695 out of 2285 genes, 74.2%	0.000416637		PSE_GLEAN_10004663, PSE_GLEAN_10010650, PSE_GLEAN_10014970, PSE_GLEAN_10018535, PSE_GLEAN_10014097, PSE_GLEAN_10018969, PSE_GLEAN_10014345, PSE_GLEAN_10016439, PSE_GLEAN_10008801, PSE_GLEAN_10011344, PSE_GLEAN_10005824, PSE_GLEAN_10009114, PSE_GLEAN_10011251, PSE_GLEAN_10019296, PSE_GLEAN_10006874, PSE_GLEAN_10006367, PSE_GLEAN_10007843, PSE_GLEAN_10013520, PSE_GLEAN_10014738, PSE_GLEAN_10008081,…
25	mitochondrial envelope	67 out of 800 genes, 8.4%	138 out of 2285 genes, 6.0%	0.000506529		PSE_GLEAN_10018508, PSE_GLEAN_10019153, PSE_GLEAN_10014478, PSE_GLEAN_10020421, PSE_GLEAN_10003994, PSE_GLEAN_10019437, PSE_GLEAN_10005169, PSE_GLEAN_10011035, PSE_GLEAN_10011344, PSE_GLEAN_10009649, PSE_GLEAN_10006479, PSE_GLEAN_10012453, PSE_GLEAN_10006384, PSE_GLEAN_10015766, PSE_GLEAN_10004898, PSE_GLEAN_10002182, PSE_GLEAN_10018558, PSE_GLEAN_10000533, PSE_GLEAN_10007937, PSE_GLEAN_10007530,…
26	mitochondrial respiratory chain complex I	14 out of 800 genes, 1.8%	19 out of 2285 genes, 0.8%	0.000643693		PSE_GLEAN_10004789, PSE_GLEAN_10002050, PSE_GLEAN_10010216, PSE_GLEAN_10017923, PSE_GLEAN_10019153, PSE_GLEAN_10007687, PSE_GLEAN_10000487, PSE_GLEAN_10005674, PSE_GLEAN_10013624, PSE_GLEAN_10004373, PSE_GLEAN_10018558, PSE_GLEAN_10007937, PSE_GLEAN_10005588, PSE_GLEAN_10017963
27	NADH dehydrogenase complex	14 out of 800 genes, 1.8%	19 out of 2285 genes, 0.8%	0.000643693		PSE_GLEAN_10004789, PSE_GLEAN_10002050, PSE_GLEAN_10010216, PSE_GLEAN_10017923, PSE_GLEAN_10019153, PSE_GLEAN_10007687, PSE_GLEAN_10000487, PSE_GLEAN_10005674, PSE_GLEAN_10013624, PSE_GLEAN_10004373, PSE_GLEAN_10018558, PSE_GLEAN_10007937, PSE_GLEAN_10005588, PSE_GLEAN_10017963
28	respiratory chain complex I	14 out of 800 genes, 1.8%	19 out of 2285 genes, 0.8%	0.000643693		PSE_GLEAN_10004789, PSE_GLEAN_10002050, PSE_GLEAN_10010216, PSE_GLEAN_10017923, PSE_GLEAN_10019153, PSE_GLEAN_10007687, PSE_GLEAN_10000487, PSE_GLEAN_10005674, PSE_GLEAN_10013624, PSE_GLEAN_10004373, PSE_GLEAN_10018558, PSE_GLEAN_10007937, PSE_GLEAN_10005588, PSE_GLEAN_10017963
29	Golgi-associated vesicle membrane	10 out of 800 genes, 1.2%	12 out of 2285 genes, 0.5%	0.000825707		PSE_GLEAN_10004663, PSE_GLEAN_10018186, PSE_GLEAN_10007442, PSE_GLEAN_10006236, PSE_GLEAN_10007705, PSE_GLEAN_10017421, PSE_GLEAN_10020212, PSE_GLEAN_10016129, PSE_GLEAN_10004046, PSE_GLEAN_10014493
30	COPI-coated vesicle	6 out of 800 genes, 0.8%	6 out of 2285 genes, 0.3%	0.00181934		PSE_GLEAN_10004663, PSE_GLEAN_10018186, PSE_GLEAN_10006236, PSE_GLEAN_10007705, PSE_GLEAN_10020212, PSE_GLEAN_10014493
31	COPI-coated vesicle membrane	6 out of 800 genes, 0.8%	6 out of 2285 genes, 0.3%	0.00181934		PSE_GLEAN_10004663, PSE_GLEAN_10018186, PSE_GLEAN_10006236, PSE_GLEAN_10007705, PSE_GLEAN_10020212, PSE_GLEAN_10014493
32	mitochondrial matrix	39 out of 800 genes, 4.9%	76 out of 2285 genes, 3.3%	0.00219194		PSE_GLEAN_10010650, PSE_GLEAN_10020394, PSE_GLEAN_10019437, PSE_GLEAN_10005169, PSE_GLEAN_10010674, PSE_GLEAN_10018095, PSE_GLEAN_10006847, PSE_GLEAN_10017004, PSE_GLEAN_10006452, PSE_GLEAN_10009649, PSE_GLEAN_10018239, PSE_GLEAN_10003039, PSE_GLEAN_10003803, PSE_GLEAN_10015766, PSE_GLEAN_10008370, PSE_GLEAN_10000478, PSE_GLEAN_10017904, PSE_GLEAN_10017907, PSE_GLEAN_10006564, PSE_GLEAN_10018078,…
33	melanosome	20 out of 800 genes, 2.5%	33 out of 2285 genes, 1.4%	0.00221499		PSE_GLEAN_10015692, PSE_GLEAN_10013641, PSE_GLEAN_10009923, PSE_GLEAN_10018541, PSE_GLEAN_10011917, PSE_GLEAN_10016129, PSE_GLEAN_10005057, PSE_GLEAN_10000643, PSE_GLEAN_10004300, PSE_GLEAN_10012336, PSE_GLEAN_10017421, PSE_GLEAN_10017874, PSE_GLEAN_10010880, PSE_GLEAN_10011251, PSE_GLEAN_10001926, PSE_GLEAN_10011250, PSE_GLEAN_10020476, PSE_GLEAN_10013464, PSE_GLEAN_10011369, PSE_GLEAN_10002881
34	pigment granule	20 out of 800 genes, 2.5%	33 out of 2285 genes, 1.4%	0.00221499		PSE_GLEAN_10015692, PSE_GLEAN_10013641, PSE_GLEAN_10009923, PSE_GLEAN_10018541, PSE_GLEAN_10011917, PSE_GLEAN_10016129, PSE_GLEAN_10005057, PSE_GLEAN_10000643, PSE_GLEAN_10004300, PSE_GLEAN_10012336, PSE_GLEAN_10017421, PSE_GLEAN_10017874, PSE_GLEAN_10010880, PSE_GLEAN_10011251, PSE_GLEAN_10001926, PSE_GLEAN_10011250, PSE_GLEAN_10020476, PSE_GLEAN_10013464, PSE_GLEAN_10011369, PSE_GLEAN_10002881
35	coated vesicle membrane	17 out of 800 genes, 2.1%	27 out of 2285 genes, 1.2%	0.00267715		PSE_GLEAN_10004663, PSE_GLEAN_10006236, PSE_GLEAN_10010141, PSE_GLEAN_10006621, PSE_GLEAN_10016129, PSE_GLEAN_10012345, PSE_GLEAN_10014493, PSE_GLEAN_10018186, PSE_GLEAN_10007442, PSE_GLEAN_10017421, PSE_GLEAN_10007705, PSE_GLEAN_10002386, PSE_GLEAN_10020212, PSE_GLEAN_10005229, PSE_GLEAN_10011251, PSE_GLEAN_10011250, PSE_GLEAN_10004046
36	nucleoid	11 out of 800 genes, 1.4%	15 out of 2285 genes, 0.7%	0.00275744		PSE_GLEAN_10009649, PSE_GLEAN_10018078, PSE_GLEAN_10015566, PSE_GLEAN_10016674, PSE_GLEAN_10011811, PSE_GLEAN_10005169, PSE_GLEAN_10000993, PSE_GLEAN_10003039, PSE_GLEAN_10009261, PSE_GLEAN_10006221, PSE_GLEAN_10009088
37	sarcoplasmic reticulum	15 out of 800 genes, 1.9%	23 out of 2285 genes, 1.0%	0.0029143		PSE_GLEAN_10001130, PSE_GLEAN_10019206, PSE_GLEAN_10014970, PSE_GLEAN_10013734, PSE_GLEAN_10017129, PSE_GLEAN_10014234, PSE_GLEAN_10019182, PSE_GLEAN_10015724, PSE_GLEAN_10009080, PSE_GLEAN_10020157, PSE_GLEAN_10014531, PSE_GLEAN_10016613, PSE_GLEAN_10014330, PSE_GLEAN_10011809, PSE_GLEAN_10003475
38	cytoskeletal part	112 out of 800 genes, 14.0%	264 out of 2285 genes, 11.6%	0.00479317		PSE_GLEAN_10017557, PSE_GLEAN_10020519, PSE_GLEAN_10003068, PSE_GLEAN_10017094, PSE_GLEAN_10010858, PSE_GLEAN_10003994, PSE_GLEAN_10020230, PSE_GLEAN_10020154, PSE_GLEAN_10003764, PSE_GLEAN_10010849, PSE_GLEAN_10011820, PSE_GLEAN_10007776, PSE_GLEAN_10006710, PSE_GLEAN_10004848, PSE_GLEAN_10004550, PSE_GLEAN_10006362, PSE_GLEAN_10004300, PSE_GLEAN_10000643, PSE_GLEAN_10019265, PSE_GLEAN_10014737,…
39	sarcoplasm	16 out of 800 genes, 2.0%	26 out of 2285 genes, 1.1%	0.00496285		PSE_GLEAN_10001130, PSE_GLEAN_10019206, PSE_GLEAN_10013967, PSE_GLEAN_10014970, PSE_GLEAN_10013734, PSE_GLEAN_10017129, PSE_GLEAN_10014234, PSE_GLEAN_10019182, PSE_GLEAN_10015724, PSE_GLEAN_10009080, PSE_GLEAN_10020157, PSE_GLEAN_10014531, PSE_GLEAN_10016613, PSE_GLEAN_10014330, PSE_GLEAN_10011809, PSE_GLEAN_10003475
40	troponin complex	5 out of 800 genes, 0.6%	5 out of 2285 genes, 0.2%	0.00521773		PSE_GLEAN_10000722, PSE_GLEAN_10020303, PSE_GLEAN_10019474, PSE_GLEAN_10000723, PSE_GLEAN_10009217
41	COPI vesicle coat	5 out of 800 genes, 0.6%	5 out of 2285 genes, 0.2%	0.00521773		PSE_GLEAN_10004663, PSE_GLEAN_10018186, PSE_GLEAN_10006236, PSE_GLEAN_10007705, PSE_GLEAN_10014493
42	mitochondrial nucleoid	10 out of 800 genes, 1.2%	14 out of 2285 genes, 0.6%	0.00591403		PSE_GLEAN_10009649, PSE_GLEAN_10018078, PSE_GLEAN_10016674, PSE_GLEAN_10011811, PSE_GLEAN_10005169, PSE_GLEAN_10000993, PSE_GLEAN_10003039, PSE_GLEAN_10009261, PSE_GLEAN_10006221, PSE_GLEAN_10009088
