# Supplementary material for: Comparative iTRAQ proteomics revealed proteins associated with lobed fin regeneration in Bichirs
Source: Proteome Sci. 2019 Nov 20;17:6. doi: 10.1186/s12953-019-0153-0 (PMC6869209; doi:10.1186/s12953-019-0153-0)
Supplement: Supplementary file 6 — Additional file 6. Protein-protein interaction networks of DEPs in 4D/0D. [file 12953_2019_153_MOESM6_ESM.xlsx]

## Sheet: Protein-protein interaction
	Protein-protein interaction networks of DEPs in 4D/0D.
	Cluster	Score (Density*#Nodes)	Nodes	Edges	Node IDs
	1	66.93	72	2376	rpl15, rpl22, rpl34, LOC549476, rpl8, rpl5, rpl7, ssr1, rps7, rps18, rpl18, rps24, rps16, rps13, ubqln1, rpn2, ddost, rpl3, nhp2l1, rpl27, rplp0, rpsa, rpl26, rpl9, rps2, rpl13a, rps8, rpl4, rpl6, rpl38, rpl14, rpl23a, gspt1, srp68, srp72, gnb2l1, etf1, rpl10a, rps3a, rpl28, rps26, rpl24, eif5a, eif3f, rpl23, rpl18a, rpl19, rps9, spcs1, rpl13, pabpc1, eif4g1, rpl10, tpt1, eef1d, rps12, rad23b, rp…
	2	16.878	42	346	ndufb3, ndufv1, hnrnpa3, srsf9, ndufs2, srsf2, hnrnpa1, hnrnpc, ndufa9, srsf6, srsf3, hnrnpa0, hnrnpu, ndufa4, srsf7, snrpd3, ndufa5, ndufs3, ndufs5, pabpn1, ndufa6, metap2, ndufs4, ndufa2, ndufb10, hnrnph1, cct5, hnrnpl, atp5h, ndufa13, ndufs1, snrpa, hnrnpk, ptbp1, ndufab1, ndufb7, hnrnpul1, polr2h, cct7, eprs, ndufv2, ndufa10
	3	14.452	32	224	atp5f1, sdhc, sdhb, ndufs7, psmc1, uqcrc2, psmd13, CYC1, uqcrc1, psmc2, psmd3, psmc5, psmd12, psmd4, psmc6, cct4, ndufa12, psme2, psmc4, bub3, psmd9, atp5l, psmd7, psme3, hspa8, uqcrq, psmd8, cox6c, tpp2, lnpep, hspb1, cox5b.1
	4	9.067	16	68	idh2, echs1, suclg2, eci1, dld, sdha, ldha, sucla2, idh3g, gart, cct3, ogdh, hadha, dhtkd1, idh3a, idh3b
	5	8.171	36	143	oxct1, mars, wdr12, rars, ddx39a, me3, pdhb, eif5, pccb, txnrd2, pdha1, pdhx, dlat, rad51d, dlst, hsd17b4, cct6a, acaa2, hadhb, ddx3x, hspa5, hspa4, acadsb, mdh1, sars, hadh, gcdh, ddx5, aco2, hibch, aars, MUT, gars, mccc2, hsp90b1, lars
	6	6.606	34	109	hk2, pygm, pgm1, tcap, dhrs7c, tnnc2, tnnt2, DMD, tnnc1, cfl1, tpm2, tpi1, hsdl2, aldh9a1, hk1, ivd, pgam2, pfkm, acad9, gapdh, tnnt1, dbt, pfn1, shmt2, tktl2, pdia6, p4hb, acad8, tnni2, pdia4, fbp2, myl4, acsl1, mccc1
	7	4.8	41	96	arpc5, arpc3, elavl1, zmcm3, mcm4, calr, acads, itga1, vcl, pgk1, TNS3, etfb, rfc5, lcp1, vasp, pcbp2, thbs2, arpc4, col9a3, col9a2, pcna, adhfe1, arpc1a, bckdha, fen1, capn2.2, ACADVL, exo1, capn9, csk, cyfip1, taldo1, itgb4, col2a1, itgb3, thbs1, aldh7a1, rrm1, sptbn1, pkm2, xpo1
	8	4.533	46	102	agt, iqgap1, tuba1b, atp2a2, got1, postn, wdr1, actr3, tnni1, coro1a, msn, serpinc1, cav1, actn4, cdh1, hmox1, vdac1, hspg2, ezr, fgg, cnn2, ldb3, fgb, stat1, nudc, arpc2, coro1c, ube2n, sae1, adss, sumo2, pds5b, actn1, f10, DIAPH1, mapre1, ube2k, tubb3, rangap1, cndp1, darmin-r, fga, col4a2, ctnna1, col4a1, ptgs1
	9	4.5	5	9	eif3a, eif6, eif3k, eif3c, eif3b
	10	4	4	6	sar1a, tmed2, sec23a, sec22b
	11	3.5	5	7	arhgdib, a2m, rhog, HCK, arhgdia
	12	3.333	4	5	polr2c, yars, TUFM, atp5o
	13	3.333	4	5	plch1, atp1a1, atp1a2, atp2a1
	14	3.091	12	17	actr2, actg1, myh11, gzma, wdr82, myl9, capza1, anp32b, anp32a, gmfg, hmgb2, myh7
	15	3	3	3	MGC107849, f2, proc
	16	3	5	6	ogn, rap1b, prelp, map3k3, cdc42
	MCODE App Results
	Date: 2017-1-17 13:41:55
	Parameters:
	Network Scoring:
	Include Loops: false Degree Cutoff: 2
	Cluster Finding:
	Node Score Cutoff: 0.2 Haircut: true Fluff: false K-Core: 2 Max. Depth from Seed: 100
