# Supplementary material for: Comparative iTRAQ proteomics revealed proteins associated with lobed fin regeneration in Bichirs
Source: Proteome Sci. 2019 Nov 20;17:6. doi: 10.1186/s12953-019-0153-0 (PMC6869209; doi:10.1186/s12953-019-0153-0)
Supplement: Supplementary file 8 — Additional file 8. Details of the dynamic MRM results. [file 12953_2019_153_MOESM8_ESM.xlsx]

## Sheet: MRM_retention_time
Gene name	Protein	Protein Description	Peptide	Precursor Mz	Product Mz	Precursor Charge	Fragment Ion	Product Charge	OD-R-1 Peptide Retention Time	OD-R-1 Area	OD-R-1 Background	OD-R-1 Total Area	OD-R-2 Peptide Retention Time	OD-R-2 Area	OD-R-2 Background	OD-R-2 Total Area	OD-R-3 Peptide Retention Time	OD-R-3 Area	OD-R-3 Background	OD-R-3 Total Area	12D-D-1 Peptide Retention Time	12D-D-1 Area	12D-D-1 Background	12D-D-1 Total Area	12D-D-2 Peptide Retention Time	12D-D-2 Area	12D-D-2 Background	12D-D-2 Total Area	12D-D-3 Peptide Retention Time	12D-D-3 Area	12D-D-3 Background	12D-D-3 Total Area	4D-B-1 Peptide Retention Time	4D-B-1 Area	4D-B-1 Background	4D-B-1 Total Area	4D-B-2 Peptide Retention Time	4D-B-2 Area	4D-B-2 Background	4D-B-2 Total Area	4D-B-3 Peptide Retention Time	4D-B-3 Area	4D-B-3 Background	4D-B-3 Total Area	OD-L-1 Peptide Retention Time	OD-L-1 Area	OD-L-1 Background	OD-L-1 Total Area	OD-L-2 Peptide Retention Time
lacZ	sp|P00722|BGAL_ECOLI	Beta-galactosidase OS=Escherichia coli (strain K12) GN=lacZ PE=1 SV=2	VDEDQPFPAVPK	671.338	755.445	2	y7	1	33.26	2090376	46644	7774088	32.5	1784008	34018	6980360	32.93	1791622	25919	7100881	32.34	1801480	34009	7097579	32.29	1585769	38867	6334816	32.29	1616700	63159	6553604	32.45	1933688	15551	7817692	33.58	1683055	194348	6796356	32.56	1488545	116609	6137191	33.26	1847995	31102	7391169	32.56
lacZ	sp|P00722|BGAL_ECOLI	Beta-galactosidase OS=Escherichia coli (strain K12) GN=lacZ PE=1 SV=2	VDEDQPFPAVPK	671.338	511.324	2	y5	1	33.26	837641	23322	7774088	32.5	756013	0	6980360	32.93	742243	15551	7100881	32.34	797257	34009	7097579	32.29	618307	68989	6334816	32.29	705758	14575	6553604	32.45	831176	10367	7817692	33.58	770752	45348	6796356	32.56	656573	77739	6137191	33.26	797320	15551	7391169	32.56
lacZ	sp|P00722|BGAL_ECOLI	Beta-galactosidase OS=Escherichia coli (strain K12) GN=lacZ PE=1 SV=2	VDEDQPFPAVPK	671.338	244.166	2	y2	1	33.26	4846071	85513	7774088	32.5	4440339	111774	6980360	32.93	4567016	62205	7100881	32.34	4498842	165184	7097579	32.29	4130740	140893	6334816	32.29	4231146	150609	6553604	32.45	5052827	57021	7817692	33.58	4342548	557131	6796356	32.56	3992073	160337	6137191	33.26	4745854	124409	7391169	32.56
lacZ	sp|P00722|BGAL_ECOLI	Beta-galactosidase OS=Escherichia coli (strain K12) GN=lacZ PE=1 SV=2	HQQQFFQFR	633.312	1128.56	2	y8	1	33.58	317503	2916	1197924	32.88	280347	6478	1128839	33.31	258718	3240	1096595	32.72	304241	4212	1201897	32.72	265846	7776	1106802	32.72	245527	17815	1079442	32.93	277432	0	1175482	34.28	272392	7773	1072240	33.15	255064	4211	988514	33.64	318731	6478	1242695	33.15
lacZ	sp|P00722|BGAL_ECOLI	Beta-galactosidase OS=Escherichia coli (strain K12) GN=lacZ PE=1 SV=2	HQQQFFQFR	633.312	1000.5	2	y7	1	33.58	605361	5832	1197924	32.88	580129	3239	1128839	33.31	583371	3240	1096595	32.72	610426	21060	1201897	32.72	574299	23328	1106802	32.72	571222	32067	1079442	32.93	612035	14252	1175482	34.28	540897	11660	1072240	33.15	500897	16842	988514	33.64	616408	12957	1242695	33.15
lacZ	sp|P00722|BGAL_ECOLI	Beta-galactosidase OS=Escherichia coli (strain K12) GN=lacZ PE=1 SV=2	HQQQFFQFR	633.312	872.441	2	y6	1	33.58	275061	2916	1197924	32.88	268362	15548	1128839	33.31	254506	3240	1096595	32.72	287231	4212	1201897	32.72	266656	7776	1106802	32.72	262694	7126	1079442	32.93	286016	3563	1175482	34.28	258951	3887	1072240	33.15	232554	4211	988514	33.64	307556	6478	1242695	33.15
lacZ	sp|P00722|BGAL_ECOLI	Beta-galactosidase OS=Escherichia coli (strain K12) GN=lacZ PE=1 SV=2	APLDNDIGVSEATR	729.365	1176.55	2	y11	1	29.8	718805	25920	2700259	29.86	774048	7776	2737034	30.67	724245	15547	2711385	29.53	697847	42107	2771145	29.26	755391	53135	2887270	29.26	719387	21054	2606603	29.86	709085	3564	2698153	29.42	711029	7776	2606622	29.37	597627	15552	2261718	30.02	700636	54431	2716849	29.37
lacZ	sp|P00722|BGAL_ECOLI	Beta-galactosidase OS=Escherichia coli (strain K12) GN=lacZ PE=1 SV=2	APLDNDIGVSEATR	729.365	832.452	2	y8	1	29.8	535094	51841	2700259	29.86	528938	23328	2737034	30.67	580271	11660	2711385	29.53	606507	16843	2771145	29.26	639402	4860	2887270	29.26	552253	33686	2606603	29.86	567171	7128	2698153	29.42	535905	3888	2606622	29.37	484064	15228	2261718	30.02	574279	22680	2716849	29.37
lacZ	sp|P00722|BGAL_ECOLI	Beta-galactosidase OS=Escherichia coli (strain K12) GN=lacZ PE=1 SV=2	APLDNDIGVSEATR	729.365	719.368	2	y7	1	29.8	1446359	124418	2700259	29.86	1434047	42769	2737034	30.67	1406869	31095	2711385	29.53	1466791	58950	2771145	29.26	1492477	34019	2887270	29.26	1334963	122111	2606603	29.86	1421897	0	2698153	29.42	1359688	42769	2606622	29.37	1180027	31104	2261718	30.02	1441934	45359	2716849	29.37
lacZ	sp|P00722|BGAL_ECOLI	Beta-galactosidase OS=Escherichia coli (strain K12) GN=lacZ PE=1 SV=2	IDPNAWVER	550.28	871.442	2	y7	1	33.64	1170948	46320	3508956	32.99	1130944	4859	3635120	33.42	1142363	10688	3494295	32.93	1031721	36286	3348518	32.93	1154025	7776	3411696	32.93	1074097	19435	3479318	33.04	1025476	34993	3336119	34.28	1004416	58969	3391038	33.2	863798	0	2969345	33.69	1067111	14256	3244912	33.26
lacZ	sp|P00722|BGAL_ECOLI	Beta-galactosidase OS=Escherichia coli (strain K12) GN=lacZ PE=1 SV=2	IDPNAWVER	550.28	774.389	2	y6	1	33.64	1334686	57009	3508956	32.99	1434613	4859	3635120	33.42	1358721	28502	3494295	32.93	1306458	45358	3348518	32.93	1246198	38878	3411696	32.93	1380358	29152	3479318	33.04	1325019	79381	3336119	34.28	1305741	45361	3391038	33.2	1218259	25920	2969345	33.69	1253414	53461	3244912	33.26
lacZ	sp|P00722|BGAL_ECOLI	Beta-galactosidase OS=Escherichia coli (strain K12) GN=lacZ PE=1 SV=2	IDPNAWVER	550.28	660.346	2	y5	1	33.64	1003322	67698	3508956	32.99	1069563	0	3635120	33.42	993211	10688	3494295	32.93	1010339	13607	3348518	32.93	1011473	31102	3411696	32.93	1024863	34011	3479318	33.04	985624	81649	3336119	34.28	1080881	36289	3391038	33.2	887288	41473	2969345	33.69	924387	39205	3244912	33.26
lacZ	sp|P00722|BGAL_ECOLI	Beta-galactosidase OS=Escherichia coli (strain K12) GN=lacZ PE=1 SV=2	GDFQFNISR	542.265	764.405	2	y6	1	35.47	641142	44373	3057366	35.09	663563	26568	3056827	35.31	650418	34983	2984216	35.09	663166	12632	2981900	35.09	681545	0	2941805	36.01	636445	11660	2849105	34.99	677789	0	2940973	36.07	648753	32389	2824975	36.12	537497	8421	2566348	35.53	628732	14256	2844118	36.28
lacZ	sp|P00722|BGAL_ECOLI	Beta-galactosidase OS=Escherichia coli (strain K12) GN=lacZ PE=1 SV=2	GDFQFNISR	542.265	636.346	2	y5	1	35.47	1609089	21053	3057366	35.09	1594753	36289	3056827	35.31	1577135	58304	2984216	35.09	1544473	42106	2981900	35.09	1553767	24948	2941805	36.01	1503339	27207	2849105	34.99	1508789	9717	2940973	36.07	1447468	32389	2824975	36.12	1350624	4211	2566348	35.53	1483620	24948	2844118	36.28
lacZ	sp|P00722|BGAL_ECOLI	Beta-galactosidase OS=Escherichia coli (strain K12) GN=lacZ PE=1 SV=2	GDFQFNISR	542.265	489.278	2	y4	1	35.47	807136	25263	3057366	35.09	798511	53785	3056827	35.31	756662	46644	2984216	35.09	774261	16842	2981900	35.09	706493	53461	2941805	36.01	709321	19433	2849105	34.99	754395	19435	2940973	36.07	728754	42106	2824975	36.12	678227	16842	2566348	35.53	731766	24948	2844118	36.28
TNNC	PSE_GLEAN_10000722	[mRNA] locus=scaffold4851:130338:131942:+ [translate_table: standard]	SEEELSEFFR	636.791	1056.5	2	y8	1	41.63	972	0	10368	41.79	1296	0	26082	41.73	324	0	17004	41.57	1444067	24940	14534270	42.71	1222385	35638	12313756	41.79	1278524	24948	12664875	41.36	42430	5830	465917	41.73	27207	9717	396118	41.84	36438	4858	326806	41.84	63968	0	725515	41.95
TNNC	PSE_GLEAN_10000722	[mRNA] locus=scaffold4851:130338:131942:+ [translate_table: standard]	SEEELSEFFR	636.791	927.457	2	y7	1	41.63	2430	2916	10368	41.79	2592	5508	26082	41.73	2915	0	17004	41.57	1281474	17814	14534270	42.71	1177028	14255	12313756	41.79	1237700	35641	12664875	41.36	27045	9717	465917	41.73	38543	3887	396118	41.84	31579	6478	326806	41.84	93766	0	725515	41.95
TNNC	PSE_GLEAN_10000722	[mRNA] locus=scaffold4851:130338:131942:+ [translate_table: standard]	SEEELSEFFR	636.791	798.414	2	y6	1	41.63	648	972	10368	41.79	3726	1620	26082	41.73	4049	0	17004	41.57	2181566	21377	14534270	42.71	1851235	60585	12313756	41.79	1840673	117614	12664875	41.36	65102	5830	465917	41.73	44211	21377	396118	41.84	47774	8097	326806	41.84	104779	6478	725515	41.95
TNNC	PSE_GLEAN_10000722	[mRNA] locus=scaffold4851:130338:131942:+ [translate_table: standard]	SEEELSEFFR	636.791	685.33	2	y5	1	41.63	5346	0	10368	41.79	6156	0	26082	41.73	4373	0	17004	41.57	2801978	67693	14534270	42.71	2362803	92659	12313756	41.79	2352115	124742	12664875	41.36	110285	5830	465917	41.73	81459	17490	396118	41.84	54090	12956	326806	41.84	148504	16195	725515	41.95
TNNC	PSE_GLEAN_10000722	[mRNA] locus=scaffold4851:130338:131942:+ [translate_table: standard]	SEEELSEFFR	636.791	217.082	2	b2	1	41.63	810	12960	10368	41.79	11664	1944	26082	41.73	972	6802	17004	41.57	5484117	89070	14534270	42.71	4556324	181754	12313756	41.79	4827029	167511	12664875	41.36	179435	31094	465917	41.73	173767	36924	396118	41.84	125994	40486	326806	41.84	259436	22672	725515	41.95
TNNC	PSE_GLEAN_10000722	[mRNA] locus=scaffold4851:130338:131942:+ [translate_table: standard]	SEEELSEFFR	636.791	475.167	2	b4	1	41.63	162	324	10368	41.79	648	3564	26082	41.73	4373	0	17004	41.57	1341069	24940	14534270	42.71	1143981	49893	12313756	41.79	1128834	49897	12664875	41.36	41620	7773	465917	41.73	30932	7773	396118	41.84	30932	8097	326806	41.84	55061	16195	725515	41.95
CASP3	PSE_GLEAN_10003683	[mRNA] locus=scaffold2271:175267:189629:+ [translate_table: standard]	IYGTDGFLDIK	621.324	1128.56	2	y10	1	40.98	28019	3563	225768	41.03	25911	3563	232068	41.14	21870	3240	224050	41.09	14094	0	81325	42.27	9234	0	65449	41.36	21059	0	80996	40.87	7938	3240	92173	41.3	8908	2267	101547	41.41	13118	0	76762	41.36	20245	0	160013	41.46
CASP3	PSE_GLEAN_10003683	[mRNA] locus=scaffold2271:175267:189629:+ [translate_table: standard]	IYGTDGFLDIK	621.324	965.494	2	y9	1	40.98	115313	10689	225768	41.03	120002	3887	232068	41.14	138674	3564	224050	41.09	26730	3564	81325	42.27	24786	5184	65449	41.36	29644	0	80996	40.87	46005	6480	92173	41.3	53608	0	101547	41.41	37409	4534	76762	41.36	90372	0	160013	41.46
CASP3	PSE_GLEAN_10003683	[mRNA] locus=scaffold2271:175267:189629:+ [translate_table: standard]	IYGTDGFLDIK	621.324	908.472	2	y8	1	40.98	21054	0	225768	41.03	26235	7773	232068	41.14	16524	9720	224050	41.09	14904	0	81325	42.27	6480	0	65449	41.36	7614	0	80996	40.87	10691	2592	92173	41.3	10365	2591	101547	41.41	11336	2591	76762	41.36	21702	0	160013	41.46
CASP3	PSE_GLEAN_10003683	[mRNA] locus=scaffold2271:175267:189629:+ [translate_table: standard]	IYGTDGFLDIK	621.324	807.425	2	y7	1	40.98	31582	0	225768	41.03	31903	0	232068	41.14	24462	10692	224050	41.09	11988	0	81325	42.27	8910	5832	65449	41.36	6966	5508	80996	40.87	9557	3240	92173	41.3	10689	0	101547	41.41	8907	2591	76762	41.36	21054	0	160013	41.46
CASP3	PSE_GLEAN_10003683	[mRNA] locus=scaffold2271:175267:189629:+ [translate_table: standard]	IYGTDGFLDIK	621.324	692.398	2	y6	1	40.98	29800	7126	225768	41.03	28017	7773	232068	41.14	22518	10368	224050	41.09	13608	3564	81325	42.27	16038	0	65449	41.36	15713	0	80996	40.87	17981	0	92173	41.3	17977	0	101547	41.41	5992	4858	76762	41.36	6640	10041	160013	41.46
VTN	PSE_GLEAN_10010998	[mRNA] locus=scaffold1258:67029:87048:+ [translate_table: standard]	DVWGIEGPIDAAFTR	823.912	1246.64	2	y12	1	49.13	4858	0	75143	49.13	4212	0	67231	49.13	1620	3888	64477	49.19	6966	0	71605	49.19	2267	0	48584	49.13	3401	0	42106	49.13	10688	0	155306	49.19	6966	0	151634	49.19	12474	0	115022	49.13	6804	0	89263	49.13
VTN	PSE_GLEAN_10010998	[mRNA] locus=scaffold1258:67029:87048:+ [translate_table: standard]	DVWGIEGPIDAAFTR	823.912	1076.54	2	y10	1	49.13	12308	0	75143	49.13	6804	2268	67231	49.13	13608	0	64477	49.19	13122	1620	71605	49.19	4858	2267	48584	49.13	2591	4858	42106	49.13	28502	0	155306	49.19	23004	3564	151634	49.19	26568	1620	115022	49.13	14094	0	89263	49.13
VTN	PSE_GLEAN_10010998	[mRNA] locus=scaffold1258:67029:87048:+ [translate_table: standard]	DVWGIEGPIDAAFTR	823.912	947.495	2	y9	1	49.13	10850	7773	75143	49.13	17496	0	67231	49.13	15066	3888	64477	49.19	10206	1620	71605	49.19	14251	0	48584	49.13	8583	4211	42106	49.13	33199	2267	155306	49.19	31591	0	151634	49.19	15390	6156	115022	49.13	24948	0	89263	49.13
VTN	PSE_GLEAN_10010998	[mRNA] locus=scaffold1258:67029:87048:+ [translate_table: standard]	DVWGIEGPIDAAFTR	823.912	890.473	2	y8	1	49.13	4858	0	75143	49.13	5184	1296	67231	49.13	4536	1944	64477	49.19	5832	1620	71605	49.19	5344	0	48584	49.13	4211	3887	42106	49.13	12632	0	155306	49.19	9072	3240	151634	49.19	6966	3240	115022	49.13	7290	0	89263	49.13
VTN	PSE_GLEAN_10010998	[mRNA] locus=scaffold1258:67029:87048:+ [translate_table: standard]	DVWGIEGPIDAAFTR	823.912	716.865	2	y13	2	49.13	7126	0	75143	49.13	6156	1944	67231	49.13	5184	0	64477	49.19	6318	0	71605	49.19	4049	1619	48584	49.13	1619	1619	42106	49.13	12470	0	155306	49.19	9882	0	151634	49.19	5184	3240	115022	49.13	5184	1620	89263	49.13
VTN	PSE_GLEAN_10010998	[mRNA] locus=scaffold1258:67029:87048:+ [translate_table: standard]	DVWGIEGPIDAAFTR	823.912	458.203	2	b4	1	49.13	35142	1943	75143	49.13	27378	3888	67231	49.13	24462	7776	64477	49.19	29160	3240	71605	49.19	17814	4858	48584	49.13	21701	11660	42106	49.13	57814	6802	155306	49.19	71119	9720	151634	49.19	48439	8100	115022	49.13	30942	12636	89263	49.13
MMP14	PSE_GLEAN_10011631	[mRNA] locus=scaffold1760:1214120:1238030:- [translate_table: standard]	LISVWQGVPESPK	720.398	1213.62	2	y11	1	38.66	11822	0	66883	38.5	8098	0	49559	38.28	9720	0	64153	38.23	2915	0	20730	38.28	6154	0	24454	38.77	2754	0	27378	38.33	8907	0	58138	38.93	5344	0	58462	38.98	4050	0	38557	38.77	17652	3239	106722	39.09
MMP14	PSE_GLEAN_10011631	[mRNA] locus=scaffold1760:1214120:1238030:- [translate_table: standard]	LISVWQGVPESPK	720.398	1027.52	2	y9	1	38.66	9879	5182	66883	38.5	12471	0	49559	38.28	14904	0	64153	38.23	6802	0	20730	38.28	5830	0	24454	38.77	6642	0	27378	38.33	11822	0	58138	38.93	12146	0	58462	38.98	9558	2268	38557	38.77	17976	5830	106722	39.09
MMP14	PSE_GLEAN_10011631	[mRNA] locus=scaffold1760:1214120:1238030:- [translate_table: standard]	LISVWQGVPESPK	720.398	841.441	2	y8	1	38.66	8097	0	66883	38.5	8584	0	49559	38.28	10692	0	64153	38.23	4859	5830	20730	38.28	3239	1619	24454	38.77	4050	1944	27378	38.33	11012	0	58138	38.93	13927	0	58462	38.98	4050	2916	38557	38.77	24454	0	106722	39.09
MMP14	PSE_GLEAN_10011631	[mRNA] locus=scaffold1760:1214120:1238030:- [translate_table: standard]	LISVWQGVPESPK	720.398	713.383	2	y7	1	38.66	14737	0	66883	38.5	2753	5830	49559	38.28	5994	3240	64153	38.23	3239	0	20730	38.28	3401	0	24454	38.77	4212	0	27378	38.33	8583	5182	58138	38.93	7449	0	58462	38.98	8748	0	38557	38.77	22672	0	106722	39.09
MMP14	PSE_GLEAN_10011631	[mRNA] locus=scaffold1760:1214120:1238030:- [translate_table: standard]	LISVWQGVPESPK	720.398	557.293	2	y5	1	38.66	22348	0	66883	38.5	17653	3239	49559	38.28	22842	0	64153	38.23	2915	5183	20730	38.28	5830	0	24454	38.77	9720	0	27378	38.33	17814	0	58138	38.93	19595	5830	58462	38.98	12150	6480	38557	38.77	23968	9717	106722	39.09
chit1	PSE_GLEAN_10012414	[mRNA] locus=scaffold1340:1716832:1880087:- [translate_table: standard]	FSELLEELR	568.303	988.531	2	y8	1	40.92	32398	0	331434	40.98	43242	0	370881	41.03	45348	0	350313	40.92	7611	0	30932	42.22	3240	1944	19278	41.25	4049	2591	19919	40.82	27857	0	224472	41.19	28664	0	235307	41.36	11663	6156	181916	41.25	8748	2592	76946	41.63
chit1	PSE_GLEAN_10012414	[mRNA] locus=scaffold1340:1716832:1880087:- [translate_table: standard]	FSELLEELR	568.303	901.499	2	y7	1	40.92	58641	0	331434	40.98	71909	0	370881	41.03	67050	0	350313	40.92	972	5506	30932	42.22	3726	0	19278	41.25	810	0	19919	40.82	34173	0	224472	41.19	35142	3563	235307	41.36	28186	0	181916	41.25	12311	0	76946	41.63
chit1	PSE_GLEAN_10012414	[mRNA] locus=scaffold1340:1716832:1880087:- [translate_table: standard]	FSELLEELR	568.303	772.456	2	y6	1	40.92	56049	18143	331434	40.98	71423	11661	370881	41.03	81302	3887	350313	40.92	10041	0	30932	42.22	6318	0	19278	41.25	5020	2591	19919	40.82	49721	3563	224472	41.19	54738	9717	235307	41.36	40336	0	181916	41.25	23327	0	76946	41.63
chit1	PSE_GLEAN_10012414	[mRNA] locus=scaffold1340:1716832:1880087:- [translate_table: standard]	FSELLEELR	568.303	659.372	2	y5	1	40.92	117120	7776	331434	40.98	93611	21702	370881	41.03	93125	12633	350313	40.92	6154	4858	30932	42.22	3888	0	19278	41.25	5830	1296	19919	40.82	59924	14252	224472	41.19	64616	4858	235307	41.36	60423	0	181916	41.25	18791	0	76946	41.63
chit1	PSE_GLEAN_10012414	[mRNA] locus=scaffold1340:1716832:1880087:- [translate_table: standard]	FSELLEELR	568.303	546.288	2	y4	1	40.92	67226	19115	331434	40.98	90696	3887	370881	41.03	63487	4211	350313	40.92	6154	7126	30932	42.22	2106	3888	19278	41.25	4211	2915	19919	40.82	52798	3563	224472	41.19	52146	14575	235307	41.36	41308	14255	181916	41.25	13769	12635	76946	41.63
DCN	PSE_GLEAN_10018536	[mRNA] locus=scaffold1209:1852057:1897819:- [translate_table: standard]	GLPSSLSELHLDGNK	783.91	1212.62	2	y11	1	36.5	40015	0	286583	36.34	27855	0	207938	36.44	38719	0	265036	36.28	41299	0	253624	36.39	39515	0	249396	37.04	25110	0	246892	36.12	7938	0	70633	36.93	4373	4535	57495	37.15	7128	2916	53947	36.77	14418	0	79057	37.36
DCN	PSE_GLEAN_10018536	[mRNA] locus=scaffold1209:1852057:1897819:- [translate_table: standard]	GLPSSLSELHLDGNK	783.91	1012.51	2	y9	1	36.5	91045	0	286583	36.34	77410	8745	207938	36.44	94447	0	265036	36.28	100575	0	253624	36.39	82592	9717	249396	37.04	98984	5184	246892	36.12	27054	0	70633	36.93	20730	0	57495	37.15	16848	7776	53947	36.77	22194	2268	79057	37.36
DCN	PSE_GLEAN_10018536	[mRNA] locus=scaffold1209:1852057:1897819:- [translate_table: standard]	GLPSSLSELHLDGNK	783.91	925.474	2	y8	1	36.5	31429	2916	286583	36.34	19110	0	207938	36.44	26568	0	265036	36.28	23322	2915	253624	36.39	34494	0	249396	37.04	30780	4860	246892	36.12	10206	0	70633	36.93	3239	0	57495	37.15	2916	2268	53947	36.77	7776	0	79057	37.36
DCN	PSE_GLEAN_10018536	[mRNA] locus=scaffold1209:1852057:1897819:- [translate_table: standard]	GLPSSLSELHLDGNK	783.91	796.431	2	y7	1	36.5	46171	0	286583	36.34	27855	2915	207938	36.44	22680	13932	265036	36.28	31744	2915	253624	36.39	20243	11660	249396	37.04	29646	2268	246892	36.12	9234	0	70633	36.93	7936	2591	57495	37.15	4374	3888	53947	36.77	14256	2268	79057	37.36
DCN	PSE_GLEAN_10018536	[mRNA] locus=scaffold1209:1852057:1897819:- [translate_table: standard]	GLPSSLSELHLDGNK	783.91	683.347	2	y6	1	36.5	50221	0	286583	36.34	39839	0	207938	36.44	49573	0	265036	36.28	38222	5830	253624	36.39	43887	0	249396	37.04	35641	0	246892	36.12	8100	6804	70633	36.93	9232	0	57495	37.15	14256	0	53947	36.77	12960	6156	79057	37.36
DCN	PSE_GLEAN_10018536	[mRNA] locus=scaffold1209:1852057:1897819:- [translate_table: standard]	GLPSSLSELHLDGNK	783.91	546.288	2	y5	1	36.5	27702	2916	286583	36.34	15871	11336	207938	36.44	33049	2916	265036	36.28	18463	2915	253624	36.39	28664	0	249396	37.04	26730	0	246892	36.12	8100	0	70633	36.93	11985	0	57495	37.15	8424	0	53947	36.77	7452	0	79057	37.36
DCN	PSE_GLEAN_10018536	[mRNA] locus=scaffold1209:1852057:1897819:- [translate_table: standard]	ELHLDNNLLTSVPPGLPEHK	556.55	874.478	4	y8	1	38.77	1403580	58948	6922354	38.77	1105517	172646	6205698	38.71	1252928	46333	6772356	38.66	842737	101090	4675719	38.87	783815	25263	4217705	38.87	981713	80001	4860628	38.6	246967	7773	1456212	39.04	255802	27216	1442309	39.2	229217	18143	1360888	39.04	340247	4858	2027070	39.25
DCN	PSE_GLEAN_10018536	[mRNA] locus=scaffold1209:1852057:1897819:- [translate_table: standard]	ELHLDNNLLTSVPPGLPEHK	556.55	777.425	4	y7	1	38.77	957097	75790	6922354	38.77	860476	122115	6205698	38.71	903002	75817	6772356	38.66	634078	77761	4675719	38.87	578631	25263	4217705	38.87	655879	58948	4860628	38.6	182836	34980	1456212	39.04	196185	9072	1442309	39.2	181268	45358	1360888	39.04	287615	14575	2027070	39.25
DCN	PSE_GLEAN_10018536	[mRNA] locus=scaffold1209:1852057:1897819:- [translate_table: standard]	ELHLDNNLLTSVPPGLPEHK	556.55	510.267	4	y4	1	38.77	837257	16842	6922354	38.77	775449	117905	6205698	38.71	824107	25272	6772356	38.66	590175	19440	4675719	38.87	549643	16842	4217705	38.87	595473	46316	4860628	38.6	180407	19433	1456212	39.04	178365	31753	1442309	39.2	160695	36286	1360888	39.04	273526	4858	2027070	39.25
DCN	PSE_GLEAN_10018536	[mRNA] locus=scaffold1209:1852057:1897819:- [translate_table: standard]	ELHLDNNLLTSVPPGLPEHK	556.55	284.172	4	y2	1	38.77	1997920	92633	6922354	38.77	1811325	307394	6205698	38.71	1978861	117938	6772356	38.66	1430969	97202	4675719	38.87	1242121	67369	4217705	38.87	1333944	168423	4860628	38.6	497658	31094	1456212	39.04	449071	77113	1442309	39.2	456653	31750	1360888	39.04	634016	29150	2027070	39.25
DCN	PSE_GLEAN_10018536	[mRNA] locus=scaffold1209:1852057:1897819:- [translate_table: standard]	ELHLDNNLLTSVPPGLPEHK	556.55	836.39	4	b7	1	38.77	1278720	71580	6922354	38.77	1258080	143170	6205698	38.71	1378480	54757	6772356	38.66	929409	77761	4675719	38.87	842764	105265	4217705	38.87	954992	50527	4860628	38.6	271582	38867	1456212	39.04	283991	27216	1442309	39.2	259510	13607	1360888	39.04	386887	19433	2027070	39.25
DCN	PSE_GLEAN_10018536	[mRNA] locus=scaffold1209:1852057:1897819:- [translate_table: standard]	ELHLDNNLLTSVPPGLPEHK	556.55	949.474	4	b8	1	38.77	447779	8421	6922354	38.77	394851	50531	6205698	38.71	434977	12636	6772356	38.66	248350	86833	4675719	38.87	220732	58624	4217705	38.87	338628	84212	4860628	38.6	76762	32065	1456212	39.04	78895	26568	1442309	39.2	73544	9072	1360888	39.04	104779	22672	2027070	39.25
HSPB1	PSE_GLEAN_10019217	[mRNA] locus=scaffold588:1994709:2003241:+ [translate_table: standard]	VSLDVNHFSPEELVVK	604.656	1184.63	3	y10	1	40.82	324	0	38060	40.98	648	0	38233	41.03	648	0	45361	40.98	122115	0	5847451	42.22	121792	3887	5324654	41.09	121144	9070	5119616	40.76	8422	0	392259	41.09	6154	0	320976	41.19	8907	0	304295	41.19	17010	0	683813	41.25
HSPB1	PSE_GLEAN_10019217	[mRNA] locus=scaffold588:1994709:2003241:+ [translate_table: standard]	VSLDVNHFSPEELVVK	604.656	1047.57	3	y9	1	40.82	2915	0	38060	40.98	2268	0	38233	41.03	4212	0	45361	40.98	464654	48587	5847451	42.22	462225	15548	5324654	41.09	412828	27209	5119616	40.76	31744	0	392259	41.09	30770	0	320976	41.19	29798	2915	304295	41.19	41149	7128	683813	41.25
HSPB1	PSE_GLEAN_10019217	[mRNA] locus=scaffold588:1994709:2003241:+ [translate_table: standard]	VSLDVNHFSPEELVVK	604.656	900.504	3	y8	1	40.82	8260	0	38060	40.98	7776	4536	38233	41.03	8910	0	45361	40.98	1140014	92315	5847451	42.22	1062275	69965	5324654	41.09	990852	108835	5119616	40.76	76606	3239	392259	41.09	49393	20729	320976	41.19	59272	9717	304295	41.19	147584	0	683813	41.25
HSPB1	PSE_GLEAN_10019217	[mRNA] locus=scaffold588:1994709:2003241:+ [translate_table: standard]	VSLDVNHFSPEELVVK	604.656	813.472	3	y7	1	40.82	20730	0	38060	40.98	26568	3564	38233	41.03	24786	2916	45361	40.98	3914658	213783	5847451	42.22	3480290	101061	5324654	41.09	3400283	281157	5119616	40.76	256702	19435	392259	41.09	219436	16195	320976	41.19	200003	16195	304295	41.19	445021	60589	683813	41.25
HSPB1	PSE_GLEAN_10019217	[mRNA] locus=scaffold588:1994709:2003241:+ [translate_table: standard]	VSLDVNHFSPEELVVK	604.656	628.33	3	b6	1	40.82	5830	1943	38060	40.98	972	11340	38233	41.03	6804	2592	45361	40.98	206009	24294	5847451	42.22	198073	3887	5324654	41.09	194510	9070	5119616	40.76	18787	3239	392259	41.09	15223	3239	320976	41.19	6316	11660	304295	41.19	33049	7128	683813	41.25
ITGB1	PSE_GLEAN_10019384	[mRNA] locus=scaffold1316:2627352:2660811:+ [translate_table: standard]	NVLSLTSDGNQFNTLVGK	953.997	1192.6	2	y11	1	41.84	3240	0	146288	42	5184	0	148556	42.06	4698	0	122312	41.9	3725	0	86641	42.98	4698	0	101252	42.11	4536	0	73063	41.68	2753	0	74824	41.95	3240	0	55729	42.11	3726	0	65773	42.17	2753	2267	105596	42.27
ITGB1	PSE_GLEAN_10019384	[mRNA] locus=scaffold1316:2627352:2660811:+ [translate_table: standard]	NVLSLTSDGNQFNTLVGK	953.997	1077.57	2	y10	1	41.84	5832	0	146288	42	7776	0	148556	42.06	7128	0	122312	41.9	5830	0	86641	42.98	5832	0	101252	42.11	8262	0	73063	41.68	6478	0	74824	41.95	5184	0	55729	42.11	2754	0	65773	42.17	6316	0	105596	42.27
ITGB1	PSE_GLEAN_10019384	[mRNA] locus=scaffold1316:2627352:2660811:+ [translate_table: standard]	NVLSLTSDGNQFNTLVGK	953.997	204.134	2	y2	1	41.84	45847	13284	146288	42	50707	0	148556	42.06	32239	12636	122312	41.9	17814	0	86641	42.98	21546	0	101252	42.11	17820	3240	73063	41.68	27209	2915	74824	41.95	9882	6804	55729	42.11	14094	5832	65773	42.17	38708	6478	105596	42.27
ITGB1	PSE_GLEAN_10019384	[mRNA] locus=scaffold1316:2627352:2660811:+ [translate_table: standard]	NVLSLTSDGNQFNTLVGK	953.997	214.119	2	b2	1	41.84	53623	0	146288	42	39529	5184	148556	42.06	43255	4212	122312	41.9	28502	3239	86641	42.98	39367	0	101252	42.11	25758	0	73063	41.68	18787	0	74824	41.95	26730	2268	55729	42.11	21870	5832	65773	42.17	39194	6478	105596	42.27
ITGB1	PSE_GLEAN_10019384	[mRNA] locus=scaffold1316:2627352:2660811:+ [translate_table: standard]	NVLSLTSDGNQFNTLVGK	953.997	327.203	2	b3	1	41.84	23328	0	146288	42	25758	0	148556	42.06	17982	2268	122312	41.9	13441	0	86641	42.98	14418	4212	101252	42.11	10044	10692	73063	41.68	12633	0	74824	41.95	3564	1944	55729	42.11	12960	0	65773	42.17	16034	2915	105596	42.27
ITGB1	PSE_GLEAN_10019384	[mRNA] locus=scaffold1316:2627352:2660811:+ [translate_table: standard]	NVLSLTSDGNQFNTLVGK	953.997	414.235	2	b4	1	41.84	14418	15228	146288	42	19602	0	148556	42.06	17010	6804	122312	41.9	17328	0	86641	42.98	15390	0	101252	42.11	6642	11988	73063	41.68	6964	4535	74824	41.95	7128	2268	55729	42.11	10368	5832	65773	42.17	2591	13928	105596	42.27
TNNT2	PSE_GLEAN_10020303	[mRNA] locus=scaffold292:2063842:2184772:- [translate_table: standard]	YEINVLINR	567.319	970.568	2	y8	1	38.33	972	0	26892	38.66	648	0	23644	39.04	3726	0	37258	38.55	115629	0	4154546	38.66	101216	3887	4282645	38.98	91855	7128	3786486	38.55	972	3564	125876	39.14	7936	0	170217	39.25	2267	0	117896	38.98	7449	0	233201	39.31
TNNT2	PSE_GLEAN_10020303	[mRNA] locus=scaffold292:2063842:2184772:- [translate_table: standard]	YEINVLINR	567.319	841.525	2	y7	1	38.33	4374	0	26892	38.66	4696	1619	23644	39.04	5994	0	37258	38.55	754179	35628	4154546	38.66	791913	15547	4282645	38.98	685919	3564	3786486	38.55	22842	2268	125876	39.14	24941	0	170217	39.25	14899	6802	117896	38.98	38219	2915	233201	39.31
TNNT2	PSE_GLEAN_10020303	[mRNA] locus=scaffold292:2063842:2184772:- [translate_table: standard]	YEINVLINR	567.319	728.441	2	y6	1	38.33	3078	2268	26892	38.66	4373	3887	23644	39.04	1458	972	37258	38.55	710130	14251	4154546	38.66	734584	38867	4282645	38.98	657406	0	3786486	38.55	16686	14580	125876	39.14	27047	0	170217	39.25	13765	6802	117896	38.98	35628	20081	233201	39.31
TNNT2	PSE_GLEAN_10020303	[mRNA] locus=scaffold292:2063842:2184772:- [translate_table: standard]	YEINVLINR	567.319	614.398	2	y5	1	38.33	3240	2916	26892	38.66	1458	0	23644	39.04	2268	3888	37258	38.55	274335	7126	4154546	38.66	242432	3887	4282645	38.98	221782	7128	3786486	38.55	14418	2268	125876	39.14	14414	2915	170217	39.25	2591	9069	117896	38.98	13441	5506	233201	39.31
TNNT2	PSE_GLEAN_10020303	[mRNA] locus=scaffold292:2063842:2184772:- [translate_table: standard]	YEINVLINR	567.319	515.33	2	y4	1	38.33	7452	5184	26892	38.66	7288	13280	23644	39.04	18629	7776	37258	38.55	435471	24940	4154546	38.66	476443	27207	4282645	38.98	423637	17820	3786486	38.55	10692	22680	125876	39.14	35954	2915	170217	39.25	41458	0	117896	38.98	53604	17490	233201	39.31
TNNT2	PSE_GLEAN_10020303	[mRNA] locus=scaffold292:2063842:2184772:- [translate_table: standard]	YEINVLINR	567.319	293.113	2	b2	1	38.33	7776	1296	26892	38.66	5182	1296	23644	39.04	5184	972	37258	38.55	1864801	60568	4154546	38.66	1936057	54414	4282645	38.98	1705887	60589	3786486	38.55	60265	5184	125876	39.14	59924	5830	170217	39.25	42916	0	117896	38.98	84859	22025	233201	39.31
ITGB4	PSE_GLEAN_10020487	[mRNA] locus=scaffold53:6490882:6592408:- [translate_table: standard]	VDLLELSESDALLTDK	880.962	1191.61	2	y11	1	48.27	39205	6804	132518	48.38	28502	3239	110285	48.48	42607	7452	139808	48.48	15709	0	59758	48.54	14090	0	54094	48.32	14413	3239	52956	48.32	16200	0	57835	48.54	9558	0	49573	48.59	10365	0	37250	48.48	6154	0	27695	48.54
ITGB4	PSE_GLEAN_10020487	[mRNA] locus=scaffold53:6490882:6592408:- [translate_table: standard]	VDLLELSESDALLTDK	880.962	1078.53	2	y10	1	48.27	63505	0	132518	48.38	58138	0	110285	48.48	67069	0	139808	48.48	17814	0	59758	48.54	15548	0	54094	48.32	11012	0	52956	48.32	26082	0	57835	48.54	22032	0	49573	48.59	16034	0	37250	48.48	11499	0	27695	48.54
ITGB4	PSE_GLEAN_10020487	[mRNA] locus=scaffold53:6490882:6592408:- [translate_table: standard]	VDLLELSESDALLTDK	880.962	991.494	2	y9	1	48.27	29808	0	132518	48.38	23644	5506	110285	48.48	30132	0	139808	48.48	26235	0	59758	48.54	24455	10689	54094	48.32	27531	0	52956	48.32	15552	0	57835	48.54	17982	0	49573	48.59	10851	0	37250	48.48	10041	0	27695	48.54
ITGB4	PSE_GLEAN_10020487	[mRNA] locus=scaffold53:6490882:6592408:- [translate_table: standard]	DQLYTIPVVR	602.34	960.588	2	y8	1	37.85	87295	0	1549765	37.69	61237	13932	1607227	37.74	84889	3888	1713501	37.74	18624	0	426888	37.79	7126	5507	324723	38.28	18786	0	361624	37.69	35479	2916	837553	38.39	40501	0	896522	38.44	31420	0	820311	38.12	33859	0	623872	38.55
ITGB4	PSE_GLEAN_10020487	[mRNA] locus=scaffold53:6490882:6592408:- [translate_table: standard]	DQLYTIPVVR	602.34	847.504	2	y7	1	37.85	204875	16196	1549765	37.69	228910	18792	1607227	37.74	219514	11664	1713501	37.74	51337	9717	426888	37.79	61706	8746	324723	38.28	55061	8745	361624	37.69	156495	8748	837553	38.39	119720	16200	896522	38.44	125355	27209	820311	38.12	106274	11664	623872	38.55
ITGB4	PSE_GLEAN_10020487	[mRNA] locus=scaffold53:6490882:6592408:- [translate_table: standard]	DQLYTIPVVR	602.34	684.44	2	y6	1	37.85	204390	25913	1549765	37.69	215301	15552	1607227	37.74	216435	31104	1713501	37.74	61215	11660	426888	37.79	43404	29152	324723	38.28	52308	17490	361624	37.69	97688	30132	837553	38.39	111458	22680	896522	38.44	123735	7774	820311	38.12	73549	30456	623872	38.55
ITGB4	PSE_GLEAN_10020487	[mRNA] locus=scaffold53:6490882:6592408:- [translate_table: standard]	DQLYTIPVVR	602.34	470.309	2	y4	1	37.85	230627	6478	1549765	37.69	249160	27216	1607227	37.74	230692	42769	1713501	37.74	71418	11660	426888	37.79	26723	22026	324723	38.28	33199	22996	361624	37.69	100604	34993	837553	38.39	122474	19440	896522	38.44	105920	18139	820311	38.12	94447	7776	623872	38.55
ITGB4	PSE_GLEAN_10020487	[mRNA] locus=scaffold53:6490882:6592408:- [translate_table: standard]	DQLYTIPVVR	602.34	244.093	2	b2	1	37.85	636976	51826	1549765	37.69	664211	85537	1607227	37.74	767730	23328	1713501	37.74	161622	57329	426888	37.79	148514	26237	324723	38.28	137654	44373	361624	37.69	346038	55405	837553	38.39	373740	29160	896522	38.44	352256	34983	820311	38.12	243004	46657	623872	38.55
ITGB4	PSE_GLEAN_10020487	[mRNA] locus=scaffold53:6490882:6592408:- [translate_table: standard]	DQLYTIPVVR	602.34	357.177	2	b3	1	37.85	185603	77739	1549765	37.69	188409	59941	1607227	37.74	194241	50545	1713501	37.74	62673	7773	426888	37.79	37250	34983	324723	38.28	64616	14575	361624	37.69	101252	29160	837553	38.39	128630	6480	896522	38.44	81626	22350	820311	38.12	72739	26244	623872	38.55
ITGB4	PSE_GLEAN_10020487	[mRNA] locus=scaffold53:6490882:6592408:- [translate_table: standard]	LVFSALGPTSLK	616.866	1020.57	2	y10	1	40.66	285510	57329	1431759	40.71	324977	22680	1544209	40.82	315168	42109	1514458	40.66	214329	31104	636670	41.9	204933	19440	593739	40.87	184022	28510	574421	40.6	146288	27216	706169	41.09	136520	28826	608753	41.19	131546	15552	582075	41.03	121340	71281	574947	41.19
ITGB4	PSE_GLEAN_10020487	[mRNA] locus=scaffold53:6490882:6592408:- [translate_table: standard]	LVFSALGPTSLK	616.866	873.504	2	y9	1	40.66	133767	24292	1431759	40.71	148070	9720	1544209	40.82	160175	0	1514458	40.66	41797	0	636670	41.9	32725	0	593739	40.87	38068	0	574421	40.6	59779	14256	706169	41.09	59272	3239	608753	41.19	53785	7776	582075	41.03	51031	7128	574947	41.19
ITGB4	PSE_GLEAN_10020487	[mRNA] locus=scaffold53:6490882:6592408:- [translate_table: standard]	LVFSALGPTSLK	616.866	786.472	2	y8	1	40.66	134577	9069	1431759	40.71	142886	4860	1544209	40.82	131509	8422	1514458	40.66	33373	15552	636670	41.9	19602	16200	593739	40.87	30130	6480	574421	40.6	76627	7776	706169	41.09	40162	6478	608753	41.19	50059	10692	582075	41.03	40177	10692	574947	41.19
ITGB4	PSE_GLEAN_10020487	[mRNA] locus=scaffold53:6490882:6592408:- [translate_table: standard]	LVFSALGPTSLK	616.866	715.435	2	y7	1	40.66	158059	18138	1431759	40.71	187761	4536	1544209	40.82	182363	8422	1514458	40.66	23814	11016	636670	41.9	40825	0	593739	40.87	34018	10691	574421	40.6	72415	21384	706169	41.09	55709	22348	608753	41.19	55243	14904	582075	41.03	48925	19764	574947	41.19
ITGB4	PSE_GLEAN_10020487	[mRNA] locus=scaffold53:6490882:6592408:- [translate_table: standard]	LVFSALGPTSLK	616.866	602.351	2	y6	1	40.66	164051	40810	1431759	40.71	203475	22680	1544209	40.82	188680	42109	1514458	40.66	46981	10044	636670	41.9	32239	12960	593739	40.87	33046	20087	574421	40.6	95744	15552	706169	41.09	97491	3239	608753	41.19	72415	23004	582075	41.03	51517	24948	574947	41.19
ITGB4	PSE_GLEAN_10020487	[mRNA] locus=scaffold53:6490882:6592408:- [translate_table: standard]	LVFSALGPTSLK	616.866	213.16	2	b2	1	40.66	555796	86155	1431759	40.71	537039	105302	1544209	40.82	536563	113694	1514458	40.66	276376	93313	636670	41.9	263416	58321	593739	40.87	255136	67712	574421	40.6	255316	66097	706169	41.09	219598	35628	608753	41.19	219028	50545	582075	41.03	261958	64153	574947	41.19
[truncated: 7 more columns]

## Sheet: MRM_transitions
The information of MRM transitions
Protein	Genename	Description	4D_B/OD_L Fold change	4D_B/OD_L pvalue	4D_B/OD_L adj.pvalue	12D_D/4D_B Fold change	12D_D/4D_B pvalue	12D_D/4D_B adj.pvalue	Peptide	OD_R-1 Normalized Intensity	OD_R-2 Normalized Intensity	OD_R-3 Normalized Intensity	OD_L-1 Normalized Intensity	OD_L-2 Normalized Intensity	OD_L-3 Normalized Intensity	4D_B-1 Normalized Intensity	4D_B-2 Normalized Intensity	4D_B-3 Normalized Intensity	12D_D-1 Normalized Intensity	12D_D-2 Normalized Intensity	12D_D-3 Normalized Intensity
PSE_GLEAN_10000722	TNNC	Troponin C, skeletal muscle OS=Anguilla anguilla PE=1 SV=1	0.579628	0.00406157	0.00502861	33.8254	0	0	SEEELSEFFR	4263.49	11153.7	7334.63	312009	279322	295694	194473	177991	164245	6.2644e+06	5.53597e+06	5.73311e+06
PSE_GLEAN_10003683	CASP3	Caspase-3 OS=Macaca fascicularis GN=CASP3 PE=2 SV=1	0.577847	4.82907e-06	9.65814e-06	0.920336	0.428864	0.446019	IYGTDGFLDIK	92839.4	99241.2	96643.4	68813.9	77727	73962.3	38472.9	45628.9	38578.7	35051.8	29424.3	36665.1
PSE_GLEAN_10010998	VTN	Vitronectin OS=Homo sapiens GN=VTN PE=1 SV=1	1.42997	0.00351244	0.00456617	0.363397	2.03388e-11	3.5254e-11	DVWGIEGPIDAAFTR	30900	28750.6	27812	38387.8	45751.9	45929.6	64824.6	68134.9	57807.3	30862.4	21842.2	19060.5
PSE_GLEAN_10011631	MMP14	Matrix metalloproteinase-14 OS=Homo sapiens GN=MMP14 PE=1 SV=3	0.488234	5.71973e-07	1.48713e-06	0.460243	1.17432e-07	1.79602e-07	LISVWQGVPESPK	27503.4	21193.3	27672.2	45896	42926.8	48263.5	24266.7	26269.2	19377.8	8934.81	10993.9	12393.4
PSE_GLEAN_10012414	chit1	Chitotriosidase-1 OS=Mus musculus GN=Chit1 PE=1 SV=2	3.72032	8.52474e-12	3.16633e-11	0.0943276	0	0	FSELLEELR	136291	158603	151107	33090.8	30463.5	20763	93694.4	105732	91426.6	13332	8666.92	9016.89
PSE_GLEAN_10018536	DCN	Decorin OS=Oryctolagus cuniculus GN=DCN PE=2 SV=1	0.731691	4.54794e-09	1.47808e-08	3.60242	0	0	ELHLDNNLLTSVPPGLPEHK	2.84658e+06	2.6538e+06	2.92124e+06	871746	907485	833254	607821	648084	683950	2.01528e+06	1.89618e+06	2.2003e+06
									GLPSSLSELHLDGNK	117847	88922.3	114323	33998.6	40687.7	35345.9	29482.1	25834.7	27112.5	109314	112122	111763
PSE_GLEAN_10019217	HSPB1	Heat shock protein beta-1 OS=Sus scrofa GN=HSPB1 PE=2 SV=1	0.522319	1.45927e-06	3.16176e-06	15.3529	0	0	VSLDVNHFSPEELVVK	15650.9	16349.9	19566.4	294075	269603	298613	163729	144227	152931	2.5203e+06	2.39384e+06	2.31754e+06
PSE_GLEAN_10019384	ITGB1	Integrin beta-1 OS=Sus scrofa GN=ITGB1 PE=2 SV=1	0.758474	0.023755	0.0280741	1.33798	0.0175613	0.0217426	NVLSLTSDGNQFNTLVGK	60156	63528.3	52759	45411.8	39806.2	46853.2	31231.5	25041.1	33055.9	37343	45520.5	33074
PSE_GLEAN_10020303	TNNT2	Troponin T, cardiac muscle isoforms OS=Gallus gallus GN=TNNT2 PE=2 SV=2	0.51213	4.39969e-05	6.72893e-05	30.3217	0	0	YEINVLINR	11058.4	10111.1	16071.1	100289	118113	105537	52540.5	76484.9	59251.7	1.79065e+06	1.92537e+06	1.71406e+06
PSE_GLEAN_10020487	ITGB4	Integrin beta-4 OS=Homo sapiens GN=ITGB4 PE=1 SV=5	1.37385	4.28546e-14	1.85703e-13	0.610559	0	0	DQLYTIPVVR	637288	687312	739114	268298	288243	283571	349594	402841	412269	183992	145988	163699
									LVFSALGPTSLK	588762	660363	653258	247257	257562	260219	294754	273536	292537	274410	266931	260028
									VDLLELSESDALLTDK	54493.5	47162.1	60305.8	11910.3	12761.9	15199.7	24140.3	22275	18721	25756.2	24319.4	23972
sp|P00722|BGAL_ECOLI			1	1	1	1	1	1	APLDNDIGVSEATR	1.11039e+06	1.17046e+06	1.16955e+06	1.16839e+06	1.17309e+06	1.12092e+06	1.12621e+06	1.17125e+06	1.13669e+06	1.19439e+06	1.29805e+06	1.17995e+06
									GDFQFNISR	1.25724e+06	1.30722e+06	1.28723e+06	1.22312e+06	1.22455e+06	1.29246e+06	1.22756e+06	1.26937e+06	1.28978e+06	1.28522e+06	1.32256e+06	1.28973e+06
									HQQQFFQFR	492605	482735	473014	534424	495178	515345	490645	481798	496803	518028	497592	488640
									IDPNAWVER	1.44294e+06	1.55452e+06	1.50726e+06	1.39548e+06	1.55814e+06	1.49229e+06	1.39249e+06	1.52372e+06	1.49232e+06	1.44324e+06	1.53382e+06	1.57501e+06
									VDEDQPFPAVPK	3.19683e+06	2.98507e+06	3.06295e+06	3.17859e+06	3.04905e+06	3.07899e+06	3.2631e+06	3.05386e+06	3.0844e+06	3.05912e+06	2.84798e+06	2.96667e+06
